# Supplementary material for: Population isolation in the Plains spadefoot toad: causes and conservation implications
Source: PeerJ. 2024 Oct 7;12:e17968. doi: 10.7717/peerj.17968 (PMC11466216; doi:10.7717/peerj.17968)
Supplement: Supplemental Information 5 [file peerj-12-17968-s005.csv]

gbifID datasetKey occurrenceID kingdom phylum class order family genus species infraspecificEpithet taxonRank scientificName verbatimScientificName verbatimScientificNameAuthorship countryCode locality stateProvince occurrenceStatus individualCount publishingOrgKey decimalLatitude decimalLongitude coordinateUncertaintyInMeters coordinatePrecision elevation elevationAccuracy depth depthAccuracy ev…
923922553 50c9509d-22c7-4a22-a47d-8c48425ef4a7 http://www.inaturalist.org/observations/753323 Animalia Chordata Amphibia Anura Scaphiopodidae Spea Spea bombifrons SPECIES Spea bombifrons (Cope	1863) Spea bombifrons US Texas PRESENT 28eb1a3f-1c15-4a95-931a-4af90ecb574d 33.175833 -99.798 2014-06-24T23:52:46 24 6 2014 2429789 2429789 HUMAN_OBSERVATION iNaturalist Observations 753323 Mallory L. Fontenot 2014-06-25T05:02:28 CC_BY_NC_4_0 Mallory L. Fontenot Mallory L. Fontenot 2024-06-04T02:09:51.152Z StillImage COORDINATE_ROUNDED;CONTINENT_DERIVED_FROM_COORDINATES;TAXON_MATCH_TAXON_ID_IGNOR…
910490345 50c9509d-22c7-4a22-a47d-8c48425ef4a7 http://www.inaturalist.org/observations/27274 Animalia Chordata Amphibia Anura Scaphiopodidae Spea Spea bombifrons SPECIES Spea bombifrons (Cope	1863) Spea bombifrons US Arizona PRESENT 28eb1a3f-1c15-4a95-931a-4af90ecb574d 32.287133 -109.802856 2011-08-05 5 8 2011 2429789 2429789 HUMAN_OBSERVATION iNaturalist Observations 27274 Tony Gerard 2011-08-09T21:00:06 CC_BY_NC_4_0 Tony Gerard Tony Gerard 2024-06-04T02:10:33.400Z COORDINATE_ROUNDED;CONTINENT_DERIVED_FROM_COORDINATES;TAXON_MATCH_TAXON_ID_IGNORED
899959357 50c9509d-22c7-4a22-a47d-8c48425ef4a7 http://www.inaturalist.org/observations/602049 Animalia Chordata Amphibia Anura Scaphiopodidae Spea Spea bombifrons SPECIES Spea bombifrons (Cope	1863) Spea bombifrons US South Dakota PRESENT 28eb1a3f-1c15-4a95-931a-4af90ecb574d 43.605985 -103.824512 3135.0 2009-07-19 19 7 2009 2429789 2429789 HUMAN_OBSERVATION iNaturalist Observations 602049 Matthew O'Donnell 2014-03-31T04:32:17 CC0_1_0 Matthew O'Donnell Matthew O'Donnell 2024-06-04T02:08:17.838Z StillImage CONTINENT_DERIVED_FROM_COORDINATES;TAXON_MATCH_TAXON_ID_IGNORED
899936115 50c9509d-22c7-4a22-a47d-8c48425ef4a7 http://www.inaturalist.org/observations/28324 Animalia Chordata Amphibia Anura Scaphiopodidae Spea Spea bombifrons SPECIES Spea bombifrons (Cope	1863) Spea bombifrons US New Mexico PRESENT 28eb1a3f-1c15-4a95-931a-4af90ecb574d 32.898038 -105.957642 2011-08-03 3 8 2011 2429789 2429789 HUMAN_OBSERVATION iNaturalist Observations 28324 Tony Gerard 2011-08-17T18:57:35 CC_BY_NC_4_0 Tony Gerard Tony Gerard 2024-06-04T01:34:08.264Z COORDINATE_ROUNDED;CONTINENT_DERIVED_FROM_COORDINATES;TAXON_MATCH_TAXON_ID_IGNORED
891732502 50c9509d-22c7-4a22-a47d-8c48425ef4a7 http://www.inaturalist.org/observations/379284 Animalia Chordata Amphibia Anura Scaphiopodidae Spea Spea bombifrons SPECIES Spea bombifrons (Cope	1863) Spea bombifrons US New Mexico PRESENT 28eb1a3f-1c15-4a95-931a-4af90ecb574d 31.839795 -108.801556 12016.0 2013-08-14 14 8 2013 2429789 2429789 HUMAN_OBSERVATION iNaturalist Observations 379284 calebcam 2017-12-20T19:28:25 CC_BY_4_0 John Sullivan John Sullivan 2024-06-04T02:08:53.539Z StillImage CONTINENT_DERIVED_FROM_COORDINATES;TAXON_MATCH_TAXON_ID_IGNORED
891732501 50c9509d-22c7-4a22-a47d-8c48425ef4a7 http://www.inaturalist.org/observations/379330 Animalia Chordata Amphibia Anura Scaphiopodidae Spea Spea bombifrons SPECIES Spea bombifrons (Cope	1863) Spea bombifrons US Arizona PRESENT 28eb1a3f-1c15-4a95-931a-4af90ecb574d 31.576196 -109.275513 36306.0 2013-08-16 16 8 2013 2429789 2429789 HUMAN_OBSERVATION iNaturalist Observations 379330 Juan Cruzado Cortés 2013-08-27T13:42:37 CC_BY_4_0 John Sullivan John Sullivan 2024-06-04T01:34:18.420Z StillImage CONTINENT_DERIVED_FROM_COORDINATES;TAXON_MATCH_TAXON_ID_IGNORED
891731262 50c9509d-22c7-4a22-a47d-8c48425ef4a7 http://www.inaturalist.org/observations/376182 Animalia Chordata Amphibia Anura Scaphiopodidae Spea Spea bombifrons SPECIES Spea bombifrons (Cope	1863) Spea bombifrons US Nebraska PRESENT 28eb1a3f-1c15-4a95-931a-4af90ecb574d 42.810735 -100.509496 387.0 2013-06-28 28 6 2013 2429789 2429789 HUMAN_OBSERVATION iNaturalist Observations 376182 Tony Palmer 2013-08-24T20:48:39 CC_BY_NC_4_0 Tony Palmer Tony Palmer 2024-06-04T01:34:18.605Z StillImage CONTINENT_DERIVED_FROM_COORDINATES;TAXON_MATCH_TAXON_ID_IGNORED
891100796 50c9509d-22c7-4a22-a47d-8c48425ef4a7 http://www.inaturalist.org/observations/134575 Animalia Chordata Amphibia Anura Scaphiopodidae Spea Spea bombifrons SPECIES Spea bombifrons (Cope	1863) Spea bombifrons US Texas PRESENT 28eb1a3f-1c15-4a95-931a-4af90ecb574d 32.737048 -100.572003 1000.0 2009-04-19 19 4 2009 2429789 2429789 HUMAN_OBSERVATION iNaturalist Observations 134575 Diana-Terry Hibbitts 2012-10-12T18:48:08 CC_BY_NC_4_0 Diana-Terry Hibbitts Diana-Terry Hibbitts 2024-06-04T02:09:09.273Z StillImage COORDINATE_ROUNDED;CONTINENT_DERIVED_FROM_COORDINATES;TAXON_MATCH_TAXON_ID_…
891073984 50c9509d-22c7-4a22-a47d-8c48425ef4a7 http://www.inaturalist.org/observations/59895 Animalia Chordata Amphibia Anura Scaphiopodidae Spea Spea bombifrons SPECIES Spea bombifrons (Cope	1863) Spea bombifrons PRESENT 28eb1a3f-1c15-4a95-931a-4af90ecb574d 28210.0 2012-03-21 21 3 2012 2429789 2429789 HUMAN_OBSERVATION iNaturalist Observations 59895 R 2012-03-25T03:32:34 CC_BY_4_0 R R 2024-06-04T01:34:19.351Z TAXON_MATCH_TAXON_ID_IGNORED
4872530017 50c9509d-22c7-4a22-a47d-8c48425ef4a7 https://www.inaturalist.org/observations/218233208 Animalia Chordata Amphibia Anura Scaphiopodidae Spea Spea bombifrons SPECIES Spea bombifrons (Cope	1863) Spea bombifrons US Montana PRESENT 28eb1a3f-1c15-4a95-931a-4af90ecb574d 44.612801 -111.150279 27285.0 2022-07-30T13:21 30 7 2022 2429789 2429789 HUMAN_OBSERVATION iNaturalist Observations 218233208 Charles R. Peterson 2024-05-25T22:35:07 CC_BY_NC_4_0 Charles R. Peterson Charles R. Peterson 2024-06-04T02:46:42.340Z StillImage COORDINATE_ROUNDED;CONTINENT_DERIVED_FROM_COORDINATES;TAXON_MATCH_…
4872463555 50c9509d-22c7-4a22-a47d-8c48425ef4a7 https://www.inaturalist.org/observations/218412424 Animalia Chordata Amphibia Anura Scaphiopodidae Spea Spea bombifrons SPECIES Spea bombifrons (Cope	1863) Spea bombifrons CA Alberta PRESENT 28eb1a3f-1c15-4a95-931a-4af90ecb574d 49.138326 -110.808101 732.0 2024-05-10T00:26:45 10 5 2024 2429789 2429789 HUMAN_OBSERVATION iNaturalist Observations 218412424 marelealvarez 2024-05-26T16:38:39 CC_BY_NC_4_0 marelealvarez marelealvarez 2024-06-04T02:46:00.020Z StillImage COORDINATE_ROUNDED;CONTINENT_DERIVED_FROM_COORDINATES;TAXON_MATCH_TAXON_ID_IGNORED
4872257585 50c9509d-22c7-4a22-a47d-8c48425ef4a7 https://www.inaturalist.org/observations/218412229 Animalia Chordata Amphibia Anura Scaphiopodidae Spea Spea bombifrons SPECIES Spea bombifrons (Cope	1863) Spea bombifrons CA Alberta PRESENT 28eb1a3f-1c15-4a95-931a-4af90ecb574d 49.140933 -110.79461 417.0 2024-05-10T23:07:30 10 5 2024 2429789 2429789 HUMAN_OBSERVATION iNaturalist Observations 218412229 marelealvarez 2024-05-26T16:37:54 CC_BY_NC_4_0 marelealvarez marelealvarez 2024-06-04T02:42:06.394Z StillImage COORDINATE_ROUNDED;CONTINENT_DERIVED_FROM_COORDINATES;TAXON_MATCH_TAXON_ID_IGNORED
4872239586 50c9509d-22c7-4a22-a47d-8c48425ef4a7 https://www.inaturalist.org/observations/218042283 Animalia Chordata Amphibia Anura Scaphiopodidae Spea Spea bombifrons SPECIES Spea bombifrons (Cope	1863) Spea bombifrons CA Alberta PRESENT 28eb1a3f-1c15-4a95-931a-4af90ecb574d 49.173577 -111.777783 26582.0 2024-05-23T11:35 23 5 2024 2429789 2429789 HUMAN_OBSERVATION iNaturalist Observations 218042283 Nick Cairns 2024-05-25T04:48:50 CC_BY_NC_4_0 Nick Cairns Nick Cairns 2024-06-04T02:08:06.550Z StillImage COORDINATE_ROUNDED;CONTINENT_DERIVED_FROM_COORDINATES;TAXON_MATCH_TAXON_ID_IGNORED
4868133432 50c9509d-22c7-4a22-a47d-8c48425ef4a7 https://www.inaturalist.org/observations/216678261 Animalia Chordata Amphibia Anura Scaphiopodidae Spea Spea bombifrons SPECIES Spea bombifrons (Cope	1863) Spea bombifrons PRESENT 28eb1a3f-1c15-4a95-931a-4af90ecb574d 28447.0 2024-05-17T00:15:28 17 5 2024 2429789 2429789 HUMAN_OBSERVATION iNaturalist Observations 216678261 Hunter D. Johnson 2024-05-19T01:23:06 CC_BY_NC_4_0 Hunter D. Johnson Hunter D. Johnson 2024-06-04T02:09:20.442Z StillImage TAXON_MATCH_TAXON_ID_IGNORED
4867960650 50c9509d-22c7-4a22-a47d-8c48425ef4a7 https://www.inaturalist.org/observations/216900144 Animalia Chordata Amphibia Anura Scaphiopodidae Spea Spea bombifrons SPECIES Spea bombifrons (Cope	1863) Spea bombifrons CA Saskatchewan PRESENT 28eb1a3f-1c15-4a95-931a-4af90ecb574d 49.390097 -105.636245 4.0 2024-05-19T14:31:19 19 5 2024 2429789 2429789 HUMAN_OBSERVATION iNaturalist Observations 216900144 Daniel Glaeske 2024-05-19T20:56:15 CC_BY_NC_4_0 Daniel Glaeske Daniel Glaeske 2024-06-04T02:46:20.237Z StillImage COORDINATE_ROUNDED;CONTINENT_DERIVED_FROM_COORDINATES;TAXON_MATCH_TAXON_ID_IG…
4867952230 50c9509d-22c7-4a22-a47d-8c48425ef4a7 https://www.inaturalist.org/observations/216268358 Animalia Chordata Amphibia Anura Scaphiopodidae Spea Spea bombifrons SPECIES Spea bombifrons (Cope	1863) Spea bombifrons US Texas PRESENT 28eb1a3f-1c15-4a95-931a-4af90ecb574d 33.67752 -102.723913 3.0 2024-05-17T00:47:50 17 5 2024 2429789 2429789 HUMAN_OBSERVATION iNaturalist Observations 216268358 Drew R. Davis	Ph.D. 2024-05-17T08:42:59 CC_BY_NC_4_0 Drew R. Davis	Ph.D. Drew R. Davis	Ph.D. 2024-06-04T02:46:44.576Z StillImage COORDINATE_ROUNDED;CONTINENT_DERIVED_FROM_COORDINATES;TAXON_MATCH_TAXON_ID_IGNORED
4867747585 50c9509d-22c7-4a22-a47d-8c48425ef4a7 https://www.inaturalist.org/observations/216440205 Animalia Chordata Amphibia Anura Scaphiopodidae Spea Spea bombifrons SPECIES Spea bombifrons (Cope	1863) Spea bombifrons US Texas PRESENT 28eb1a3f-1c15-4a95-931a-4af90ecb574d 33.67855 -102.723528 3.0 2024-05-17T00:55:20 17 5 2024 2429789 2429789 HUMAN_OBSERVATION iNaturalist Observations 216440205 Drew R. Davis	Ph.D. 2024-05-18T02:33:54 CC_BY_NC_4_0 Drew R. Davis	Ph.D. Drew R. Davis	Ph.D. 2024-06-04T02:08:01.957Z StillImage COORDINATE_ROUNDED;CONTINENT_DERIVED_FROM_COORDINATES;TAXON_MATCH_TAXON_ID_IGNORED
4867656840 50c9509d-22c7-4a22-a47d-8c48425ef4a7 https://www.inaturalist.org/observations/131355214 Animalia Chordata Amphibia Anura Scaphiopodidae Spea Spea bombifrons SPECIES Spea bombifrons (Cope	1863) Spea bombifrons CA Manitoba PRESENT 28eb1a3f-1c15-4a95-931a-4af90ecb574d 49.83716 -100.754249 35.0 2022-08-18T12:34:29 18 8 2022 2429789 2429789 HUMAN_OBSERVATION iNaturalist Observations 131355214 Neil Balchan 2024-05-13T18:51:41 CC_BY_NC_4_0 sjcornelsen sjcornelsen 2024-06-04T02:32:56.982Z StillImage COORDINATE_ROUNDED;CONTINENT_DERIVED_FROM_COORDINATES;TAXON_MATCH_TAXON_ID_IGNORED
4863942934 50c9509d-22c7-4a22-a47d-8c48425ef4a7 https://www.inaturalist.org/observations/215166211 Animalia Chordata Amphibia Anura Scaphiopodidae Spea Spea bombifrons SPECIES Spea bombifrons (Cope	1863) Spea bombifrons US New Mexico PRESENT 28eb1a3f-1c15-4a95-931a-4af90ecb574d 34.156964 -103.321738 3.0 2024-05-11T20:55:45 11 5 2024 2429789 2429789 HUMAN_OBSERVATION iNaturalist Observations 215166211 ssummo58 2024-05-12T03:21:30 CC_BY_NC_4_0 ssummo58 ssummo58 2024-06-04T02:07:34.961Z StillImage COORDINATE_ROUNDED;CONTINENT_DERIVED_FROM_COORDINATES;TAXON_MATCH_TAXON_ID_IGNORED
4863754357 50c9509d-22c7-4a22-a47d-8c48425ef4a7 https://www.inaturalist.org/observations/206939610 Animalia Chordata Amphibia Anura Scaphiopodidae Spea Spea bombifrons SPECIES Spea bombifrons (Cope	1863) Spea bombifrons US Montana PRESENT 28eb1a3f-1c15-4a95-931a-4af90ecb574d 47.545626 -111.290094 26839.0 2024-04-12T22:30 12 4 2024 2429789 2429789 HUMAN_OBSERVATION iNaturalist Observations 206939610 montanamark58 2024-04-13T12:42:13 CC_BY_NC_4_0 montanamark58 montanamark58 2024-06-04T02:08:05.028Z Sound COORDINATE_ROUNDED;CONTINENT_DERIVED_FROM_COORDINATES;TAXON_MATCH_TAXON_ID_IGNORED
4863433189 50c9509d-22c7-4a22-a47d-8c48425ef4a7 https://www.inaturalist.org/observations/214313704 Animalia Chordata Amphibia Anura Scaphiopodidae Spea Spea bombifrons SPECIES Spea bombifrons (Cope	1863) Spea bombifrons CA Saskatchewan PRESENT 28eb1a3f-1c15-4a95-931a-4af90ecb574d 49.436737 -106.733528 4.0 2024-05-06T22:08:33 6 5 2024 2429789 2429789 HUMAN_OBSERVATION iNaturalist Observations 214313704 micahguenther 2024-05-08T02:22:44 CC_BY_NC_4_0 micahguenther micahguenther 2024-06-04T02:44:25.523Z StillImage COORDINATE_ROUNDED;CONTINENT_DERIVED_FROM_COORDINATES;TAXON_MATCH_TAXON_ID_IGNORED
4855527025 50c9509d-22c7-4a22-a47d-8c48425ef4a7 https://www.inaturalist.org/observations/214198379 Animalia Chordata Amphibia Anura Scaphiopodidae Spea Spea bombifrons SPECIES Spea bombifrons (Cope	1863) Spea bombifrons CA Saskatchewan PRESENT 28eb1a3f-1c15-4a95-931a-4af90ecb574d 49.451279 -106.895856 26518.0 2024-05-06T21:34 6 5 2024 2429789 2429789 HUMAN_OBSERVATION iNaturalist Observations 214198379 Nick Cairns 2024-05-07T15:02:50 CC_BY_NC_4_0 Nick Cairns Nick Cairns 2024-06-04T02:08:19.717Z StillImage COORDINATE_ROUNDED;CONTINENT_DERIVED_FROM_COORDINATES;TAXON_MATCH_TAXON_ID_IGNORED
4855437046 50c9509d-22c7-4a22-a47d-8c48425ef4a7 https://www.inaturalist.org/observations/214198385 Animalia Chordata Amphibia Anura Scaphiopodidae Spea Spea bombifrons SPECIES Spea bombifrons (Cope	1863) Spea bombifrons CA Saskatchewan PRESENT 28eb1a3f-1c15-4a95-931a-4af90ecb574d 49.493164 -106.865533 26518.0 2024-05-06T21:54 6 5 2024 2429789 2429789 HUMAN_OBSERVATION iNaturalist Observations 214198385 Nick Cairns 2024-05-07T15:02:51 CC_BY_NC_4_0 Nick Cairns Nick Cairns 2024-06-04T02:07:44.886Z StillImage COORDINATE_ROUNDED;CONTINENT_DERIVED_FROM_COORDINATES;TAXON_MATCH_TAXON_ID_IGNORED
4855413824 50c9509d-22c7-4a22-a47d-8c48425ef4a7 https://www.inaturalist.org/observations/214137500 Animalia Chordata Amphibia Anura Scaphiopodidae Spea Spea bombifrons SPECIES Spea bombifrons (Cope	1863) Spea bombifrons CA Saskatchewan PRESENT 28eb1a3f-1c15-4a95-931a-4af90ecb574d 49.536542 -106.664534 26518.0 2024-05-06T22:08:06 6 5 2024 2429789 2429789 HUMAN_OBSERVATION iNaturalist Observations 214137500 Nicholas Ypelaar 2024-05-07T06:21:49 CC_BY_NC_4_0 Nicholas Ypelaar Nicholas Ypelaar 2024-06-04T02:45:25.016Z StillImage COORDINATE_ROUNDED;CONTINENT_DERIVED_FROM_COORDINATES;TAXON_MATCH_TA…
4855374332 50c9509d-22c7-4a22-a47d-8c48425ef4a7 https://www.inaturalist.org/observations/214198375 Animalia Chordata Amphibia Anura Scaphiopodidae Spea Spea bombifrons SPECIES Spea bombifrons (Cope	1863) Spea bombifrons CA Saskatchewan PRESENT 28eb1a3f-1c15-4a95-931a-4af90ecb574d 49.53426 -107.020482 2024-05-06T21:12 6 5 2024 2429789 2429789 HUMAN_OBSERVATION iNaturalist Observations 214198375 Nick Cairns 2024-05-07T15:02:49 CC_BY_NC_4_0 Nick Cairns Nick Cairns 2024-06-04T02:08:22.058Z StillImage COORDINATE_ROUNDED;CONTINENT_DERIVED_FROM_COORDINATES;TAXON_MATCH_TAXON_ID_IGNORED
4854954479 50c9509d-22c7-4a22-a47d-8c48425ef4a7 https://www.inaturalist.org/observations/214198378 Animalia Chordata Amphibia Anura Scaphiopodidae Spea Spea bombifrons SPECIES Spea bombifrons (Cope	1863) Spea bombifrons CA Saskatchewan PRESENT 28eb1a3f-1c15-4a95-931a-4af90ecb574d 49.439148 -106.959263 26518.0 2024-05-06T21:43 6 5 2024 2429789 2429789 HUMAN_OBSERVATION iNaturalist Observations 214198378 Nick Cairns 2024-05-07T15:02:50 CC_BY_NC_4_0 Nick Cairns Nick Cairns 2024-06-04T02:07:42.458Z StillImage COORDINATE_ROUNDED;CONTINENT_DERIVED_FROM_COORDINATES;TAXON_MATCH_TAXON_ID_IGNORED
4853216501 50c9509d-22c7-4a22-a47d-8c48425ef4a7 https://www.inaturalist.org/observations/211807649 Animalia Chordata Amphibia Anura Scaphiopodidae Spea Spea bombifrons SPECIES Spea bombifrons (Cope	1863) Spea bombifrons US Colorado PRESENT 28eb1a3f-1c15-4a95-931a-4af90ecb574d 38.771382 -104.651917 190.0 2024-04-28T22:39 28 4 2024 2429789 2429789 HUMAN_OBSERVATION iNaturalist Observations 211807649 Hunter D. Johnson 2024-04-29T22:48:17 CC_BY_NC_4_0 adriscoll adriscoll 2024-06-04T02:41:16.065Z StillImage COORDINATE_ROUNDED;CONTINENT_DERIVED_FROM_COORDINATES;TAXON_MATCH_TAXON_ID_IGNORED
4853094574 50c9509d-22c7-4a22-a47d-8c48425ef4a7 https://www.inaturalist.org/observations/210252671 Animalia Chordata Amphibia Anura Scaphiopodidae Spea Spea bombifrons SPECIES Spea bombifrons (Cope	1863) Spea bombifrons US Wyoming PRESENT 28eb1a3f-1c15-4a95-931a-4af90ecb574d 43.495568 -104.442874 2023-06-07T22:31:36 7 6 2023 2429789 2429789 HUMAN_OBSERVATION iNaturalist Observations 210252671 Eduardo Paniagua 2024-04-27T16:31:30 CC_BY_NC_4_0 Eduardo Paniagua Eduardo Paniagua 2024-06-04T02:42:31.283Z StillImage COORDINATE_ROUNDED;CONTINENT_DERIVED_FROM_COORDINATES;TAXON_MATCH_TAXON_ID_IGNORED
4853057157 50c9509d-22c7-4a22-a47d-8c48425ef4a7 https://www.inaturalist.org/observations/208621885 Animalia Chordata Amphibia Anura Scaphiopodidae Spea Spea bombifrons SPECIES Spea bombifrons (Cope	1863) Spea bombifrons US Texas PRESENT 28eb1a3f-1c15-4a95-931a-4af90ecb574d 34.947113 -101.697358 4.0 2024-04-17T21:31:54 17 4 2024 2429789 2429789 HUMAN_OBSERVATION iNaturalist Observations 208621885 madsthehiker 2024-04-22T01:20:54 CC_BY_NC_4_0 madsthehiker madsthehiker 2024-06-04T02:06:57.752Z StillImage COORDINATE_ROUNDED;CONTINENT_DERIVED_FROM_COORDINATES;TAXON_MATCH_TAXON_ID_IGNORED
4852960997 50c9509d-22c7-4a22-a47d-8c48425ef4a7 https://www.inaturalist.org/observations/208822036 Animalia Chordata Amphibia Anura Scaphiopodidae Spea Spea bombifrons SPECIES Spea bombifrons (Cope	1863) Spea bombifrons US Iowa PRESENT 28eb1a3f-1c15-4a95-931a-4af90ecb574d 42.411977 -96.205444 20.0 2010-05-31T22:57:52 31 5 2010 2429789 2429789 HUMAN_OBSERVATION iNaturalist Observations 208822036 tuckerlutter 2024-04-23T01:33:13 CC_BY_NC_4_0 tuckerlutter tuckerlutter 2024-06-04T02:42:08.350Z StillImage COORDINATE_ROUNDED;CONTINENT_DERIVED_FROM_COORDINATES;TAXON_MATCH_TAXON_ID_IGNORED
4852564127 50c9509d-22c7-4a22-a47d-8c48425ef4a7 https://www.inaturalist.org/observations/203024502 Animalia Chordata Amphibia Anura Scaphiopodidae Spea Spea bombifrons SPECIES Spea bombifrons (Cope	1863) Spea bombifrons CA Alberta PRESENT 28eb1a3f-1c15-4a95-931a-4af90ecb574d 50.834332 -111.066298 1509.0 2022-08-02T13:27 2 8 2022 2429789 2429789 HUMAN_OBSERVATION iNaturalist Observations 203024502 Chris Fisher 2024-03-18T21:30:10 CC_BY_NC_4_0 Chris Fisher Chris Fisher 2024-06-04T02:07:44.885Z StillImage COORDINATE_ROUNDED;CONTINENT_DERIVED_FROM_COORDINATES;TAXON_MATCH_TAXON_ID_IGNORED
4852507673 50c9509d-22c7-4a22-a47d-8c48425ef4a7 https://www.inaturalist.org/observations/209292675 Animalia Chordata Amphibia Anura Scaphiopodidae Spea Spea bombifrons SPECIES Spea bombifrons (Cope	1863) Spea bombifrons US Oklahoma PRESENT 28eb1a3f-1c15-4a95-931a-4af90ecb574d 35.616609 -99.686419 7.0 2024-04-18T08:22:49 18 4 2024 2429789 2429789 HUMAN_OBSERVATION iNaturalist Observations 209292675 kroesch 2024-04-25T17:35:59 CC_BY_NC_4_0 kroesch kroesch 2024-06-04T02:07:53.396Z StillImage COORDINATE_ROUNDED;CONTINENT_DERIVED_FROM_COORDINATES;TAXON_MATCH_TAXON_ID_IGNORED
4597252505 50c9509d-22c7-4a22-a47d-8c48425ef4a7 https://www.inaturalist.org/observations/53007396 Animalia Chordata Amphibia Anura Scaphiopodidae Spea Spea bombifrons SPECIES Spea bombifrons (Cope	1863) Spea bombifrons US Nebraska PRESENT 28eb1a3f-1c15-4a95-931a-4af90ecb574d 41.431494 -95.959753 186.0 2016-05-11 11 5 2016 2429789 2429789 HUMAN_OBSERVATION iNaturalist Observations 53007396 Frank Ziegler 2020-07-14T01:22:07 CC_BY_NC_4_0 Frank Ziegler Frank Ziegler 2024-06-04T02:15:34.079Z Sound COORDINATE_ROUNDED;CONTINENT_DERIVED_FROM_COORDINATES;TAXON_MATCH_TAXON_ID_IGNORED
4597122878 50c9509d-22c7-4a22-a47d-8c48425ef4a7 https://www.inaturalist.org/observations/202825715 Animalia Chordata Amphibia Anura Scaphiopodidae Spea Spea bombifrons SPECIES Spea bombifrons (Cope	1863) Spea bombifrons US Texas PRESENT 28eb1a3f-1c15-4a95-931a-4af90ecb574d 27.191901 -98.186094 52.0 2024-03-16T22:50 16 3 2024 2429789 2429789 HUMAN_OBSERVATION iNaturalist Observations 202825715 Chris Harrison 2024-03-17T15:28:19 CC_BY_4_0 Chris Harrison Chris Harrison 2024-06-04T02:06:44.162Z Sound COORDINATE_ROUNDED;CONTINENT_DERIVED_FROM_COORDINATES;TAXON_MATCH_TAXON_ID_IGNORED
4524922898 50c9509d-22c7-4a22-a47d-8c48425ef4a7 https://www.inaturalist.org/observations/124422514 Animalia Chordata Amphibia Anura Scaphiopodidae Spea Spea bombifrons SPECIES Spea bombifrons (Cope	1863) Spea bombifrons US Colorado PRESENT 28eb1a3f-1c15-4a95-931a-4af90ecb574d 37.771624 -103.31404 28359.0 2022-07-01T21:36:49 1 7 2022 2429789 2429789 HUMAN_OBSERVATION iNaturalist Observations 124422514 Hunter D. Johnson 2022-07-05T18:31:37 CC_BY_NC_4_0 dendrobonzo dendrobonzo 2024-06-04T01:52:42.621Z StillImage COORDINATE_ROUNDED;CONTINENT_DERIVED_FROM_COORDINATES;TAXON_MATCH_TAXON_ID_IGNORED
4519105428 50c9509d-22c7-4a22-a47d-8c48425ef4a7 https://www.inaturalist.org/observations/197254582 Animalia Chordata Amphibia Anura Scaphiopodidae Spea Spea bombifrons SPECIES Spea bombifrons (Cope	1863) Spea bombifrons CA Alberta PRESENT 28eb1a3f-1c15-4a95-931a-4af90ecb574d 51.214907 -111.761788 13673.0 2012-07-23T07:06 23 7 2012 2429789 2429789 HUMAN_OBSERVATION iNaturalist Observations 197254582 Ted Nanninga 2024-01-21T20:50:53 CC_BY_NC_4_0 Ted Nanninga Ted Nanninga 2024-06-04T02:42:25.220Z StillImage COORDINATE_ROUNDED;CONTINENT_DERIVED_FROM_COORDINATES;TAXON_MATCH_TAXON_ID_IGNORED
4516693381 50c9509d-22c7-4a22-a47d-8c48425ef4a7 https://www.inaturalist.org/observations/196815097 Animalia Chordata Amphibia Anura Scaphiopodidae Spea Spea bombifrons SPECIES Spea bombifrons (Cope	1863) Spea bombifrons US Wyoming PRESENT 28eb1a3f-1c15-4a95-931a-4af90ecb574d 44.55425 -110.842705 20.0 2023-06-10T15:41:28 10 6 2023 2429789 2429789 HUMAN_OBSERVATION iNaturalist Observations 196815097 Benjamin LaFrance 2024-01-16T04:23:30 CC_BY_NC_4_0 Benjamin LaFrance Benjamin LaFrance 2024-06-04T02:44:47.743Z StillImage COORDINATE_ROUNDED;CONTINENT_DERIVED_FROM_COORDINATES;TAXON_MATCH_TAXON_I…
4516402495 50c9509d-22c7-4a22-a47d-8c48425ef4a7 https://www.inaturalist.org/observations/197445587 Animalia Chordata Amphibia Anura Scaphiopodidae Spea Spea bombifrons SPECIES Spea bombifrons (Cope	1863) Spea bombifrons US New Mexico PRESENT 28eb1a3f-1c15-4a95-931a-4af90ecb574d 31.829071 -107.384096 5307.0 2016-09-03T02:18 3 9 2016 2429789 2429789 HUMAN_OBSERVATION iNaturalist Observations 197445587 diomedea_exulans_li 2024-01-24T07:12:50 CC_BY_NC_4_0 diomedea_exulans_li diomedea_exulans_li 2024-06-04T02:07:05.258Z StillImage COORDINATE_ROUNDED;CONTINENT_DERIVED_FROM_COORDINATES;TAXON_MATCH…
4506559395 50c9509d-22c7-4a22-a47d-8c48425ef4a7 https://www.inaturalist.org/observations/194689601 Animalia Chordata Amphibia Anura Scaphiopodidae Spea Spea bombifrons SPECIES Spea bombifrons (Cope	1863) Spea bombifrons US Colorado PRESENT 28eb1a3f-1c15-4a95-931a-4af90ecb574d 40.241605 -104.683356 19.0 2023-07-27T23:02:24 27 7 2023 2429789 2429789 HUMAN_OBSERVATION iNaturalist Observations 194689601 Hawken Carlton 2023-12-23T22:41:20 CC_BY_NC_4_0 Hawken Carlton Hawken Carlton 2024-06-04T02:42:17.184Z StillImage COORDINATE_ROUNDED;CONTINENT_DERIVED_FROM_COORDINATES;TAXON_MATCH_TAXON_ID_IGNOR…
4506270984 50c9509d-22c7-4a22-a47d-8c48425ef4a7 https://www.inaturalist.org/observations/194544922 Animalia Chordata Amphibia Anura Scaphiopodidae Spea Spea bombifrons SPECIES Spea bombifrons (Cope	1863) Spea bombifrons US Colorado PRESENT 28eb1a3f-1c15-4a95-931a-4af90ecb574d 37.491172 -105.933212 17.0 2023-09-15T10:23:45 15 9 2023 2429789 2429789 HUMAN_OBSERVATION iNaturalist Observations 194544922 Hayden Lewis 2023-12-22T16:06:45 CC_BY_NC_4_0 zeldabopp zeldabopp 2024-06-04T02:06:37.545Z StillImage COORDINATE_ROUNDED;CONTINENT_DERIVED_FROM_COORDINATES;TAXON_MATCH_TAXON_ID_IGNORED
4506244336 50c9509d-22c7-4a22-a47d-8c48425ef4a7 https://www.inaturalist.org/observations/24748564 Animalia Chordata Amphibia Anura Scaphiopodidae Spea Spea bombifrons SPECIES Spea bombifrons (Cope	1863) Spea bombifrons MX Chihuahua PRESENT 28eb1a3f-1c15-4a95-931a-4af90ecb574d 31.348626 -106.503014 29252.0 2017-02-08T21:01 8 2 2017 2429789 2429789 HUMAN_OBSERVATION iNaturalist Observations 24748564 Jorge H. Valdez 2020-01-07T19:45:06 CC_BY_NC_4_0 Jesús Manuel Martínez-Calderas Jesús Manuel Martínez-Calderas 2024-06-04T02:11:05.331Z StillImage COORDINATE_ROUNDED;CONTINENT_DERIVED_FROM_COORDI…
4465362855 50c9509d-22c7-4a22-a47d-8c48425ef4a7 https://www.inaturalist.org/observations/164980376 Animalia Chordata Amphibia Anura Scaphiopodidae Spea Spea bombifrons SPECIES Spea bombifrons (Cope	1863) Spea bombifrons US Texas PRESENT 28eb1a3f-1c15-4a95-931a-4af90ecb574d 36.30971 -100.820925 20.0 2023-05-29T22:15 29 5 2023 2429789 2429789 HUMAN_OBSERVATION iNaturalist Observations 164980376 Chris Harrison 2023-06-01T14:34:58 CC_BY_4_0 Chris Harrison Chris Harrison 2024-06-04T01:59:05.156Z Sound CONTINENT_DERIVED_FROM_COORDINATES;TAXON_MATCH_TAXON_ID_IGNORED
4465355873 50c9509d-22c7-4a22-a47d-8c48425ef4a7 https://www.inaturalist.org/observations/165155372 Animalia Chordata Amphibia Anura Scaphiopodidae Spea Spea bombifrons SPECIES Spea bombifrons (Cope	1863) Spea bombifrons US Texas PRESENT 28eb1a3f-1c15-4a95-931a-4af90ecb574d 36.319412 -100.851468 100.0 2023-05-29T21:59:43 29 5 2023 2429789 2429789 HUMAN_OBSERVATION iNaturalist Observations 165155372 Chris Harrison 2023-06-02T16:14:09 CC_BY_4_0 Chris Harrison Chris Harrison 2024-06-04T02:38:04.751Z Sound CONTINENT_DERIVED_FROM_COORDINATES;TAXON_MATCH_TAXON_ID_IGNORED
4458689444 50c9509d-22c7-4a22-a47d-8c48425ef4a7 https://www.inaturalist.org/observations/192778662 Animalia Chordata Amphibia Anura Scaphiopodidae Spea Spea bombifrons SPECIES Spea bombifrons (Cope	1863) Spea bombifrons US Kansas PRESENT 28eb1a3f-1c15-4a95-931a-4af90ecb574d 37.12845 -99.325413 2020-06-19T22:02:17 19 6 2020 2429789 2429789 HUMAN_OBSERVATION iNaturalist Observations 192778662 Jenna March 2023-12-02T02:49:43 CC_BY_NC_4_0 Jenna March Jenna March 2024-06-04T02:03:38.703Z StillImage COORDINATE_ROUNDED;CONTINENT_DERIVED_FROM_COORDINATES;TAXON_MATCH_TAXON_ID_IGNORED
4458567332 50c9509d-22c7-4a22-a47d-8c48425ef4a7 https://www.inaturalist.org/observations/17170960 Animalia Chordata Amphibia Anura Scaphiopodidae Spea Spea bombifrons SPECIES Spea bombifrons (Cope	1863) Spea bombifrons US Texas PRESENT 28eb1a3f-1c15-4a95-931a-4af90ecb574d 33.911596 -102.507247 2010-07-03T22:31:36 3 7 2010 2429789 2429789 HUMAN_OBSERVATION iNaturalist Observations 17170960 Steve Collins 2018-10-03T22:19:03 CC_BY_4_0 Steve Collins Steve Collins 2024-06-04T01:36:22.235Z CONTINENT_DERIVED_FROM_COORDINATES;TAXON_MATCH_TAXON_ID_IGNORED
4458473447 50c9509d-22c7-4a22-a47d-8c48425ef4a7 https://www.inaturalist.org/observations/192762280 Animalia Chordata Amphibia Anura Scaphiopodidae Spea Spea bombifrons SPECIES Spea bombifrons (Cope	1863) Spea bombifrons US Kansas PRESENT 28eb1a3f-1c15-4a95-931a-4af90ecb574d 37.048439 -100.976353 2018-05-10T22:14:06 10 5 2018 2429789 2429789 HUMAN_OBSERVATION iNaturalist Observations 192762280 Jenna March 2023-12-01T22:50:55 CC_BY_NC_4_0 Jenna March Jenna March 2024-06-04T02:03:55.503Z StillImage COORDINATE_ROUNDED;CONTINENT_DERIVED_FROM_COORDINATES;TAXON_MATCH_TAXON_ID_IGNORED
4458448454 50c9509d-22c7-4a22-a47d-8c48425ef4a7 https://www.inaturalist.org/observations/192779282 Animalia Chordata Amphibia Anura Scaphiopodidae Spea Spea bombifrons SPECIES Spea bombifrons (Cope	1863) Spea bombifrons US Oklahoma PRESENT 28eb1a3f-1c15-4a95-931a-4af90ecb574d 36.970408 -100.495178 2021-06-26T21:04:58 26 6 2021 2429789 2429789 HUMAN_OBSERVATION iNaturalist Observations 192779282 Jenna March 2023-12-02T02:58:19 CC_BY_NC_4_0 Jenna March Jenna March 2024-06-04T02:03:01.959Z StillImage COORDINATE_ROUNDED;CONTINENT_DERIVED_FROM_COORDINATES;TAXON_MATCH_TAXON_ID_IGNORED
4458324325 50c9509d-22c7-4a22-a47d-8c48425ef4a7 https://www.inaturalist.org/observations/17159802 Animalia Chordata Amphibia Anura Scaphiopodidae Spea Spea bombifrons SPECIES Spea bombifrons (Cope	1863) Spea bombifrons US Texas PRESENT 28eb1a3f-1c15-4a95-931a-4af90ecb574d 33.596931 -101.736645 28957.0 2014-04-19T21:50:35 19 4 2014 2429789 2429789 HUMAN_OBSERVATION iNaturalist Observations 17159802 Steve Collins 2018-10-03T16:14:08 CC_BY_4_0 Steve Collins Steve Collins 2024-06-04T01:36:35.082Z COORDINATE_ROUNDED;CONTINENT_DERIVED_FROM_COORDINATES;TAXON_MATCH_TAXON_ID_IGNORED
4453860559 50c9509d-22c7-4a22-a47d-8c48425ef4a7 https://www.inaturalist.org/observations/191927806 Animalia Chordata Amphibia Anura Scaphiopodidae Spea Spea bombifrons SPECIES Spea bombifrons (Cope	1863) Spea bombifrons US Colorado PRESENT 28eb1a3f-1c15-4a95-931a-4af90ecb574d 39.280702 -103.271474 8.0 2023-07-17T06:02 17 7 2023 2429789 2429789 HUMAN_OBSERVATION iNaturalist Observations 191927806 Nathan Schaefer 2023-11-24T09:37:20 CC_BY_NC_4_0 Nathan Schaefer Nathan Schaefer 2024-06-04T02:41:47.979Z StillImage COORDINATE_ROUNDED;CONTINENT_DERIVED_FROM_COORDINATES;TAXON_MATCH_TAXON_ID_IGNORED
4430895337 50c9509d-22c7-4a22-a47d-8c48425ef4a7 https://www.inaturalist.org/observations/24748860 Animalia Chordata Amphibia Anura Scaphiopodidae Spea Spea bombifrons SPECIES Spea bombifrons (Cope	1863) Spea bombifrons MX Chihuahua PRESENT 28eb1a3f-1c15-4a95-931a-4af90ecb574d 31.31958 -106.455354 29252.0 2017-07-22T22:00 22 7 2017 2429789 2429789 HUMAN_OBSERVATION iNaturalist Observations 24748860 Jorge H. Valdez 2020-12-28T19:28:53 CC_BY_NC_4_0 Jesús Manuel Martínez-Calderas Jesús Manuel Martínez-Calderas 2024-06-04T01:36:55.951Z StillImage COORDINATE_ROUNDED;CONTINENT_DERIVED_FROM_COORDI…
4430487217 50c9509d-22c7-4a22-a47d-8c48425ef4a7 https://www.inaturalist.org/observations/183805164 Animalia Chordata Amphibia Anura Scaphiopodidae Spea Spea bombifrons SPECIES Spea bombifrons (Cope	1863) Spea bombifrons US Texas PRESENT 28eb1a3f-1c15-4a95-931a-4af90ecb574d 34.092358 -102.99353 3.0 2023-09-17T22:09:52 17 9 2023 2429789 2429789 HUMAN_OBSERVATION iNaturalist Observations 183805164 Drew R. Davis	Ph.D. 2023-09-18T05:23:57 CC_BY_NC_4_0 Drew R. Davis	Ph.D. Drew R. Davis	Ph.D. 2024-06-04T02:02:53.786Z StillImage COORDINATE_ROUNDED;CONTINENT_DERIVED_FROM_COORDINATES;TAXON_MATCH_TAXON_ID_IGNORED
4424306383 50c9509d-22c7-4a22-a47d-8c48425ef4a7 https://www.inaturalist.org/observations/186502661 Animalia Chordata Amphibia Anura Scaphiopodidae Spea Spea bombifrons SPECIES Spea bombifrons (Cope	1863) Spea bombifrons US Colorado PRESENT 28eb1a3f-1c15-4a95-931a-4af90ecb574d 37.722904 -105.728578 102.0 2023-10-07T14:30 7 10 2023 2429789 2429789 HUMAN_OBSERVATION iNaturalist Observations 186502661 Lauren Livo 2023-10-09T17:01:07 CC_BY_NC_4_0 Pam Piombino Pam Piombino 2024-06-04T02:03:01.262Z StillImage COORDINATE_ROUNDED;CONTINENT_DERIVED_FROM_COORDINATES;TAXON_MATCH_TAXON_ID_IGNORED
4424281388 50c9509d-22c7-4a22-a47d-8c48425ef4a7 https://www.inaturalist.org/observations/186228518 Animalia Chordata Amphibia Anura Scaphiopodidae Spea Spea bombifrons SPECIES Spea bombifrons (Cope	1863) Spea bombifrons US Kansas PRESENT 28eb1a3f-1c15-4a95-931a-4af90ecb574d 37.186992 -98.695633 37.0 2023-09-30T19:51:40 30 9 2023 2429789 2429789 HUMAN_OBSERVATION iNaturalist Observations 186228518 Elizabeth Walker 2023-10-05T00:32:53 CC_BY_NC_4_0 Elizabeth Walker Elizabeth Walker 2024-06-04T02:40:29.131Z StillImage COORDINATE_ROUNDED;CONTINENT_DERIVED_FROM_COORDINATES;TAXON_MATCH_TAXON_ID_IG…
4420956724 50c9509d-22c7-4a22-a47d-8c48425ef4a7 https://www.inaturalist.org/observations/185736323 Animalia Chordata Amphibia Anura Scaphiopodidae Spea Spea bombifrons SPECIES Spea bombifrons (Cope	1863) Spea bombifrons US Kansas PRESENT 28eb1a3f-1c15-4a95-931a-4af90ecb574d 37.066356 -98.945245 12141.0 2023-10-01T02:52:51 1 10 2023 2429789 2429789 HUMAN_OBSERVATION iNaturalist Observations 185736323 Elizabeth Walker 2023-10-01T14:26:23 CC_BY_NC_4_0 Elizabeth Walker Elizabeth Walker 2024-06-04T02:39:57.017Z StillImage COORDINATE_ROUNDED;CONTINENT_DERIVED_FROM_COORDINATES;TAXON_MATCH_TAXON_ID…
4420921718 50c9509d-22c7-4a22-a47d-8c48425ef4a7 https://www.inaturalist.org/observations/181203456 Animalia Chordata Amphibia Anura Scaphiopodidae Spea Spea bombifrons SPECIES Spea bombifrons (Cope	1863) Spea bombifrons US Colorado PRESENT 28eb1a3f-1c15-4a95-931a-4af90ecb574d 38.728133 -104.822529 6873.0 2023-08-31T08:12:29 31 8 2023 2429789 2429789 HUMAN_OBSERVATION iNaturalist Observations 181203456 Hunter D. Johnson 2023-09-01T18:53:57 CC_BY_NC_4_0 patcooper patcooper 2024-06-04T02:42:59.157Z StillImage COORDINATE_ROUNDED;CONTINENT_DERIVED_FROM_COORDINATES;TAXON_MATCH_TAXON_ID_IGNORED
4420911664 50c9509d-22c7-4a22-a47d-8c48425ef4a7 https://www.inaturalist.org/observations/171057006 Animalia Chordata Amphibia Anura Scaphiopodidae Spea Spea bombifrons SPECIES Spea bombifrons (Cope	1863) Spea bombifrons US South Dakota PRESENT 28eb1a3f-1c15-4a95-931a-4af90ecb574d 43.145859 -97.141293 73.0 2023-07-04T12:29:25 4 7 2023 2429789 2429789 HUMAN_OBSERVATION iNaturalist Observations 171057006 apkoltze 2023-07-04T17:32:00 CC_BY_NC_4_0 apkoltze apkoltze 2024-06-04T02:42:19.204Z Sound COORDINATE_ROUNDED;CONTINENT_DERIVED_FROM_COORDINATES;TAXON_MATCH_TAXON_ID_IGNORED
4420893377 50c9509d-22c7-4a22-a47d-8c48425ef4a7 https://www.inaturalist.org/observations/86116801 Animalia Chordata Amphibia Anura Scaphiopodidae Spea Spea bombifrons SPECIES Spea bombifrons (Cope	1863) Spea bombifrons US New Mexico PRESENT 28eb1a3f-1c15-4a95-931a-4af90ecb574d 34.492056 -103.243676 50.0 2021-07-07T20:31:44 7 7 2021 2429789 2429789 HUMAN_OBSERVATION iNaturalist Observations 86116801 Christopher Rustay 2023-02-08T17:26:15 CC_BY_NC_4_0 Christopher Rustay Christopher Rustay 2024-06-04T02:25:02.333Z Sound COORDINATE_ROUNDED;CONTINENT_DERIVED_FROM_COORDINATES;TAXON_MATCH_TAXON_I…
4420685714 50c9509d-22c7-4a22-a47d-8c48425ef4a7 https://www.inaturalist.org/observations/185736272 Animalia Chordata Amphibia Anura Scaphiopodidae Spea Spea bombifrons SPECIES Spea bombifrons (Cope	1863) Spea bombifrons US Kansas PRESENT 28eb1a3f-1c15-4a95-931a-4af90ecb574d 37.2775 -98.643163 1583.0 2023-10-01T02:51:41 1 10 2023 2429789 2429789 HUMAN_OBSERVATION iNaturalist Observations 185736272 Elizabeth Walker 2023-10-01T14:25:57 CC_BY_NC_4_0 Elizabeth Walker Elizabeth Walker 2024-06-04T02:02:45.797Z StillImage COORDINATE_ROUNDED;CONTINENT_DERIVED_FROM_COORDINATES;TAXON_MATCH_TAXON_ID_IG…
4417075342 50c9509d-22c7-4a22-a47d-8c48425ef4a7 https://www.inaturalist.org/observations/184471524 Animalia Chordata Amphibia Anura Scaphiopodidae Spea Spea bombifrons SPECIES Spea bombifrons (Cope	1863) Spea bombifrons US Kansas PRESENT 28eb1a3f-1c15-4a95-931a-4af90ecb574d 37.678199 -101.065442 3.0 2023-09-22T21:07:47 22 9 2023 2429789 2429789 HUMAN_OBSERVATION iNaturalist Observations 184471524 Patrick Geier 2023-09-23T02:08:17 CC_BY_NC_4_0 Patrick Geier Patrick Geier 2024-06-04T02:41:08.820Z StillImage COORDINATE_ROUNDED;CONTINENT_DERIVED_FROM_COORDINATES;TAXON_MATCH_TAXON_ID_IGNORED
4417074574 50c9509d-22c7-4a22-a47d-8c48425ef4a7 https://www.inaturalist.org/observations/184488542 Animalia Chordata Amphibia Anura Scaphiopodidae Spea Spea bombifrons SPECIES Spea bombifrons (Cope	1863) Spea bombifrons US Colorado PRESENT 28eb1a3f-1c15-4a95-931a-4af90ecb574d 38.233047 -104.56778 9.0 2023-09-22T21:39:38 22 9 2023 2429789 2429789 HUMAN_OBSERVATION iNaturalist Observations 184488542 lyndseynd 2023-09-23T05:48:46 CC_BY_NC_4_0 lyndseynd lyndseynd 2024-06-04T02:02:50.207Z StillImage COORDINATE_ROUNDED;CONTINENT_DERIVED_FROM_COORDINATES;TAXON_MATCH_TAXON_ID_IGNORED
4417037628 50c9509d-22c7-4a22-a47d-8c48425ef4a7 https://www.inaturalist.org/observations/184472197 Animalia Chordata Amphibia Anura Scaphiopodidae Spea Spea bombifrons SPECIES Spea bombifrons (Cope	1863) Spea bombifrons US Kansas PRESENT 28eb1a3f-1c15-4a95-931a-4af90ecb574d 37.678164 -101.094917 3.0 2023-09-22T21:14:13 22 9 2023 2429789 2429789 HUMAN_OBSERVATION iNaturalist Observations 184472197 Patrick Geier 2023-09-23T02:14:45 CC_BY_NC_4_0 Patrick Geier Patrick Geier 2024-06-04T02:42:53.508Z StillImage COORDINATE_ROUNDED;CONTINENT_DERIVED_FROM_COORDINATES;TAXON_MATCH_TAXON_ID_IGNORED
4414243125 50c9509d-22c7-4a22-a47d-8c48425ef4a7 https://www.inaturalist.org/observations/183471495 Animalia Chordata Amphibia Anura Scaphiopodidae Spea Spea bombifrons SPECIES Spea bombifrons (Cope	1863) Spea bombifrons US Texas PRESENT 28eb1a3f-1c15-4a95-931a-4af90ecb574d 34.501003 -102.991272 3.0 2023-09-14T21:17:22 14 9 2023 2429789 2429789 HUMAN_OBSERVATION iNaturalist Observations 183471495 Drew R. Davis	Ph.D. 2023-09-16T08:06:25 CC_BY_NC_4_0 Drew R. Davis	Ph.D. Drew R. Davis	Ph.D. 2024-06-04T02:05:13.693Z StillImage COORDINATE_ROUNDED;CONTINENT_DERIVED_FROM_COORDINATES;TAXON_MATCH_TAXON_ID_IGNORED
4414194356 50c9509d-22c7-4a22-a47d-8c48425ef4a7 https://www.inaturalist.org/observations/183169210 Animalia Chordata Amphibia Anura Scaphiopodidae Spea Spea bombifrons SPECIES Spea bombifrons (Cope	1863) Spea bombifrons US Colorado PRESENT 28eb1a3f-1c15-4a95-931a-4af90ecb574d 38.282589 -104.506157 119.0 2023-09-13T20:27:06 13 9 2023 2429789 2429789 HUMAN_OBSERVATION iNaturalist Observations 183169210 Hunter D. Johnson 2023-09-14T03:14:23 CC0_1_0 Dustin Cotten Dustin Cotten 2024-06-04T02:03:26.783Z StillImage COORDINATE_ROUNDED;CONTINENT_DERIVED_FROM_COORDINATES;TAXON_MATCH_TAXON_ID_IGNORED
4414188553 50c9509d-22c7-4a22-a47d-8c48425ef4a7 https://www.inaturalist.org/observations/182641569 Animalia Chordata Amphibia Anura Scaphiopodidae Spea Spea bombifrons SPECIES Spea bombifrons (Cope	1863) Spea bombifrons US Wyoming PRESENT 28eb1a3f-1c15-4a95-931a-4af90ecb574d 44.844637 -108.29863 27253.0 2023-09-09T15:05:29 9 9 2023 2429789 2429789 HUMAN_OBSERVATION iNaturalist Observations 182641569 mtdillon 2023-09-10T14:57:39 CC_BY_NC_4_0 mtdillon mtdillon 2024-06-04T02:02:43.222Z StillImage COORDINATE_ROUNDED;CONTINENT_DERIVED_FROM_COORDINATES;TAXON_MATCH_TAXON_ID_IGNORED
4414048120 50c9509d-22c7-4a22-a47d-8c48425ef4a7 https://www.inaturalist.org/observations/183320721 Animalia Chordata Amphibia Anura Scaphiopodidae Spea Spea bombifrons SPECIES Spea bombifrons (Cope	1863) Spea bombifrons US Colorado PRESENT 28eb1a3f-1c15-4a95-931a-4af90ecb574d 40.873976 -105.108833 27877.0 2023-09-14T21:58:45 14 9 2023 2429789 2429789 HUMAN_OBSERVATION iNaturalist Observations 183320721 der2020 2023-09-15T05:45:21 CC_BY_NC_4_0 der2020 der2020 2024-06-04T02:02:31.652Z StillImage COORDINATE_ROUNDED;CONTINENT_DERIVED_FROM_COORDINATES;TAXON_MATCH_TAXON_ID_IGNORED
4414000660 50c9509d-22c7-4a22-a47d-8c48425ef4a7 https://www.inaturalist.org/observations/182650324 Animalia Chordata Amphibia Anura Scaphiopodidae Spea Spea bombifrons SPECIES Spea bombifrons (Cope	1863) Spea bombifrons US Kansas PRESENT 28eb1a3f-1c15-4a95-931a-4af90ecb574d 38.018143 -100.778354 9.0 2023-09-10T10:49:26 10 9 2023 2429789 2429789 HUMAN_OBSERVATION iNaturalist Observations 182650324 Patrick Geier 2023-09-10T15:51:32 CC_BY_NC_4_0 Patrick Geier Patrick Geier 2024-06-04T02:03:20.319Z StillImage COORDINATE_ROUNDED;CONTINENT_DERIVED_FROM_COORDINATES;TAXON_MATCH_TAXON_ID_IGNORED
4413757484 50c9509d-22c7-4a22-a47d-8c48425ef4a7 https://www.inaturalist.org/observations/182574380 Animalia Chordata Amphibia Anura Scaphiopodidae Spea Spea bombifrons SPECIES Spea bombifrons (Cope	1863) Spea bombifrons US Nebraska PRESENT 28eb1a3f-1c15-4a95-931a-4af90ecb574d 40.056898 -101.561651 28000.0 2023-09-09T20:33:26 9 9 2023 2429789 2429789 HUMAN_OBSERVATION iNaturalist Observations 182574380 Anna Olderbak 2023-09-10T02:38:17 CC0_1_0 Anna Olderbak Anna Olderbak 2024-06-04T02:03:13.696Z StillImage COORDINATE_ROUNDED;CONTINENT_DERIVED_FROM_COORDINATES;TAXON_MATCH_TAXON_ID_IGNORED
4413663635 50c9509d-22c7-4a22-a47d-8c48425ef4a7 https://www.inaturalist.org/observations/169062333 Animalia Chordata Amphibia Anura Scaphiopodidae Spea Spea bombifrons SPECIES Spea bombifrons (Cope	1863) Spea bombifrons US Montana PRESENT 28eb1a3f-1c15-4a95-931a-4af90ecb574d 45.809396 -108.501873 27095.0 2023-06-23T14:45:16 23 6 2023 2429789 2429789 HUMAN_OBSERVATION iNaturalist Observations 169062333 Dan Bachen 2023-09-07T14:50:46 CC_BY_NC_4_0 hgaitonde hgaitonde 2024-06-04T02:41:02.768Z StillImage COORDINATE_ROUNDED;CONTINENT_DERIVED_FROM_COORDINATES;TAXON_MATCH_TAXON_ID_IGNORED
4413538050 50c9509d-22c7-4a22-a47d-8c48425ef4a7 https://www.inaturalist.org/observations/182648450 Animalia Chordata Amphibia Anura Scaphiopodidae Spea Spea bombifrons SPECIES Spea bombifrons (Cope	1863) Spea bombifrons US Kansas PRESENT 28eb1a3f-1c15-4a95-931a-4af90ecb574d 38.04897 -100.719019 3.0 2023-09-10T10:38:03 10 9 2023 2429789 2429789 HUMAN_OBSERVATION iNaturalist Observations 182648450 Patrick Geier 2023-09-10T15:39:46 CC_BY_NC_4_0 Patrick Geier Patrick Geier 2024-06-04T02:00:54.463Z StillImage COORDINATE_ROUNDED;CONTINENT_DERIVED_FROM_COORDINATES;TAXON_MATCH_TAXON_ID_IGNORED
4413408676 50c9509d-22c7-4a22-a47d-8c48425ef4a7 https://www.inaturalist.org/observations/180729415 Animalia Chordata Amphibia Anura Scaphiopodidae Spea Spea bombifrons SPECIES Spea bombifrons (Cope	1863) Spea bombifrons US New Mexico PRESENT 28eb1a3f-1c15-4a95-931a-4af90ecb574d 35.52053 -105.169463 12.0 2023-08-28T22:33:56 28 8 2023 2429789 2429789 HUMAN_OBSERVATION iNaturalist Observations 180729415 el_gallo 2023-08-29T05:22:07 CC_BY_NC_4_0 el_gallo el_gallo 2024-06-04T02:02:01.478Z StillImage COORDINATE_ROUNDED;CONTINENT_DERIVED_FROM_COORDINATES;TAXON_MATCH_TAXON_ID_IGNORED
4407332786 50c9509d-22c7-4a22-a47d-8c48425ef4a7 https://www.inaturalist.org/observations/180730213 Animalia Chordata Amphibia Anura Scaphiopodidae Spea Spea bombifrons SPECIES Spea bombifrons (Cope	1863) Spea bombifrons US New Mexico PRESENT 28eb1a3f-1c15-4a95-931a-4af90ecb574d 35.520533 -105.169472 4.0 2023-08-28T22:33:38 28 8 2023 2429789 2429789 HUMAN_OBSERVATION iNaturalist Observations 180730213 A. M. 2023-08-29T05:32:45 CC_BY_NC_4_0 A. M. A. M. 2024-06-04T02:02:14.638Z StillImage COORDINATE_ROUNDED;CONTINENT_DERIVED_FROM_COORDINATES;TAXON_MATCH_TAXON_ID_IGNORED
4407302099 50c9509d-22c7-4a22-a47d-8c48425ef4a7 https://www.inaturalist.org/observations/181006847 Animalia Chordata Amphibia Anura Scaphiopodidae Spea Spea bombifrons SPECIES Spea bombifrons (Cope	1863) Spea bombifrons CA Saskatchewan PRESENT 28eb1a3f-1c15-4a95-931a-4af90ecb574d 50.691738 -109.293442 25.0 2023-08-18T22:49 18 8 2023 2429789 2429789 HUMAN_OBSERVATION iNaturalist Observations 181006847 Ellyne Geurts 2023-08-31T03:03:47 CC0_1_0 Ellyne Geurts Ellyne Geurts 2024-06-04T02:42:18.185Z StillImage CONTINENT_DERIVED_FROM_COORDINATES;TAXON_MATCH_TAXON_ID_IGNORED
4407235680 50c9509d-22c7-4a22-a47d-8c48425ef4a7 https://www.inaturalist.org/observations/179790201 Animalia Chordata Amphibia Anura Scaphiopodidae Spea Spea bombifrons SPECIES Spea bombifrons (Cope	1863) Spea bombifrons US New Mexico PRESENT 28eb1a3f-1c15-4a95-931a-4af90ecb574d 35.519195 -105.17948 11.0 2023-08-22T22:55:36 22 8 2023 2429789 2429789 HUMAN_OBSERVATION iNaturalist Observations 179790201 el_gallo 2023-08-23T06:19:12 CC_BY_NC_4_0 el_gallo el_gallo 2024-06-04T02:02:27.291Z StillImage CONTINENT_DERIVED_FROM_COORDINATES;TAXON_MATCH_TAXON_ID_IGNORED
4405476244 50c9509d-22c7-4a22-a47d-8c48425ef4a7 https://www.inaturalist.org/observations/180678359 Animalia Chordata Amphibia Anura Scaphiopodidae Spea Spea bombifrons SPECIES Spea bombifrons (Cope	1863) Spea bombifrons US Kansas PRESENT 28eb1a3f-1c15-4a95-931a-4af90ecb574d 39.022083 -99.037049 8.0 2023-08-28T11:48:59 28 8 2023 2429789 2429789 HUMAN_OBSERVATION iNaturalist Observations 180678359 Dylan Mermis 2023-08-28T21:07:30 CC_BY_NC_4_0 Dylan Mermis Dylan Mermis 2024-06-04T02:40:35.728Z StillImage COORDINATE_ROUNDED;CONTINENT_DERIVED_FROM_COORDINATES;TAXON_MATCH_TAXON_ID_IGNORED
4405469164 50c9509d-22c7-4a22-a47d-8c48425ef4a7 https://www.inaturalist.org/observations/180727913 Animalia Chordata Amphibia Anura Scaphiopodidae Spea Spea bombifrons SPECIES Spea bombifrons (Cope	1863) Spea bombifrons US Colorado PRESENT 28eb1a3f-1c15-4a95-931a-4af90ecb574d 39.542547 -105.11066 28090.0 2023-08-25T22:02:20 25 8 2023 2429789 2429789 HUMAN_OBSERVATION iNaturalist Observations 180727913 Liam Hopkins 2023-08-29T04:55:45 CC_BY_NC_4_0 Liam Hopkins Liam Hopkins 2024-06-04T02:40:22.461Z StillImage COORDINATE_ROUNDED;CONTINENT_DERIVED_FROM_COORDINATES;TAXON_MATCH_TAXON_ID_IGNORED
4405303090 50c9509d-22c7-4a22-a47d-8c48425ef4a7 https://www.inaturalist.org/observations/179789720 Animalia Chordata Amphibia Anura Scaphiopodidae Spea Spea bombifrons SPECIES Spea bombifrons (Cope	1863) Spea bombifrons US New Mexico PRESENT 28eb1a3f-1c15-4a95-931a-4af90ecb574d 35.520825 -105.180472 26.0 2023-08-22T22:44:08 22 8 2023 2429789 2429789 HUMAN_OBSERVATION iNaturalist Observations 179789720 el_gallo 2023-08-23T06:12:02 CC_BY_NC_4_0 el_gallo el_gallo 2024-06-04T02:00:50.179Z StillImage COORDINATE_ROUNDED;CONTINENT_DERIVED_FROM_COORDINATES;TAXON_MATCH_TAXON_ID_IGNORED
4405242877 50c9509d-22c7-4a22-a47d-8c48425ef4a7 https://www.inaturalist.org/observations/180728167 Animalia Chordata Amphibia Anura Scaphiopodidae Spea Spea bombifrons SPECIES Spea bombifrons (Cope	1863) Spea bombifrons US Colorado PRESENT 28eb1a3f-1c15-4a95-931a-4af90ecb574d 39.431322 -105.11221 28090.0 2023-08-25T22:23:13 25 8 2023 2429789 2429789 HUMAN_OBSERVATION iNaturalist Observations 180728167 Liam Hopkins 2023-08-29T05:00:40 CC_BY_NC_4_0 Liam Hopkins Liam Hopkins 2024-06-04T02:02:09.976Z StillImage COORDINATE_ROUNDED;CONTINENT_DERIVED_FROM_COORDINATES;TAXON_MATCH_TAXON_ID_IGNORED
4405051303 50c9509d-22c7-4a22-a47d-8c48425ef4a7 https://www.inaturalist.org/observations/7311706 Animalia Chordata Amphibia Anura Scaphiopodidae Spea Spea bombifrons SPECIES Spea bombifrons (Cope	1863) Spea bombifrons US Colorado PRESENT 28eb1a3f-1c15-4a95-931a-4af90ecb574d 38.671331 -104.962577 28210.0 2017-08-01T15:30:04 1 8 2017 2429789 2429789 HUMAN_OBSERVATION iNaturalist Observations 7311706 calebcam 2017-12-20T05:04:07 CC_BY_NC_4_0 forrestpn forrestpn 2024-06-04T01:35:16.745Z StillImage COORDINATE_ROUNDED;CONTINENT_DERIVED_FROM_COORDINATES;TAXON_MATCH_TAXON_ID_IGNORED
4405028924 50c9509d-22c7-4a22-a47d-8c48425ef4a7 https://www.inaturalist.org/observations/180728133 Animalia Chordata Amphibia Anura Scaphiopodidae Spea Spea bombifrons SPECIES Spea bombifrons (Cope	1863) Spea bombifrons US Colorado PRESENT 28eb1a3f-1c15-4a95-931a-4af90ecb574d 39.569679 -105.115786 28090.0 2023-08-25T22:19 25 8 2023 2429789 2429789 HUMAN_OBSERVATION iNaturalist Observations 180728133 Liam Hopkins 2023-08-29T04:59:46 CC_BY_NC_4_0 Liam Hopkins Liam Hopkins 2024-06-04T02:04:28.258Z StillImage COORDINATE_ROUNDED;CONTINENT_DERIVED_FROM_COORDINATES;TAXON_MATCH_TAXON_ID_IGNORED
4404993849 50c9509d-22c7-4a22-a47d-8c48425ef4a7 https://www.inaturalist.org/observations/177589851 Animalia Chordata Amphibia Anura Scaphiopodidae Spea Spea bombifrons SPECIES Spea bombifrons (Cope	1863) Spea bombifrons US Montana PRESENT 28eb1a3f-1c15-4a95-931a-4af90ecb574d 45.220198 -112.619141 27190.0 2023-08-09 9 8 2023 2429789 2429789 HUMAN_OBSERVATION iNaturalist Observations 177589851 weekend 2023-08-21T15:58:03 CC_BY_NC_4_0 petradensborn petradensborn 2024-06-04T02:39:51.066Z StillImage COORDINATE_ROUNDED;CONTINENT_DERIVED_FROM_COORDINATES;TAXON_MATCH_TAXON_ID_IGNORED
4400458814 50c9509d-22c7-4a22-a47d-8c48425ef4a7 https://www.inaturalist.org/observations/178945613 Animalia Chordata Amphibia Anura Scaphiopodidae Spea Spea bombifrons SPECIES Spea bombifrons (Cope	1863) Spea bombifrons US Colorado PRESENT 28eb1a3f-1c15-4a95-931a-4af90ecb574d 37.841505 -103.473717 28329.0 2023-08-16T02:00:31 16 8 2023 2429789 2429789 HUMAN_OBSERVATION iNaturalist Observations 178945613 Liam Hopkins 2023-08-18T04:49:21 CC_BY_NC_4_0 Liam Hopkins Liam Hopkins 2024-06-04T02:37:12.772Z StillImage COORDINATE_ROUNDED;CONTINENT_DERIVED_FROM_COORDINATES;TAXON_MATCH_TAXON_ID_IGNORED
4400417783 50c9509d-22c7-4a22-a47d-8c48425ef4a7 https://www.inaturalist.org/observations/175491271 Animalia Chordata Amphibia Anura Scaphiopodidae Spea Spea bombifrons SPECIES Spea bombifrons (Cope	1863) Spea bombifrons US Colorado PRESENT 28eb1a3f-1c15-4a95-931a-4af90ecb574d 38.393349 -104.319864 3194.0 2008-05-05T02:49 5 5 2008 2429789 2429789 HUMAN_OBSERVATION iNaturalist Observations 175491271 Hunter D. Johnson 2023-08-07T05:13:48 CC0_1_0 Henry Fabian Henry Fabian 2024-06-04T02:41:03.375Z COORDINATE_ROUNDED;CONTINENT_DERIVED_FROM_COORDINATES;TAXON_MATCH_TAXON_ID_IGNORED
4400363603 50c9509d-22c7-4a22-a47d-8c48425ef4a7 https://www.inaturalist.org/observations/169016932 Animalia Chordata Amphibia Anura Scaphiopodidae Spea Spea bombifrons SPECIES Spea bombifrons (Cope	1863) Spea bombifrons US Colorado PRESENT 28eb1a3f-1c15-4a95-931a-4af90ecb574d 39.402538 -104.799325 4.0 2023-06-23T09:32:18 23 6 2023 2429789 2429789 HUMAN_OBSERVATION iNaturalist Observations 169016932 Hunter D. Johnson 2023-06-23T19:14:24 CC_BY_NC_4_0 jayseph54 jayseph54 2024-06-04T02:02:17.516Z StillImage COORDINATE_ROUNDED;CONTINENT_DERIVED_FROM_COORDINATES;TAXON_MATCH_TAXON_ID_IGNORED
4400362889 50c9509d-22c7-4a22-a47d-8c48425ef4a7 https://www.inaturalist.org/observations/179518096 Animalia Chordata Amphibia Anura Scaphiopodidae Spea Spea bombifrons SPECIES Spea bombifrons (Cope	1863) Spea bombifrons CA Saskatchewan PRESENT 28eb1a3f-1c15-4a95-931a-4af90ecb574d 50.829227 -109.259512 832.0 2023-08-18T21:29:55 18 8 2023 2429789 2429789 HUMAN_OBSERVATION iNaturalist Observations 179518096 Cole Tomlinson 2023-08-21T13:30:21 CC_BY_NC_4_0 Cole Tomlinson Cole Tomlinson 2024-06-04T02:01:45.055Z StillImage COORDINATE_ROUNDED;CONTINENT_DERIVED_FROM_COORDINATES;TAXON_MATCH_TAXON_ID_…
4400172316 50c9509d-22c7-4a22-a47d-8c48425ef4a7 https://www.inaturalist.org/observations/179518127 Animalia Chordata Amphibia Anura Scaphiopodidae Spea Spea bombifrons SPECIES Spea bombifrons (Cope	1863) Spea bombifrons CA Saskatchewan PRESENT 28eb1a3f-1c15-4a95-931a-4af90ecb574d 50.69189 -109.297633 131.0 2023-08-19T00:02:56 19 8 2023 2429789 2429789 HUMAN_OBSERVATION iNaturalist Observations 179518127 Cole Tomlinson 2023-08-21T13:30:40 CC_BY_NC_4_0 Cole Tomlinson Cole Tomlinson 2024-06-04T02:42:31.441Z StillImage COORDINATE_ROUNDED;CONTINENT_DERIVED_FROM_COORDINATES;TAXON_MATCH_TAXON_ID_I…
4400051380 50c9509d-22c7-4a22-a47d-8c48425ef4a7 https://www.inaturalist.org/observations/179518138 Animalia Chordata Amphibia Anura Scaphiopodidae Spea Spea bombifrons SPECIES Spea bombifrons (Cope	1863) Spea bombifrons CA Saskatchewan PRESENT 28eb1a3f-1c15-4a95-931a-4af90ecb574d 50.696001 -109.285501 156.0 2023-08-18T23:06:05 18 8 2023 2429789 2429789 HUMAN_OBSERVATION iNaturalist Observations 179518138 Cole Tomlinson 2023-08-21T13:30:49 CC_BY_NC_4_0 Cole Tomlinson Cole Tomlinson 2024-06-04T02:02:55.641Z StillImage COORDINATE_ROUNDED;CONTINENT_DERIVED_FROM_COORDINATES;TAXON_MATCH_TAXON_ID_…
4177505577 50c9509d-22c7-4a22-a47d-8c48425ef4a7 https://www.inaturalist.org/observations/178257571 Animalia Chordata Amphibia Anura Scaphiopodidae Spea Spea bombifrons SPECIES Spea bombifrons (Cope	1863) Spea bombifrons CA Saskatchewan PRESENT 28eb1a3f-1c15-4a95-931a-4af90ecb574d 49.434518 -106.896209 26518.0 2023-08-12T23:13 12 8 2023 2429789 2429789 HUMAN_OBSERVATION iNaturalist Observations 178257571 Cole Tomlinson 2023-08-13T21:12:59 CC_BY_NC_4_0 Cole Tomlinson Cole Tomlinson 2024-06-04T02:03:35.985Z StillImage COORDINATE_ROUNDED;CONTINENT_DERIVED_FROM_COORDINATES;TAXON_MATCH_TAXON_ID_I…
4177397504 50c9509d-22c7-4a22-a47d-8c48425ef4a7 https://www.inaturalist.org/observations/177589565 Animalia Chordata Amphibia Anura Scaphiopodidae Spea Spea bombifrons SPECIES Spea bombifrons (Cope	1863) Spea bombifrons US Montana PRESENT 28eb1a3f-1c15-4a95-931a-4af90ecb574d 45.203885 -112.634918 27190.0 2023-08-09T17:44 9 8 2023 2429789 2429789 HUMAN_OBSERVATION iNaturalist Observations 177589565 petradensborn 2023-08-09T23:45:32 CC_BY_NC_4_0 petradensborn petradensborn 2024-06-04T02:38:13.874Z StillImage COORDINATE_ROUNDED;CONTINENT_DERIVED_FROM_COORDINATES;TAXON_MATCH_TAXON_ID_IGNORED
4177384944 50c9509d-22c7-4a22-a47d-8c48425ef4a7 https://www.inaturalist.org/observations/177899624 Animalia Chordata Amphibia Anura Scaphiopodidae Spea Spea bombifrons SPECIES Spea bombifrons (Cope	1863) Spea bombifrons US Colorado PRESENT 28eb1a3f-1c15-4a95-931a-4af90ecb574d 39.369818 -104.878693 104.0 2023-08-02T09:21 2 8 2023 2429789 2429789 HUMAN_OBSERVATION iNaturalist Observations 177899624 Liam Hopkins 2023-08-12T03:24:05 CC_BY_NC_4_0 cvargish cvargish 2024-06-04T02:01:10.077Z StillImage COORDINATE_ROUNDED;CONTINENT_DERIVED_FROM_COORDINATES;TAXON_MATCH_TAXON_ID_IGNORED
4177360178 50c9509d-22c7-4a22-a47d-8c48425ef4a7 https://www.inaturalist.org/observations/178202039 Animalia Chordata Amphibia Anura Scaphiopodidae Spea Spea bombifrons SPECIES Spea bombifrons (Cope	1863) Spea bombifrons US Colorado PRESENT 28eb1a3f-1c15-4a95-931a-4af90ecb574d 39.369435 -104.878916 29.0 2023-08-13T10:07:12 13 8 2023 2429789 2429789 HUMAN_OBSERVATION iNaturalist Observations 178202039 Maxwell Soell 2023-08-13T20:51:26 CC_BY_NC_4_0 cvargish cvargish 2024-06-04T02:37:07.050Z StillImage COORDINATE_ROUNDED;CONTINENT_DERIVED_FROM_COORDINATES;TAXON_MATCH_TAXON_ID_IGNORED
4177280002 50c9509d-22c7-4a22-a47d-8c48425ef4a7 https://www.inaturalist.org/observations/177933787 Animalia Chordata Amphibia Anura Scaphiopodidae Spea Spea bombifrons SPECIES Spea bombifrons (Cope	1863) Spea bombifrons US Kansas PRESENT 28eb1a3f-1c15-4a95-931a-4af90ecb574d 37.910713 -101.011041 2023-08-11T22:01:10 11 8 2023 2429789 2429789 HUMAN_OBSERVATION iNaturalist Observations 177933787 Patrick Geier 2023-08-12T03:02:08 CC_BY_NC_4_0 Patrick Geier Patrick Geier 2024-06-04T02:02:37.409Z StillImage CONTINENT_DERIVED_FROM_COORDINATES;TAXON_MATCH_TAXON_ID_IGNORED
4177231789 50c9509d-22c7-4a22-a47d-8c48425ef4a7 https://www.inaturalist.org/observations/177506880 Animalia Chordata Amphibia Anura Scaphiopodidae Spea Spea bombifrons SPECIES Spea bombifrons (Cope	1863) Spea bombifrons US Nebraska PRESENT 28eb1a3f-1c15-4a95-931a-4af90ecb574d 42.871678 -101.014135 8.0 2023-08-06T11:46:41 6 8 2023 2429789 2429789 HUMAN_OBSERVATION iNaturalist Observations 177506880 danielsnethen 2023-08-09T14:30:12 CC_BY_NC_4_0 danielsnethen danielsnethen 2024-06-04T02:42:12.117Z StillImage COORDINATE_ROUNDED;CONTINENT_DERIVED_FROM_COORDINATES;TAXON_MATCH_TAXON_ID_IGNORED
4177226266 50c9509d-22c7-4a22-a47d-8c48425ef4a7 https://www.inaturalist.org/observations/177778054 Animalia Chordata Amphibia Anura Scaphiopodidae Spea Spea bombifrons SPECIES Spea bombifrons (Cope	1863) Spea bombifrons US Texas PRESENT 28eb1a3f-1c15-4a95-931a-4af90ecb574d 34.384199 -102.42356 3.0 2023-08-10T23:30:19 10 8 2023 2429789 2429789 HUMAN_OBSERVATION iNaturalist Observations 177778054 Drew R. Davis	Ph.D. 2023-08-11T04:56:23 CC_BY_NC_4_0 Drew R. Davis	Ph.D. Drew R. Davis	Ph.D. 2024-06-04T02:02:41.668Z StillImage CONTINENT_DERIVED_FROM_COORDINATES;TAXON_MATCH_TAXON_ID_IGNORED
4177213543 50c9509d-22c7-4a22-a47d-8c48425ef4a7 https://www.inaturalist.org/observations/165266508 Animalia Chordata Amphibia Anura Scaphiopodidae Spea Spea bombifrons SPECIES Spea bombifrons (Cope	1863) Spea bombifrons US Texas PRESENT 28eb1a3f-1c15-4a95-931a-4af90ecb574d 34.919658 -102.510063 3.0 2023-05-26T00:21:46 26 5 2023 2429789 2429789 HUMAN_OBSERVATION iNaturalist Observations 165266508 Drew R. Davis	Ph.D. 2023-06-03T07:25:31 CC_BY_NC_4_0 Drew R. Davis	Ph.D. Drew R. Davis	Ph.D. 2024-06-04T01:59:16.342Z StillImage COORDINATE_ROUNDED;CONTINENT_DERIVED_FROM_COORDINATES;TAXON_MATCH_TAXON_ID_IGNORED
4177208177 50c9509d-22c7-4a22-a47d-8c48425ef4a7 https://www.inaturalist.org/observations/178257437 Animalia Chordata Amphibia Anura Scaphiopodidae Spea Spea bombifrons SPECIES Spea bombifrons (Cope	1863) Spea bombifrons CA Saskatchewan PRESENT 28eb1a3f-1c15-4a95-931a-4af90ecb574d 49.440838 -106.826408 26518.0 2023-08-12T23:01:54 12 8 2023 2429789 2429789 HUMAN_OBSERVATION iNaturalist Observations 178257437 Cole Tomlinson 2023-08-13T21:12:03 CC_BY_NC_4_0 Cole Tomlinson Cole Tomlinson 2024-06-04T02:01:44.306Z StillImage COORDINATE_ROUNDED;CONTINENT_DERIVED_FROM_COORDINATES;TAXON_MATCH_TAXON_I…
4177207683 50c9509d-22c7-4a22-a47d-8c48425ef4a7 https://www.inaturalist.org/observations/177931628 Animalia Chordata Amphibia Anura Scaphiopodidae Spea Spea bombifrons SPECIES Spea bombifrons (Cope	1863) Spea bombifrons US Kansas PRESENT 28eb1a3f-1c15-4a95-931a-4af90ecb574d 37.949293 -100.993079 2023-08-11T21:46:20 11 8 2023 2429789 2429789 HUMAN_OBSERVATION iNaturalist Observations 177931628 Patrick Geier 2023-08-12T02:47:21 CC_BY_NC_4_0 Patrick Geier Patrick Geier 2024-06-04T02:42:34.441Z StillImage COORDINATE_ROUNDED;CONTINENT_DERIVED_FROM_COORDINATES;TAXON_MATCH_TAXON_ID_IGNORED
4177206687 50c9509d-22c7-4a22-a47d-8c48425ef4a7 https://www.inaturalist.org/observations/166148361 Animalia Chordata Amphibia Anura Scaphiopodidae Spea Spea bombifrons SPECIES Spea bombifrons (Cope	1863) Spea bombifrons US New Mexico PRESENT 28eb1a3f-1c15-4a95-931a-4af90ecb574d 33.097697 -106.034172 3.0 2023-06-06T22:17:43 6 6 2023 2429789 2429789 HUMAN_OBSERVATION iNaturalist Observations 166148361 Drew R. Davis	Ph.D. 2023-06-07T22:32:50 CC_BY_NC_4_0 Drew R. Davis	Ph.D. Drew R. Davis	Ph.D. 2024-06-04T02:00:54.708Z StillImage COORDINATE_ROUNDED;CONTINENT_DERIVED_FROM_COORDINATES;TAXON_MATCH_TAXON_ID_IGNORED
4177205757 50c9509d-22c7-4a22-a47d-8c48425ef4a7 https://www.inaturalist.org/observations/165267011 Animalia Chordata Amphibia Anura Scaphiopodidae Spea Spea bombifrons SPECIES Spea bombifrons (Cope	1863) Spea bombifrons US Texas PRESENT 28eb1a3f-1c15-4a95-931a-4af90ecb574d 34.665672 -102.601762 3.0 2023-05-26T01:01:36 26 5 2023 2429789 2429789 HUMAN_OBSERVATION iNaturalist Observations 165267011 Drew R. Davis	Ph.D. 2023-06-03T07:33:03 CC_BY_NC_4_0 Drew R. Davis	Ph.D. Drew R. Davis	Ph.D. 2024-06-04T02:37:58.258Z StillImage COORDINATE_ROUNDED;CONTINENT_DERIVED_FROM_COORDINATES;TAXON_MATCH_TAXON_ID_IGNORED
4177198696 50c9509d-22c7-4a22-a47d-8c48425ef4a7 https://www.inaturalist.org/observations/163958658 Animalia Chordata Amphibia Anura Scaphiopodidae Spea Spea bombifrons SPECIES Spea bombifrons (Cope	1863) Spea bombifrons US Texas PRESENT 28eb1a3f-1c15-4a95-931a-4af90ecb574d 34.986122 -102.151055 3.0 2023-05-25T23:04:11 25 5 2023 2429789 2429789 HUMAN_OBSERVATION iNaturalist Observations 163958658 Drew R. Davis	Ph.D. 2023-05-27T09:50:23 CC_BY_NC_4_0 Drew R. Davis	Ph.D. Drew R. Davis	Ph.D. 2024-06-04T02:40:12.122Z StillImage COORDINATE_ROUNDED;CONTINENT_DERIVED_FROM_COORDINATES;TAXON_MATCH_TAXON_ID_IGNORED
4177192761 50c9509d-22c7-4a22-a47d-8c48425ef4a7 https://www.inaturalist.org/observations/160252895 Animalia Chordata Amphibia Anura Scaphiopodidae Spea Spea bombifrons SPECIES Spea bombifrons (Cope	1863) Spea bombifrons US Texas PRESENT 28eb1a3f-1c15-4a95-931a-4af90ecb574d 33.934837 -102.905447 3.0 2023-05-04T00:01:43 4 5 2023 2429789 2429789 HUMAN_OBSERVATION iNaturalist Observations 160252895 Drew R. Davis	Ph.D. 2023-05-07T06:35:25 CC_BY_NC_4_0 Drew R. Davis	Ph.D. Drew R. Davis	Ph.D. 2024-06-04T02:36:49.670Z StillImage COORDINATE_ROUNDED;CONTINENT_DERIVED_FROM_COORDINATES;TAXON_MATCH_TAXON_ID_IGNORED
4177192620 50c9509d-22c7-4a22-a47d-8c48425ef4a7 https://www.inaturalist.org/observations/129610393 Animalia Chordata Amphibia Anura Scaphiopodidae Spea Spea bombifrons SPECIES Spea bombifrons (Cope	1863) Spea bombifrons US Texas PRESENT 28eb1a3f-1c15-4a95-931a-4af90ecb574d 34.883867 -102.255172 3.0 2022-08-04T00:08:41 4 8 2022 2429789 2429789 HUMAN_OBSERVATION iNaturalist Observations 129610393 Drew R. Davis	Ph.D. 2022-08-06T00:04:30 CC_BY_NC_4_0 Drew R. Davis	Ph.D. Drew R. Davis	Ph.D. 2024-06-04T02:32:50.079Z StillImage COORDINATE_ROUNDED;CONTINENT_DERIVED_FROM_COORDINATES;TAXON_MATCH_TAXON_ID_IGNORED
4177183147 50c9509d-22c7-4a22-a47d-8c48425ef4a7 https://www.inaturalist.org/observations/177427741 Animalia Chordata Amphibia Anura Scaphiopodidae Spea Spea bombifrons SPECIES Spea bombifrons (Cope	1863) Spea bombifrons US Colorado PRESENT 28eb1a3f-1c15-4a95-931a-4af90ecb574d 37.154709 -102.688281 28447.0 2023-08-07T23:13:44 7 8 2023 2429789 2429789 HUMAN_OBSERVATION iNaturalist Observations 177427741 Miles Ward 2023-08-08T23:52:05 CC_BY_NC_4_0 Miles Ward Miles Ward 2024-06-04T02:00:20.416Z StillImage COORDINATE_ROUNDED;CONTINENT_DERIVED_FROM_COORDINATES;TAXON_MATCH_TAXON_ID_IGNORED
4177182682 50c9509d-22c7-4a22-a47d-8c48425ef4a7 https://www.inaturalist.org/observations/160253276 Animalia Chordata Amphibia Anura Scaphiopodidae Spea Spea bombifrons SPECIES Spea bombifrons (Cope	1863) Spea bombifrons US Texas PRESENT 28eb1a3f-1c15-4a95-931a-4af90ecb574d 33.872147 -102.905687 3.0 2023-05-04T00:19:17 4 5 2023 2429789 2429789 HUMAN_OBSERVATION iNaturalist Observations 160253276 Drew R. Davis	Ph.D. 2023-05-07T06:40:10 CC_BY_NC_4_0 Drew R. Davis	Ph.D. Drew R. Davis	Ph.D. 2024-06-04T01:58:39.749Z StillImage COORDINATE_ROUNDED;CONTINENT_DERIVED_FROM_COORDINATES;TAXON_MATCH_TAXON_ID_IGNORED
4177175756 50c9509d-22c7-4a22-a47d-8c48425ef4a7 https://www.inaturalist.org/observations/165266216 Animalia Chordata Amphibia Anura Scaphiopodidae Spea Spea bombifrons SPECIES Spea bombifrons (Cope	1863) Spea bombifrons US Texas PRESENT 28eb1a3f-1c15-4a95-931a-4af90ecb574d 34.986295 -102.243332 3.0 2023-05-25T23:38:37 25 5 2023 2429789 2429789 HUMAN_OBSERVATION iNaturalist Observations 165266216 Drew R. Davis	Ph.D. 2023-06-03T07:22:47 CC_BY_NC_4_0 Drew R. Davis	Ph.D. Drew R. Davis	Ph.D. 2024-06-04T01:59:00.988Z StillImage CONTINENT_DERIVED_FROM_COORDINATES;TAXON_MATCH_TAXON_ID_IGNORED
4177172745 50c9509d-22c7-4a22-a47d-8c48425ef4a7 https://www.inaturalist.org/observations/165436845 Animalia Chordata Amphibia Anura Scaphiopodidae Spea Spea bombifrons SPECIES Spea bombifrons (Cope	1863) Spea bombifrons US New Mexico PRESENT 28eb1a3f-1c15-4a95-931a-4af90ecb574d 35.052936 -103.331345 3.0 2023-05-26T23:09:33 26 5 2023 2429789 2429789 HUMAN_OBSERVATION iNaturalist Observations 165436845 Drew R. Davis	Ph.D. 2023-06-04T03:21:31 CC_BY_NC_4_0 Drew R. Davis	Ph.D. Drew R. Davis	Ph.D. 2024-06-04T02:37:15.485Z StillImage COORDINATE_ROUNDED;CONTINENT_DERIVED_FROM_COORDINATES;TAXON_MATCH_TAXON_ID_IGNORED
4177147631 50c9509d-22c7-4a22-a47d-8c48425ef4a7 https://www.inaturalist.org/observations/165266857 Animalia Chordata Amphibia Anura Scaphiopodidae Spea Spea bombifrons SPECIES Spea bombifrons (Cope	1863) Spea bombifrons US Texas PRESENT 28eb1a3f-1c15-4a95-931a-4af90ecb574d 34.667033 -102.601783 3.0 2023-05-26T00:59:40 26 5 2023 2429789 2429789 HUMAN_OBSERVATION iNaturalist Observations 165266857 Drew R. Davis	Ph.D. 2023-06-03T07:30:41 CC_BY_NC_4_0 Drew R. Davis	Ph.D. Drew R. Davis	Ph.D. 2024-06-04T02:40:29.645Z StillImage COORDINATE_ROUNDED;CONTINENT_DERIVED_FROM_COORDINATES;TAXON_MATCH_TAXON_ID_IGNORED
4177144593 50c9509d-22c7-4a22-a47d-8c48425ef4a7 https://www.inaturalist.org/observations/160204850 Animalia Chordata Amphibia Anura Scaphiopodidae Spea Spea bombifrons SPECIES Spea bombifrons (Cope	1863) Spea bombifrons US New Mexico PRESENT 28eb1a3f-1c15-4a95-931a-4af90ecb574d 33.850645 -103.19648 3.0 2023-05-04T00:56:03 4 5 2023 2429789 2429789 HUMAN_OBSERVATION iNaturalist Observations 160204850 Drew R. Davis	Ph.D. 2023-05-07T00:44:58 CC_BY_NC_4_0 Drew R. Davis	Ph.D. Drew R. Davis	Ph.D. 2024-06-04T01:57:35.561Z StillImage CONTINENT_DERIVED_FROM_COORDINATES;TAXON_MATCH_TAXON_ID_IGNORED
4177140793 50c9509d-22c7-4a22-a47d-8c48425ef4a7 https://www.inaturalist.org/observations/165266940 Animalia Chordata Amphibia Anura Scaphiopodidae Spea Spea bombifrons SPECIES Spea bombifrons (Cope	1863) Spea bombifrons US Texas PRESENT 28eb1a3f-1c15-4a95-931a-4af90ecb574d 34.665903 -102.601805 3.0 2023-05-26T01:01:07 26 5 2023 2429789 2429789 HUMAN_OBSERVATION iNaturalist Observations 165266940 Drew R. Davis	Ph.D. 2023-06-03T07:31:59 CC_BY_NC_4_0 Drew R. Davis	Ph.D. Drew R. Davis	Ph.D. 2024-06-04T02:41:44.523Z StillImage COORDINATE_ROUNDED;CONTINENT_DERIVED_FROM_COORDINATES;TAXON_MATCH_TAXON_ID_IGNORED
4177131676 50c9509d-22c7-4a22-a47d-8c48425ef4a7 https://www.inaturalist.org/observations/165266800 Animalia Chordata Amphibia Anura Scaphiopodidae Spea Spea bombifrons SPECIES Spea bombifrons (Cope	1863) Spea bombifrons US Texas PRESENT 28eb1a3f-1c15-4a95-931a-4af90ecb574d 34.741762 -102.512924 3.0 2023-05-26T00:48:14 26 5 2023 2429789 2429789 HUMAN_OBSERVATION iNaturalist Observations 165266800 Drew R. Davis	Ph.D. 2023-06-03T07:29:53 CC_BY_NC_4_0 Drew R. Davis	Ph.D. Drew R. Davis	Ph.D. 2024-06-04T01:59:06.479Z StillImage CONTINENT_DERIVED_FROM_COORDINATES;TAXON_MATCH_TAXON_ID_IGNORED
4177128728 50c9509d-22c7-4a22-a47d-8c48425ef4a7 https://www.inaturalist.org/observations/165427708 Animalia Chordata Amphibia Anura Scaphiopodidae Spea Spea bombifrons SPECIES Spea bombifrons (Cope	1863) Spea bombifrons US New Mexico PRESENT 28eb1a3f-1c15-4a95-931a-4af90ecb574d 35.059156 -103.331413 3.0 2023-05-26T22:38:06 26 5 2023 2429789 2429789 HUMAN_OBSERVATION iNaturalist Observations 165427708 Drew R. Davis	Ph.D. 2023-06-04T02:15:44 CC_BY_NC_4_0 Drew R. Davis	Ph.D. Drew R. Davis	Ph.D. 2024-06-04T02:38:16.306Z StillImage COORDINATE_ROUNDED;CONTINENT_DERIVED_FROM_COORDINATES;TAXON_MATCH_TAXON_ID_IGNORED
4177123488 50c9509d-22c7-4a22-a47d-8c48425ef4a7 https://www.inaturalist.org/observations/163958585 Animalia Chordata Amphibia Anura Scaphiopodidae Spea Spea bombifrons SPECIES Spea bombifrons (Cope	1863) Spea bombifrons US Texas PRESENT 28eb1a3f-1c15-4a95-931a-4af90ecb574d 34.985903 -102.128083 3.0 2023-05-25T22:59:11 25 5 2023 2429789 2429789 HUMAN_OBSERVATION iNaturalist Observations 163958585 Drew R. Davis	Ph.D. 2023-05-27T09:49:31 CC_BY_NC_4_0 Drew R. Davis	Ph.D. Drew R. Davis	Ph.D. 2024-06-04T02:00:17.798Z StillImage COORDINATE_ROUNDED;CONTINENT_DERIVED_FROM_COORDINATES;TAXON_MATCH_TAXON_ID_IGNORED
4177088791 50c9509d-22c7-4a22-a47d-8c48425ef4a7 https://www.inaturalist.org/observations/165414318 Animalia Chordata Amphibia Anura Scaphiopodidae Spea Spea bombifrons SPECIES Spea bombifrons (Cope	1863) Spea bombifrons US New Mexico PRESENT 28eb1a3f-1c15-4a95-931a-4af90ecb574d 34.637058 -103.214203 3.0 2023-05-26T20:41:14 26 5 2023 2429789 2429789 HUMAN_OBSERVATION iNaturalist Observations 165414318 Drew R. Davis	Ph.D. 2023-06-04T00:28:48 CC_BY_NC_4_0 Drew R. Davis	Ph.D. Drew R. Davis	Ph.D. 2024-06-04T02:37:26.669Z StillImage CONTINENT_DERIVED_FROM_COORDINATES;TAXON_MATCH_TAXON_ID_IGNORED
4177085639 50c9509d-22c7-4a22-a47d-8c48425ef4a7 https://www.inaturalist.org/observations/160204983 Animalia Chordata Amphibia Anura Scaphiopodidae Spea Spea bombifrons SPECIES Spea bombifrons (Cope	1863) Spea bombifrons US New Mexico PRESENT 28eb1a3f-1c15-4a95-931a-4af90ecb574d 33.85062 -103.19932 3.0 2023-05-04T01:00:17 4 5 2023 2429789 2429789 HUMAN_OBSERVATION iNaturalist Observations 160204983 Drew R. Davis	Ph.D. 2023-05-07T00:46:04 CC_BY_NC_4_0 Drew R. Davis	Ph.D. Drew R. Davis	Ph.D. 2024-06-04T01:57:55.681Z StillImage CONTINENT_DERIVED_FROM_COORDINATES;TAXON_MATCH_TAXON_ID_IGNORED
4177075732 50c9509d-22c7-4a22-a47d-8c48425ef4a7 https://www.inaturalist.org/observations/160252992 Animalia Chordata Amphibia Anura Scaphiopodidae Spea Spea bombifrons SPECIES Spea bombifrons (Cope	1863) Spea bombifrons US Texas PRESENT 28eb1a3f-1c15-4a95-931a-4af90ecb574d 33.933037 -102.905487 3.0 2023-05-04T00:04:30 4 5 2023 2429789 2429789 HUMAN_OBSERVATION iNaturalist Observations 160252992 Drew R. Davis	Ph.D. 2023-05-07T06:36:44 CC_BY_NC_4_0 Drew R. Davis	Ph.D. Drew R. Davis	Ph.D. 2024-06-04T01:58:17.328Z StillImage COORDINATE_ROUNDED;CONTINENT_DERIVED_FROM_COORDINATES;TAXON_MATCH_TAXON_ID_IGNORED
4177073601 50c9509d-22c7-4a22-a47d-8c48425ef4a7 https://www.inaturalist.org/observations/165427133 Animalia Chordata Amphibia Anura Scaphiopodidae Spea Spea bombifrons SPECIES Spea bombifrons (Cope	1863) Spea bombifrons US New Mexico PRESENT 28eb1a3f-1c15-4a95-931a-4af90ecb574d 34.894699 -103.354425 3.0 2023-05-26T21:26:38 26 5 2023 2429789 2429789 HUMAN_OBSERVATION iNaturalist Observations 165427133 Drew R. Davis	Ph.D. 2023-06-04T02:11:07 CC_BY_NC_4_0 Drew R. Davis	Ph.D. Drew R. Davis	Ph.D. 2024-06-04T02:40:43.705Z StillImage CONTINENT_DERIVED_FROM_COORDINATES;TAXON_MATCH_TAXON_ID_IGNORED
4177073599 50c9509d-22c7-4a22-a47d-8c48425ef4a7 https://www.inaturalist.org/observations/165266060 Animalia Chordata Amphibia Anura Scaphiopodidae Spea Spea bombifrons SPECIES Spea bombifrons (Cope	1863) Spea bombifrons US Texas PRESENT 28eb1a3f-1c15-4a95-931a-4af90ecb574d 34.986067 -102.17853 3.0 2023-05-25T23:30:09 25 5 2023 2429789 2429789 HUMAN_OBSERVATION iNaturalist Observations 165266060 Drew R. Davis	Ph.D. 2023-06-03T07:19:39 CC_BY_NC_4_0 Drew R. Davis	Ph.D. Drew R. Davis	Ph.D. 2024-06-04T02:38:10.584Z StillImage CONTINENT_DERIVED_FROM_COORDINATES;TAXON_MATCH_TAXON_ID_IGNORED
4177059808 50c9509d-22c7-4a22-a47d-8c48425ef4a7 https://www.inaturalist.org/observations/165266077 Animalia Chordata Amphibia Anura Scaphiopodidae Spea Spea bombifrons SPECIES Spea bombifrons (Cope	1863) Spea bombifrons US Texas PRESENT 28eb1a3f-1c15-4a95-931a-4af90ecb574d 34.986038 -102.178547 3.0 2023-05-25T23:30:13 25 5 2023 2429789 2429789 HUMAN_OBSERVATION iNaturalist Observations 165266077 Drew R. Davis	Ph.D. 2023-06-03T07:20:14 CC_BY_NC_4_0 Drew R. Davis	Ph.D. Drew R. Davis	Ph.D. 2024-06-04T02:35:19.150Z StillImage CONTINENT_DERIVED_FROM_COORDINATES;TAXON_MATCH_TAXON_ID_IGNORED
4177057721 50c9509d-22c7-4a22-a47d-8c48425ef4a7 https://www.inaturalist.org/observations/163957878 Animalia Chordata Amphibia Anura Scaphiopodidae Spea Spea bombifrons SPECIES Spea bombifrons (Cope	1863) Spea bombifrons US Texas PRESENT 28eb1a3f-1c15-4a95-931a-4af90ecb574d 34.985783 -102.096972 3.0 2023-05-25T22:47:03 25 5 2023 2429789 2429789 HUMAN_OBSERVATION iNaturalist Observations 163957878 Drew R. Davis	Ph.D. 2023-05-27T09:41:35 CC_BY_NC_4_0 Drew R. Davis	Ph.D. Drew R. Davis	Ph.D. 2024-06-04T02:40:42.739Z StillImage CONTINENT_DERIVED_FROM_COORDINATES;TAXON_MATCH_TAXON_ID_IGNORED
4177039534 50c9509d-22c7-4a22-a47d-8c48425ef4a7 https://www.inaturalist.org/observations/163958894 Animalia Chordata Amphibia Anura Scaphiopodidae Spea Spea bombifrons SPECIES Spea bombifrons (Cope	1863) Spea bombifrons US Texas PRESENT 28eb1a3f-1c15-4a95-931a-4af90ecb574d 34.985763 -102.168775 3.0 2023-05-25T23:10:17 25 5 2023 2429789 2429789 HUMAN_OBSERVATION iNaturalist Observations 163958894 Drew R. Davis	Ph.D. 2023-05-27T09:53:55 CC_BY_NC_4_0 Drew R. Davis	Ph.D. Drew R. Davis	Ph.D. 2024-06-04T02:41:36.928Z StillImage CONTINENT_DERIVED_FROM_COORDINATES;TAXON_MATCH_TAXON_ID_IGNORED
4177038646 50c9509d-22c7-4a22-a47d-8c48425ef4a7 https://www.inaturalist.org/observations/166147945 Animalia Chordata Amphibia Anura Scaphiopodidae Spea Spea bombifrons SPECIES Spea bombifrons (Cope	1863) Spea bombifrons US New Mexico PRESENT 28eb1a3f-1c15-4a95-931a-4af90ecb574d 33.225112 -106.059453 3.0 2023-06-06T21:56:41 6 6 2023 2429789 2429789 HUMAN_OBSERVATION iNaturalist Observations 166147945 Drew R. Davis	Ph.D. 2023-06-07T22:29:05 CC_BY_NC_4_0 Drew R. Davis	Ph.D. Drew R. Davis	Ph.D. 2024-06-04T02:42:32.814Z StillImage CONTINENT_DERIVED_FROM_COORDINATES;TAXON_MATCH_TAXON_ID_IGNORED
4177022591 50c9509d-22c7-4a22-a47d-8c48425ef4a7 https://www.inaturalist.org/observations/163957356 Animalia Chordata Amphibia Anura Scaphiopodidae Spea Spea bombifrons SPECIES Spea bombifrons (Cope	1863) Spea bombifrons US Texas PRESENT 28eb1a3f-1c15-4a95-931a-4af90ecb574d 34.985337 -102.026078 3.0 2023-05-25T22:38:42 25 5 2023 2429789 2429789 HUMAN_OBSERVATION iNaturalist Observations 163957356 Drew R. Davis	Ph.D. 2023-05-27T09:35:23 CC_BY_NC_4_0 Drew R. Davis	Ph.D. Drew R. Davis	Ph.D. 2024-06-04T02:37:53.166Z StillImage COORDINATE_ROUNDED;CONTINENT_DERIVED_FROM_COORDINATES;TAXON_MATCH_TAXON_ID_IGNORED
4176992779 50c9509d-22c7-4a22-a47d-8c48425ef4a7 https://www.inaturalist.org/observations/160204913 Animalia Chordata Amphibia Anura Scaphiopodidae Spea Spea bombifrons SPECIES Spea bombifrons (Cope	1863) Spea bombifrons US New Mexico PRESENT 28eb1a3f-1c15-4a95-931a-4af90ecb574d 33.850597 -103.198212 3.0 2023-05-04T00:59 4 5 2023 2429789 2429789 HUMAN_OBSERVATION iNaturalist Observations 160204913 Drew R. Davis	Ph.D. 2023-05-07T00:45:35 CC_BY_NC_4_0 Drew R. Davis	Ph.D. Drew R. Davis	Ph.D. 2024-06-04T02:37:32.585Z StillImage COORDINATE_ROUNDED;CONTINENT_DERIVED_FROM_COORDINATES;TAXON_MATCH_TAXON_ID_IGNORED
4176991794 50c9509d-22c7-4a22-a47d-8c48425ef4a7 https://www.inaturalist.org/observations/165266200 Animalia Chordata Amphibia Anura Scaphiopodidae Spea Spea bombifrons SPECIES Spea bombifrons (Cope	1863) Spea bombifrons US Texas PRESENT 28eb1a3f-1c15-4a95-931a-4af90ecb574d 34.986013 -102.178558 3.0 2023-05-25T23:30:30 25 5 2023 2429789 2429789 HUMAN_OBSERVATION iNaturalist Observations 165266200 Drew R. Davis	Ph.D. 2023-06-03T07:22:24 CC_BY_NC_4_0 Drew R. Davis	Ph.D. Drew R. Davis	Ph.D. 2024-06-04T02:41:23.011Z StillImage COORDINATE_ROUNDED;CONTINENT_DERIVED_FROM_COORDINATES;TAXON_MATCH_TAXON_ID_IGNORED
4176990814 50c9509d-22c7-4a22-a47d-8c48425ef4a7 https://www.inaturalist.org/observations/165266981 Animalia Chordata Amphibia Anura Scaphiopodidae Spea Spea bombifrons SPECIES Spea bombifrons (Cope	1863) Spea bombifrons US Texas PRESENT 28eb1a3f-1c15-4a95-931a-4af90ecb574d 34.665778 -102.601778 3.0 2023-05-26T01:01:23 26 5 2023 2429789 2429789 HUMAN_OBSERVATION iNaturalist Observations 165266981 Drew R. Davis	Ph.D. 2023-06-03T07:32:35 CC_BY_NC_4_0 Drew R. Davis	Ph.D. Drew R. Davis	Ph.D. 2024-06-04T02:38:13.786Z StillImage COORDINATE_ROUNDED;CONTINENT_DERIVED_FROM_COORDINATES;TAXON_MATCH_TAXON_ID_IGNORED
4176989436 50c9509d-22c7-4a22-a47d-8c48425ef4a7 https://www.inaturalist.org/observations/129612836 Animalia Chordata Amphibia Anura Scaphiopodidae Spea Spea bombifrons SPECIES Spea bombifrons (Cope	1863) Spea bombifrons US Texas PRESENT 28eb1a3f-1c15-4a95-931a-4af90ecb574d 34.132931 -102.734825 3.0 2022-08-05T00:07:40 5 8 2022 2429789 2429789 HUMAN_OBSERVATION iNaturalist Observations 129612836 Drew R. Davis	Ph.D. 2022-08-06T00:28:10 CC_BY_NC_4_0 Drew R. Davis	Ph.D. Drew R. Davis	Ph.D. 2024-06-04T01:52:39.026Z StillImage COORDINATE_ROUNDED;CONTINENT_DERIVED_FROM_COORDINATES;TAXON_MATCH_TAXON_ID_IGNORED
4176986567 50c9509d-22c7-4a22-a47d-8c48425ef4a7 https://www.inaturalist.org/observations/163957961 Animalia Chordata Amphibia Anura Scaphiopodidae Spea Spea bombifrons SPECIES Spea bombifrons (Cope	1863) Spea bombifrons US Texas PRESENT 28eb1a3f-1c15-4a95-931a-4af90ecb574d 34.985772 -102.097024 3.0 2023-05-25T22:47:18 25 5 2023 2429789 2429789 HUMAN_OBSERVATION iNaturalist Observations 163957961 Drew R. Davis	Ph.D. 2023-05-27T09:42:24 CC_BY_NC_4_0 Drew R. Davis	Ph.D. Drew R. Davis	Ph.D. 2024-06-04T01:58:59.802Z StillImage CONTINENT_DERIVED_FROM_COORDINATES;TAXON_MATCH_TAXON_ID_IGNORED
4176982829 50c9509d-22c7-4a22-a47d-8c48425ef4a7 https://www.inaturalist.org/observations/165414449 Animalia Chordata Amphibia Anura Scaphiopodidae Spea Spea bombifrons SPECIES Spea bombifrons (Cope	1863) Spea bombifrons US New Mexico PRESENT 28eb1a3f-1c15-4a95-931a-4af90ecb574d 34.846988 -103.319695 3.0 2023-05-26T21:13:41 26 5 2023 2429789 2429789 HUMAN_OBSERVATION iNaturalist Observations 165414449 Drew R. Davis	Ph.D. 2023-06-04T00:29:51 CC_BY_NC_4_0 Drew R. Davis	Ph.D. Drew R. Davis	Ph.D. 2024-06-04T02:37:44.546Z StillImage COORDINATE_ROUNDED;CONTINENT_DERIVED_FROM_COORDINATES;TAXON_MATCH_TAXON_ID_IGNORED
4176974646 50c9509d-22c7-4a22-a47d-8c48425ef4a7 https://www.inaturalist.org/observations/163957798 Animalia Chordata Amphibia Anura Scaphiopodidae Spea Spea bombifrons SPECIES Spea bombifrons (Cope	1863) Spea bombifrons US Texas PRESENT 28eb1a3f-1c15-4a95-931a-4af90ecb574d 34.985821 -102.097033 3.0 2023-05-25T22:46:58 25 5 2023 2429789 2429789 HUMAN_OBSERVATION iNaturalist Observations 163957798 Drew R. Davis	Ph.D. 2023-05-27T09:40:51 CC_BY_NC_4_0 Drew R. Davis	Ph.D. Drew R. Davis	Ph.D. 2024-06-04T01:58:31.602Z StillImage CONTINENT_DERIVED_FROM_COORDINATES;TAXON_MATCH_TAXON_ID_IGNORED
4176973777 50c9509d-22c7-4a22-a47d-8c48425ef4a7 https://www.inaturalist.org/observations/160253235 Animalia Chordata Amphibia Anura Scaphiopodidae Spea Spea bombifrons SPECIES Spea bombifrons (Cope	1863) Spea bombifrons US Texas PRESENT 28eb1a3f-1c15-4a95-931a-4af90ecb574d 33.909058 -102.90587 3.0 2023-05-04T00:11:51 4 5 2023 2429789 2429789 HUMAN_OBSERVATION iNaturalist Observations 160253235 Drew R. Davis	Ph.D. 2023-05-07T06:39:01 CC_BY_NC_4_0 Drew R. Davis	Ph.D. Drew R. Davis	Ph.D. 2024-06-04T01:58:10.730Z StillImage COORDINATE_ROUNDED;CONTINENT_DERIVED_FROM_COORDINATES;TAXON_MATCH_TAXON_ID_IGNORED
4176968524 50c9509d-22c7-4a22-a47d-8c48425ef4a7 https://www.inaturalist.org/observations/165265905 Animalia Chordata Amphibia Anura Scaphiopodidae Spea Spea bombifrons SPECIES Spea bombifrons (Cope	1863) Spea bombifrons US Texas PRESENT 28eb1a3f-1c15-4a95-931a-4af90ecb574d 34.985596 -102.168851 3.0 2023-05-25T23:15:53 25 5 2023 2429789 2429789 HUMAN_OBSERVATION iNaturalist Observations 165265905 Drew R. Davis	Ph.D. 2023-06-03T07:17:49 CC_BY_NC_4_0 Drew R. Davis	Ph.D. Drew R. Davis	Ph.D. 2024-06-04T02:37:58.254Z StillImage CONTINENT_DERIVED_FROM_COORDINATES;TAXON_MATCH_TAXON_ID_IGNORED
4176961744 50c9509d-22c7-4a22-a47d-8c48425ef4a7 https://www.inaturalist.org/observations/165414208 Animalia Chordata Amphibia Anura Scaphiopodidae Spea Spea bombifrons SPECIES Spea bombifrons (Cope	1863) Spea bombifrons US New Mexico PRESENT 28eb1a3f-1c15-4a95-931a-4af90ecb574d 34.636079 -103.214196 3.0 2023-05-26T20:39:55 26 5 2023 2429789 2429789 HUMAN_OBSERVATION iNaturalist Observations 165414208 Drew R. Davis	Ph.D. 2023-06-04T00:27:59 CC_BY_NC_4_0 Drew R. Davis	Ph.D. Drew R. Davis	Ph.D. 2024-06-04T01:58:53.141Z StillImage CONTINENT_DERIVED_FROM_COORDINATES;TAXON_MATCH_TAXON_ID_IGNORED
4176934012 50c9509d-22c7-4a22-a47d-8c48425ef4a7 https://www.inaturalist.org/observations/177561612 Animalia Chordata Amphibia Anura Scaphiopodidae Spea Spea bombifrons SPECIES Spea bombifrons (Cope	1863) Spea bombifrons US Colorado PRESENT 28eb1a3f-1c15-4a95-931a-4af90ecb574d 40.061088 -104.379625 28000.0 2023-08-07T22:08:39 7 8 2023 2429789 2429789 HUMAN_OBSERVATION iNaturalist Observations 177561612 Liam Hopkins 2023-08-09T20:12:27 CC_BY_NC_4_0 Liam Hopkins Liam Hopkins 2024-06-04T02:39:09.781Z StillImage COORDINATE_ROUNDED;CONTINENT_DERIVED_FROM_COORDINATES;TAXON_MATCH_TAXON_ID_IGNORED
4176922972 50c9509d-22c7-4a22-a47d-8c48425ef4a7 https://www.inaturalist.org/observations/174950541 Animalia Chordata Amphibia Anura Scaphiopodidae Spea Spea bombifrons SPECIES Spea bombifrons (Cope	1863) Spea bombifrons US Texas PRESENT 28eb1a3f-1c15-4a95-931a-4af90ecb574d 26.47017 -98.26172 3.0 2023-06-28T00:53:32 28 6 2023 2429789 2429789 HUMAN_OBSERVATION iNaturalist Observations 174950541 Drew R. Davis	Ph.D. 2023-07-25T23:20:58 CC_BY_NC_4_0 Drew R. Davis	Ph.D. Drew R. Davis	Ph.D. 2024-06-04T02:38:03.147Z StillImage CONTINENT_DERIVED_FROM_COORDINATES;TAXON_MATCH_TAXON_ID_IGNORED
4176920020 50c9509d-22c7-4a22-a47d-8c48425ef4a7 https://www.inaturalist.org/observations/176547147 Animalia Chordata Amphibia Anura Scaphiopodidae Spea Spea bombifrons SPECIES Spea bombifrons (Cope	1863) Spea bombifrons US Colorado PRESENT 28eb1a3f-1c15-4a95-931a-4af90ecb574d 39.760537 -104.390778 4.0 2023-08-03T21:21:41 3 8 2023 2429789 2429789 HUMAN_OBSERVATION iNaturalist Observations 176547147 Hunter D. Johnson 2023-08-07T03:27:05 CC_BY_NC_4_0 Rylee Conklin Rylee Conklin 2024-06-04T02:02:24.548Z StillImage COORDINATE_ROUNDED;CONTINENT_DERIVED_FROM_COORDINATES;TAXON_MATCH_TAXON_ID_IGNORED
4176913569 50c9509d-22c7-4a22-a47d-8c48425ef4a7 https://www.inaturalist.org/observations/165266903 Animalia Chordata Amphibia Anura Scaphiopodidae Spea Spea bombifrons SPECIES Spea bombifrons (Cope	1863) Spea bombifrons US Texas PRESENT 28eb1a3f-1c15-4a95-931a-4af90ecb574d 34.665633 -102.60177 3.0 2023-05-26T01:00:52 26 5 2023 2429789 2429789 HUMAN_OBSERVATION iNaturalist Observations 165266903 Drew R. Davis	Ph.D. 2023-06-03T07:31:18 CC_BY_NC_4_0 Drew R. Davis	Ph.D. Drew R. Davis	Ph.D. 2024-06-04T02:40:15.009Z StillImage COORDINATE_ROUNDED;CONTINENT_DERIVED_FROM_COORDINATES;TAXON_MATCH_TAXON_ID_IGNORED
4172292862 50c9509d-22c7-4a22-a47d-8c48425ef4a7 https://www.inaturalist.org/observations/176775241 Animalia Chordata Amphibia Anura Scaphiopodidae Spea Spea bombifrons SPECIES Spea bombifrons (Cope	1863) Spea bombifrons US Nebraska PRESENT 28eb1a3f-1c15-4a95-931a-4af90ecb574d 42.577827 -100.902828 8.0 2023-08-05T09:43:35 5 8 2023 2429789 2429789 HUMAN_OBSERVATION iNaturalist Observations 176775241 danielsnethen 2023-08-05T14:48:10 CC_BY_NC_4_0 danielsnethen danielsnethen 2024-06-04T02:41:35.696Z StillImage COORDINATE_ROUNDED;CONTINENT_DERIVED_FROM_COORDINATES;TAXON_MATCH_TAXON_ID_IGNORED
4172025959 50c9509d-22c7-4a22-a47d-8c48425ef4a7 https://www.inaturalist.org/observations/177124601 Animalia Chordata Amphibia Anura Scaphiopodidae Spea Spea bombifrons SPECIES Spea bombifrons (Cope	1863) Spea bombifrons US Colorado PRESENT 28eb1a3f-1c15-4a95-931a-4af90ecb574d 39.499037 -105.037791 28090.0 2023-08-06T22:13:10 6 8 2023 2429789 2429789 HUMAN_OBSERVATION iNaturalist Observations 177124601 Liam Hopkins 2023-08-07T06:03:19 CC_BY_NC_4_0 Liam Hopkins Liam Hopkins 2024-06-04T02:01:39.246Z StillImage COORDINATE_ROUNDED;CONTINENT_DERIVED_FROM_COORDINATES;TAXON_MATCH_TAXON_ID_IGNORED
4171966785 50c9509d-22c7-4a22-a47d-8c48425ef4a7 https://www.inaturalist.org/observations/175396171 Animalia Chordata Amphibia Anura Scaphiopodidae Spea Spea bombifrons SPECIES Spea bombifrons (Cope	1863) Spea bombifrons US Colorado PRESENT 28eb1a3f-1c15-4a95-931a-4af90ecb574d 37.458397 -105.932022 4.0 2023-07-27T22:38:42 27 7 2023 2429789 2429789 HUMAN_OBSERVATION iNaturalist Observations 175396171 mchurchin 2023-07-28T16:51:01 CC_BY_NC_4_0 mchurchin mchurchin 2024-06-04T02:38:31.372Z StillImage COORDINATE_ROUNDED;CONTINENT_DERIVED_FROM_COORDINATES;TAXON_MATCH_TAXON_ID_IGNORED
4171927352 50c9509d-22c7-4a22-a47d-8c48425ef4a7 https://www.inaturalist.org/observations/176970829 Animalia Chordata Amphibia Anura Scaphiopodidae Spea Spea bombifrons SPECIES Spea bombifrons (Cope	1863) Spea bombifrons US Colorado PRESENT 28eb1a3f-1c15-4a95-931a-4af90ecb574d 38.824441 -104.650543 12231.0 2023-08-05T08:39 5 8 2023 2429789 2429789 HUMAN_OBSERVATION iNaturalist Observations 176970829 morchella7 2023-08-06T14:40:04 CC_BY_NC_4_0 morchella7 morchella7 2024-06-04T02:03:08.199Z StillImage COORDINATE_ROUNDED;CONTINENT_DERIVED_FROM_COORDINATES;TAXON_MATCH_TAXON_ID_IGNORED
4171886381 50c9509d-22c7-4a22-a47d-8c48425ef4a7 https://www.inaturalist.org/observations/175390184 Animalia Chordata Amphibia Anura Scaphiopodidae Spea Spea bombifrons SPECIES Spea bombifrons (Cope	1863) Spea bombifrons US Montana PRESENT 28eb1a3f-1c15-4a95-931a-4af90ecb574d 45.805741 -108.448876 27095.0 2023-07-01T09:15 1 7 2023 2429789 2429789 HUMAN_OBSERVATION iNaturalist Observations 175390184 Cole Grover 2023-07-28T16:14:28 CC_BY_NC_4_0 Cole Grover Cole Grover 2024-06-04T02:00:26.716Z StillImage COORDINATE_ROUNDED;CONTINENT_DERIVED_FROM_COORDINATES;TAXON_MATCH_TAXON_ID_IGNORED
4171691938 50c9509d-22c7-4a22-a47d-8c48425ef4a7 https://www.inaturalist.org/observations/174327056 Animalia Chordata Amphibia Anura Scaphiopodidae Spea Spea bombifrons SPECIES Spea bombifrons (Cope	1863) Spea bombifrons US Wyoming PRESENT 28eb1a3f-1c15-4a95-931a-4af90ecb574d 44.667751 -109.199359 27285.0 2023-07-15T10:32:36 15 7 2023 2429789 2429789 HUMAN_OBSERVATION iNaturalist Observations 174327056 Lauren D 2023-07-22T18:57:34 CC_BY_NC_4_0 Lauren D Lauren D 2024-06-04T02:38:32.777Z StillImage COORDINATE_ROUNDED;CONTINENT_DERIVED_FROM_COORDINATES;TAXON_MATCH_TAXON_ID_IGNORED
4171536302 50c9509d-22c7-4a22-a47d-8c48425ef4a7 https://www.inaturalist.org/observations/7286802 Animalia Chordata Amphibia Anura Scaphiopodidae Spea Spea bombifrons SPECIES Spea bombifrons (Cope	1863) Spea bombifrons US Colorado PRESENT 28eb1a3f-1c15-4a95-931a-4af90ecb574d 38.737481 -104.788862 6706.0 2017-07-30T14:54:44 30 7 2017 2429789 2429789 HUMAN_OBSERVATION iNaturalist Observations 7286802 forrestpn 2017-08-01T21:40:19 CC_BY_NC_4_0 forrestpn forrestpn 2024-06-04T01:35:20.738Z StillImage COORDINATE_ROUNDED;CONTINENT_DERIVED_FROM_COORDINATES;TAXON_MATCH_TAXON_ID_IGNORED
4171438701 50c9509d-22c7-4a22-a47d-8c48425ef4a7 https://www.inaturalist.org/observations/175737278 Animalia Chordata Amphibia Anura Scaphiopodidae Spea Spea bombifrons SPECIES Spea bombifrons (Cope	1863) Spea bombifrons US Kansas PRESENT 28eb1a3f-1c15-4a95-931a-4af90ecb574d 38.021926 -100.828977 3.0 2023-07-30T09:51:52 30 7 2023 2429789 2429789 HUMAN_OBSERVATION iNaturalist Observations 175737278 Travis W. Taggart 2023-08-01T14:45:58 CC_BY_NC_4_0 Patrick Geier Patrick Geier 2024-06-04T02:02:39.766Z StillImage COORDINATE_ROUNDED;CONTINENT_DERIVED_FROM_COORDINATES;TAXON_MATCH_TAXON_ID_IGNORED
4171299760 50c9509d-22c7-4a22-a47d-8c48425ef4a7 https://www.inaturalist.org/observations/175282967 Animalia Chordata Amphibia Anura Scaphiopodidae Spea Spea bombifrons SPECIES Spea bombifrons (Cope	1863) Spea bombifrons US Colorado PRESENT 28eb1a3f-1c15-4a95-931a-4af90ecb574d 39.466447 -104.603867 76.0 2023-07-27T16:44:45 27 7 2023 2429789 2429789 HUMAN_OBSERVATION iNaturalist Observations 175282967 Mary Collins 2023-07-27T22:45:43 CC_BY_NC_4_0 Mary Collins Mary Collins 2024-06-04T02:41:52.646Z StillImage COORDINATE_ROUNDED;CONTINENT_DERIVED_FROM_COORDINATES;TAXON_MATCH_TAXON_ID_IGNORED
4171216970 50c9509d-22c7-4a22-a47d-8c48425ef4a7 https://www.inaturalist.org/observations/174984928 Animalia Chordata Amphibia Anura Scaphiopodidae Spea Spea bombifrons SPECIES Spea bombifrons (Cope	1863) Spea bombifrons US Montana PRESENT 28eb1a3f-1c15-4a95-931a-4af90ecb574d 45.734213 -107.733848 27126.0 2023-07-12T13:25 12 7 2023 2429789 2429789 HUMAN_OBSERVATION iNaturalist Observations 174984928 k_science 2023-07-26T04:26:51 CC_BY_NC_4_0 k_science k_science 2024-06-04T02:41:32.286Z StillImage COORDINATE_ROUNDED;CONTINENT_DERIVED_FROM_COORDINATES;TAXON_MATCH_TAXON_ID_IGNORED
4171209868 50c9509d-22c7-4a22-a47d-8c48425ef4a7 https://www.inaturalist.org/observations/170022980 Animalia Chordata Amphibia Anura Scaphiopodidae Spea Spea bombifrons SPECIES Spea bombifrons (Cope	1863) Spea bombifrons US Montana PRESENT 28eb1a3f-1c15-4a95-931a-4af90ecb574d 45.697821 -108.501233 27126.0 2023-06-28T15:40:59 28 6 2023 2429789 2429789 HUMAN_OBSERVATION iNaturalist Observations 170022980 Dayton VanAcker 2023-07-14T03:58:59 CC_BY_NC_4_0 finchford406 finchford406 2024-06-04T02:36:04.381Z StillImage COORDINATE_ROUNDED;CONTINENT_DERIVED_FROM_COORDINATES;TAXON_MATCH_TAXON_ID_IGNORED
4165851870 50c9509d-22c7-4a22-a47d-8c48425ef4a7 https://www.inaturalist.org/observations/174215985 Animalia Chordata Amphibia Anura Scaphiopodidae Spea Spea bombifrons SPECIES Spea bombifrons (Cope	1863) Spea bombifrons US Kansas PRESENT 28eb1a3f-1c15-4a95-931a-4af90ecb574d 37.678483 -101.003151 8.0 2023-07-21T22:12:18 21 7 2023 2429789 2429789 HUMAN_OBSERVATION iNaturalist Observations 174215985 Patrick Geier 2023-07-22T04:32:35 CC_BY_NC_4_0 Patrick Geier Patrick Geier 2024-06-04T02:00:35.307Z StillImage COORDINATE_ROUNDED;CONTINENT_DERIVED_FROM_COORDINATES;TAXON_MATCH_TAXON_ID_IGNORED
4165847713 50c9509d-22c7-4a22-a47d-8c48425ef4a7 https://www.inaturalist.org/observations/174212631 Animalia Chordata Amphibia Anura Scaphiopodidae Spea Spea bombifrons SPECIES Spea bombifrons (Cope	1863) Spea bombifrons US Kansas PRESENT 28eb1a3f-1c15-4a95-931a-4af90ecb574d 37.166939 -101.773369 2023-07-21T22:51:42 21 7 2023 2429789 2429789 HUMAN_OBSERVATION iNaturalist Observations 174212631 Dexter R Mardis 2023-07-22T03:53:58 CC_BY_NC_4_0 Dexter R Mardis Dexter R Mardis 2024-06-04T02:02:52.645Z StillImage COORDINATE_ROUNDED;CONTINENT_DERIVED_FROM_COORDINATES;TAXON_MATCH_TAXON_ID_IGNORED
4165839522 50c9509d-22c7-4a22-a47d-8c48425ef4a7 https://www.inaturalist.org/observations/174569701 Animalia Chordata Amphibia Anura Scaphiopodidae Spea Spea bombifrons SPECIES Spea bombifrons (Cope	1863) Spea bombifrons US Kansas PRESENT 28eb1a3f-1c15-4a95-931a-4af90ecb574d 37.28168 -99.161514 4.0 2023-07-22T22:20:33 22 7 2023 2429789 2429789 HUMAN_OBSERVATION iNaturalist Observations 174569701 david_kelley 2023-07-23T22:03:37 CC_BY_NC_4_0 david_kelley david_kelley 2024-06-04T02:02:18.802Z StillImage COORDINATE_ROUNDED;CONTINENT_DERIVED_FROM_COORDINATES;TAXON_MATCH_TAXON_ID_IGNORED
4165826507 50c9509d-22c7-4a22-a47d-8c48425ef4a7 https://www.inaturalist.org/observations/174028495 Animalia Chordata Amphibia Anura Scaphiopodidae Spea Spea bombifrons SPECIES Spea bombifrons (Cope	1863) Spea bombifrons US Kansas PRESENT 28eb1a3f-1c15-4a95-931a-4af90ecb574d 37.349772 -98.422438 4.0 2023-07-19T21:41:18 19 7 2023 2429789 2429789 HUMAN_OBSERVATION iNaturalist Observations 174028495 david_kelley 2023-07-21T00:50:09 CC_BY_NC_4_0 david_kelley david_kelley 2024-06-04T02:41:16.181Z StillImage COORDINATE_ROUNDED;CONTINENT_DERIVED_FROM_COORDINATES;TAXON_MATCH_TAXON_ID_IGNORED
4165817505 50c9509d-22c7-4a22-a47d-8c48425ef4a7 https://www.inaturalist.org/observations/174356408 Animalia Chordata Amphibia Anura Scaphiopodidae Spea Spea bombifrons SPECIES Spea bombifrons (Cope	1863) Spea bombifrons US Kansas PRESENT 28eb1a3f-1c15-4a95-931a-4af90ecb574d 37.271692 -100.664283 10.0 2023-07-21T22:47:10 21 7 2023 2429789 2429789 HUMAN_OBSERVATION iNaturalist Observations 174356408 girldadherper 2023-07-22T21:34:05 CC_BY_NC_4_0 girldadherper girldadherper 2024-06-04T02:41:40.017Z StillImage COORDINATE_ROUNDED;CONTINENT_DERIVED_FROM_COORDINATES;TAXON_MATCH_TAXON_ID_IGNORED
4165801121 50c9509d-22c7-4a22-a47d-8c48425ef4a7 https://www.inaturalist.org/observations/174416865 Animalia Chordata Amphibia Anura Scaphiopodidae Spea Spea bombifrons SPECIES Spea bombifrons (Cope	1863) Spea bombifrons US Kansas PRESENT 28eb1a3f-1c15-4a95-931a-4af90ecb574d 37.141421 -101.95383 27.0 2023-07-22T23:42:39 22 7 2023 2429789 2429789 HUMAN_OBSERVATION iNaturalist Observations 174416865 Travis W. Taggart 2023-07-23T04:43:27 CC0_1_0 Travis W. Taggart Travis W. Taggart 2024-06-04T02:02:03.903Z Sound COORDINATE_ROUNDED;CONTINENT_DERIVED_FROM_COORDINATES;TAXON_MATCH_TAXON_ID_IGNORED
4165798556 50c9509d-22c7-4a22-a47d-8c48425ef4a7 https://www.inaturalist.org/observations/174068367 Animalia Chordata Amphibia Anura Scaphiopodidae Spea Spea bombifrons SPECIES Spea bombifrons (Cope	1863) Spea bombifrons US Kansas PRESENT 28eb1a3f-1c15-4a95-931a-4af90ecb574d 38.886402 -101.751489 4.0 2023-07-21T04:15:35 21 7 2023 2429789 2429789 HUMAN_OBSERVATION iNaturalist Observations 174068367 Travis W. Taggart 2023-07-21T09:16:23 CC0_1_0 Travis W. Taggart Travis W. Taggart 2024-06-04T02:39:53.903Z Sound COORDINATE_ROUNDED;CONTINENT_DERIVED_FROM_COORDINATES;TAXON_MATCH_TAXON_ID_IGNORED
4165779829 50c9509d-22c7-4a22-a47d-8c48425ef4a7 https://www.inaturalist.org/observations/174219966 Animalia Chordata Amphibia Anura Scaphiopodidae Spea Spea bombifrons SPECIES Spea bombifrons (Cope	1863) Spea bombifrons US Kansas PRESENT 28eb1a3f-1c15-4a95-931a-4af90ecb574d 37.096731 -101.772933 4.0 2023-07-21T22:43:01 21 7 2023 2429789 2429789 HUMAN_OBSERVATION iNaturalist Observations 174219966 ryanurbanek 2023-07-22T05:18:06 CC_BY_NC_4_0 ryanurbanek ryanurbanek 2024-06-04T02:39:44.803Z StillImage COORDINATE_ROUNDED;CONTINENT_DERIVED_FROM_COORDINATES;TAXON_MATCH_TAXON_ID_IGNORED
4165775570 50c9509d-22c7-4a22-a47d-8c48425ef4a7 https://www.inaturalist.org/observations/174058593 Animalia Chordata Amphibia Anura Scaphiopodidae Spea Spea bombifrons SPECIES Spea bombifrons (Cope	1863) Spea bombifrons US Kansas PRESENT 28eb1a3f-1c15-4a95-931a-4af90ecb574d 38.904364 -101.284161 2023-07-21T00:52:58 21 7 2023 2429789 2429789 HUMAN_OBSERVATION iNaturalist Observations 174058593 Travis W. Taggart 2023-07-21T06:29:11 CC0_1_0 Travis W. Taggart Travis W. Taggart 2024-06-04T02:01:02.146Z StillImage COORDINATE_ROUNDED;CONTINENT_DERIVED_FROM_COORDINATES;TAXON_MATCH_TAXON_ID_IGNORED
4165768338 50c9509d-22c7-4a22-a47d-8c48425ef4a7 https://www.inaturalist.org/observations/174028045 Animalia Chordata Amphibia Anura Scaphiopodidae Spea Spea bombifrons SPECIES Spea bombifrons (Cope	1863) Spea bombifrons US Kansas PRESENT 28eb1a3f-1c15-4a95-931a-4af90ecb574d 37.36947 -98.457113 20.0 2023-07-19T22:19:14 19 7 2023 2429789 2429789 HUMAN_OBSERVATION iNaturalist Observations 174028045 david_kelley 2023-07-21T00:45:47 CC_BY_NC_4_0 david_kelley david_kelley 2024-06-04T02:42:05.240Z StillImage COORDINATE_ROUNDED;CONTINENT_DERIVED_FROM_COORDINATES;TAXON_MATCH_TAXON_ID_IGNORED
4165764340 50c9509d-22c7-4a22-a47d-8c48425ef4a7 https://www.inaturalist.org/observations/174565093 Animalia Chordata Amphibia Anura Scaphiopodidae Spea Spea bombifrons SPECIES Spea bombifrons (Cope	1863) Spea bombifrons US Kansas PRESENT 28eb1a3f-1c15-4a95-931a-4af90ecb574d 37.280895 -99.281708 4.0 2023-07-22T22:41:03 22 7 2023 2429789 2429789 HUMAN_OBSERVATION iNaturalist Observations 174565093 david_kelley 2023-07-23T21:38:06 CC_BY_NC_4_0 david_kelley david_kelley 2024-06-04T02:38:26.144Z StillImage COORDINATE_ROUNDED;CONTINENT_DERIVED_FROM_COORDINATES;TAXON_MATCH_TAXON_ID_IGNORED
4165753522 50c9509d-22c7-4a22-a47d-8c48425ef4a7 https://www.inaturalist.org/observations/174066277 Animalia Chordata Amphibia Anura Scaphiopodidae Spea Spea bombifrons SPECIES Spea bombifrons (Cope	1863) Spea bombifrons US Kansas PRESENT 28eb1a3f-1c15-4a95-931a-4af90ecb574d 38.854581 -101.599022 2023-07-21T02:41:59 21 7 2023 2429789 2429789 HUMAN_OBSERVATION iNaturalist Observations 174066277 Travis W. Taggart 2023-07-21T08:43:51 CC0_1_0 Travis W. Taggart Travis W. Taggart 2024-06-04T02:01:20.157Z StillImage COORDINATE_ROUNDED;CONTINENT_DERIVED_FROM_COORDINATES;TAXON_MATCH_TAXON_ID_IGNORED
4165752368 50c9509d-22c7-4a22-a47d-8c48425ef4a7 https://www.inaturalist.org/observations/174028834 Animalia Chordata Amphibia Anura Scaphiopodidae Spea Spea bombifrons SPECIES Spea bombifrons (Cope	1863) Spea bombifrons US Kansas PRESENT 28eb1a3f-1c15-4a95-931a-4af90ecb574d 37.2822 -98.77372 5.0 2023-07-17T00:21:31 17 7 2023 2429789 2429789 HUMAN_OBSERVATION iNaturalist Observations 174028834 david_kelley 2023-07-21T00:53:16 CC_BY_NC_4_0 david_kelley david_kelley 2024-06-04T02:36:38.894Z StillImage CONTINENT_DERIVED_FROM_COORDINATES;TAXON_MATCH_TAXON_ID_IGNORED
4165747733 50c9509d-22c7-4a22-a47d-8c48425ef4a7 https://www.inaturalist.org/observations/174215966 Animalia Chordata Amphibia Anura Scaphiopodidae Spea Spea bombifrons SPECIES Spea bombifrons (Cope	1863) Spea bombifrons US Kansas PRESENT 28eb1a3f-1c15-4a95-931a-4af90ecb574d 37.678503 -100.889089 7.0 2023-07-21T21:51:25 21 7 2023 2429789 2429789 HUMAN_OBSERVATION iNaturalist Observations 174215966 Patrick Geier 2023-07-22T04:32:19 CC_BY_NC_4_0 Patrick Geier Patrick Geier 2024-06-04T02:42:06.386Z StillImage COORDINATE_ROUNDED;CONTINENT_DERIVED_FROM_COORDINATES;TAXON_MATCH_TAXON_ID_IGNORED
4165733354 50c9509d-22c7-4a22-a47d-8c48425ef4a7 https://www.inaturalist.org/observations/174220523 Animalia Chordata Amphibia Anura Scaphiopodidae Spea Spea bombifrons SPECIES Spea bombifrons (Cope	1863) Spea bombifrons US Kansas PRESENT 28eb1a3f-1c15-4a95-931a-4af90ecb574d 37.141828 -101.866013 4.0 2023-07-21T23:22:34 21 7 2023 2429789 2429789 HUMAN_OBSERVATION iNaturalist Observations 174220523 ryanurbanek 2023-07-22T05:24:21 CC_BY_NC_4_0 ryanurbanek ryanurbanek 2024-06-04T02:39:59.896Z StillImage COORDINATE_ROUNDED;CONTINENT_DERIVED_FROM_COORDINATES;TAXON_MATCH_TAXON_ID_IGNORED
4165724857 50c9509d-22c7-4a22-a47d-8c48425ef4a7 https://www.inaturalist.org/observations/174209637 Animalia Chordata Amphibia Anura Scaphiopodidae Spea Spea bombifrons SPECIES Spea bombifrons (Cope	1863) Spea bombifrons US Kansas PRESENT 28eb1a3f-1c15-4a95-931a-4af90ecb574d 37.104475 -101.772872 2023-07-21T21:43:41 21 7 2023 2429789 2429789 HUMAN_OBSERVATION iNaturalist Observations 174209637 Dexter R Mardis 2023-07-22T03:22:44 CC_BY_NC_4_0 Dexter R Mardis Dexter R Mardis 2024-06-04T02:42:58.104Z StillImage COORDINATE_ROUNDED;CONTINENT_DERIVED_FROM_COORDINATES;TAXON_MATCH_TAXON_ID_IGNORED
4165717932 50c9509d-22c7-4a22-a47d-8c48425ef4a7 https://www.inaturalist.org/observations/174417106 Animalia Chordata Amphibia Anura Scaphiopodidae Spea Spea bombifrons SPECIES Spea bombifrons (Cope	1863) Spea bombifrons US Kansas PRESENT 28eb1a3f-1c15-4a95-931a-4af90ecb574d 37.141428 -101.952856 9.0 2023-07-22T23:44:57 22 7 2023 2429789 2429789 HUMAN_OBSERVATION iNaturalist Observations 174417106 Travis W. Taggart 2023-07-23T04:46:26 CC0_1_0 Travis W. Taggart Travis W. Taggart 2024-06-04T02:00:35.881Z StillImage COORDINATE_ROUNDED;CONTINENT_DERIVED_FROM_COORDINATES;TAXON_MATCH_TAXON_ID_IGNO…
4165699461 50c9509d-22c7-4a22-a47d-8c48425ef4a7 https://www.inaturalist.org/observations/174066281 Animalia Chordata Amphibia Anura Scaphiopodidae Spea Spea bombifrons SPECIES Spea bombifrons (Cope	1863) Spea bombifrons US Kansas PRESENT 28eb1a3f-1c15-4a95-931a-4af90ecb574d 38.855831 -101.599492 2023-07-21T02:52:13 21 7 2023 2429789 2429789 HUMAN_OBSERVATION iNaturalist Observations 174066281 Travis W. Taggart 2023-07-21T08:43:58 CC0_1_0 Travis W. Taggart Travis W. Taggart 2024-06-04T02:02:13.743Z StillImage COORDINATE_ROUNDED;CONTINENT_DERIVED_FROM_COORDINATES;TAXON_MATCH_TAXON_ID_IGNORED
4165690580 50c9509d-22c7-4a22-a47d-8c48425ef4a7 https://www.inaturalist.org/observations/174884529 Animalia Chordata Amphibia Anura Scaphiopodidae Spea Spea bombifrons SPECIES Spea bombifrons (Cope	1863) Spea bombifrons US Kansas PRESENT 28eb1a3f-1c15-4a95-931a-4af90ecb574d 37.993431 -100.816105 8.0 2023-07-25T06:57:23 25 7 2023 2429789 2429789 HUMAN_OBSERVATION iNaturalist Observations 174884529 Patrick Geier 2023-07-25T16:13:46 CC_BY_NC_4_0 Patrick Geier Patrick Geier 2024-06-04T02:38:17.401Z StillImage COORDINATE_ROUNDED;CONTINENT_DERIVED_FROM_COORDINATES;TAXON_MATCH_TAXON_ID_IGNORED
4165672603 50c9509d-22c7-4a22-a47d-8c48425ef4a7 https://www.inaturalist.org/observations/174216113 Animalia Chordata Amphibia Anura Scaphiopodidae Spea Spea bombifrons SPECIES Spea bombifrons (Cope	1863) Spea bombifrons US Kansas PRESENT 28eb1a3f-1c15-4a95-931a-4af90ecb574d 37.652018 -101.053644 6.0 2023-07-21T22:28:26 21 7 2023 2429789 2429789 HUMAN_OBSERVATION iNaturalist Observations 174216113 Patrick Geier 2023-07-22T04:33:24 CC_BY_NC_4_0 Patrick Geier Patrick Geier 2024-06-04T02:37:57.733Z StillImage COORDINATE_ROUNDED;CONTINENT_DERIVED_FROM_COORDINATES;TAXON_MATCH_TAXON_ID_IGNORED
4165658845 50c9509d-22c7-4a22-a47d-8c48425ef4a7 https://www.inaturalist.org/observations/174215972 Animalia Chordata Amphibia Anura Scaphiopodidae Spea Spea bombifrons SPECIES Spea bombifrons (Cope	1863) Spea bombifrons US Kansas PRESENT 28eb1a3f-1c15-4a95-931a-4af90ecb574d 37.678371 -100.943787 4.0 2023-07-21T22:00:26 21 7 2023 2429789 2429789 HUMAN_OBSERVATION iNaturalist Observations 174215972 Patrick Geier 2023-07-22T04:32:26 CC_BY_NC_4_0 Patrick Geier Patrick Geier 2024-06-04T02:00:06.721Z StillImage COORDINATE_ROUNDED;CONTINENT_DERIVED_FROM_COORDINATES;TAXON_MATCH_TAXON_ID_IGNORED
4165639593 50c9509d-22c7-4a22-a47d-8c48425ef4a7 https://www.inaturalist.org/observations/173158172 Animalia Chordata Amphibia Anura Scaphiopodidae Spea Spea bombifrons SPECIES Spea bombifrons (Cope	1863) Spea bombifrons US Colorado PRESENT 28eb1a3f-1c15-4a95-931a-4af90ecb574d 37.794243 -103.346327 28359.0 2023-07-15T23:05:21 15 7 2023 2429789 2429789 HUMAN_OBSERVATION iNaturalist Observations 173158172 Hunter D. Johnson 2023-07-16T05:53:31 CC_BY_NC_4_0 Hunter D. Johnson Hunter D. Johnson 2024-06-04T02:38:46.594Z StillImage COORDINATE_ROUNDED;CONTINENT_DERIVED_FROM_COORDINATES;TAXON_MATCH_TA…
4165616224 50c9509d-22c7-4a22-a47d-8c48425ef4a7 https://www.inaturalist.org/observations/174216164 Animalia Chordata Amphibia Anura Scaphiopodidae Spea Spea bombifrons SPECIES Spea bombifrons (Cope	1863) Spea bombifrons US Kansas PRESENT 28eb1a3f-1c15-4a95-931a-4af90ecb574d 37.567223 -101.054041 8.0 2023-07-21T22:45:14 21 7 2023 2429789 2429789 HUMAN_OBSERVATION iNaturalist Observations 174216164 Patrick Geier 2023-07-22T04:33:46 CC_BY_NC_4_0 Patrick Geier Patrick Geier 2024-06-04T02:42:25.382Z StillImage COORDINATE_ROUNDED;CONTINENT_DERIVED_FROM_COORDINATES;TAXON_MATCH_TAXON_ID_IGNORED
4165610680 50c9509d-22c7-4a22-a47d-8c48425ef4a7 https://www.inaturalist.org/observations/174058509 Animalia Chordata Amphibia Anura Scaphiopodidae Spea Spea bombifrons SPECIES Spea bombifrons (Cope	1863) Spea bombifrons US Kansas PRESENT 28eb1a3f-1c15-4a95-931a-4af90ecb574d 38.904303 -101.273194 2023-07-21T00:48:13 21 7 2023 2429789 2429789 HUMAN_OBSERVATION iNaturalist Observations 174058509 Travis W. Taggart 2023-07-21T06:27:58 CC0_1_0 Travis W. Taggart Travis W. Taggart 2024-06-04T02:43:32.443Z StillImage COORDINATE_ROUNDED;CONTINENT_DERIVED_FROM_COORDINATES;TAXON_MATCH_TAXON_ID_IGNORED
4165579034 50c9509d-22c7-4a22-a47d-8c48425ef4a7 https://www.inaturalist.org/observations/174059638 Animalia Chordata Amphibia Anura Scaphiopodidae Spea Spea bombifrons SPECIES Spea bombifrons (Cope	1863) Spea bombifrons US Kansas PRESENT 28eb1a3f-1c15-4a95-931a-4af90ecb574d 39.03372 -101.300745 4800.0 2023-07-21T01:42:28 21 7 2023 2429789 2429789 HUMAN_OBSERVATION iNaturalist Observations 174059638 Travis W. Taggart 2023-07-21T06:45:26 CC0_1_0 Travis W. Taggart Travis W. Taggart 2024-06-04T01:59:55.692Z Sound COORDINATE_ROUNDED;CONTINENT_DERIVED_FROM_COORDINATES;TAXON_MATCH_TAXON_ID_IGNORED
4165563150 50c9509d-22c7-4a22-a47d-8c48425ef4a7 https://www.inaturalist.org/observations/174067876 Animalia Chordata Amphibia Anura Scaphiopodidae Spea Spea bombifrons SPECIES Spea bombifrons (Cope	1863) Spea bombifrons US Kansas PRESENT 28eb1a3f-1c15-4a95-931a-4af90ecb574d 38.892997 -101.759194 2023-07-21T04:07:52 21 7 2023 2429789 2429789 HUMAN_OBSERVATION iNaturalist Observations 174067876 Travis W. Taggart 2023-07-21T09:08:23 CC0_1_0 Travis W. Taggart Travis W. Taggart 2024-06-04T02:39:57.852Z StillImage COORDINATE_ROUNDED;CONTINENT_DERIVED_FROM_COORDINATES;TAXON_MATCH_TAXON_ID_IGNORED
4165544606 50c9509d-22c7-4a22-a47d-8c48425ef4a7 https://www.inaturalist.org/observations/173709545 Animalia Chordata Amphibia Anura Scaphiopodidae Spea Spea bombifrons SPECIES Spea bombifrons (Cope	1863) Spea bombifrons US Colorado PRESENT 28eb1a3f-1c15-4a95-931a-4af90ecb574d 37.750728 -103.287055 28359.0 2023-07-14T23:24:19 14 7 2023 2429789 2429789 HUMAN_OBSERVATION iNaturalist Observations 173709545 Hunter D. Johnson 2023-07-19T04:28:16 CC_BY_NC_4_0 Travis Whalen Travis Whalen 2024-06-04T02:00:59.865Z StillImage COORDINATE_ROUNDED;CONTINENT_DERIVED_FROM_COORDINATES;TAXON_MATCH_TAXON_ID_I…
4165533702 50c9509d-22c7-4a22-a47d-8c48425ef4a7 https://www.inaturalist.org/observations/173158054 Animalia Chordata Amphibia Anura Scaphiopodidae Spea Spea bombifrons SPECIES Spea bombifrons (Cope	1863) Spea bombifrons US Colorado PRESENT 28eb1a3f-1c15-4a95-931a-4af90ecb574d 37.686404 -103.383994 28359.0 2023-07-15T22:56:11 15 7 2023 2429789 2429789 HUMAN_OBSERVATION iNaturalist Observations 173158054 Hunter D. Johnson 2023-07-16T05:52:00 CC_BY_NC_4_0 Hunter D. Johnson Hunter D. Johnson 2024-06-04T01:59:27.444Z StillImage COORDINATE_ROUNDED;CONTINENT_DERIVED_FROM_COORDINATES;TAXON_MATCH_TA…
4165532521 50c9509d-22c7-4a22-a47d-8c48425ef4a7 https://www.inaturalist.org/observations/172701100 Animalia Chordata Amphibia Anura Scaphiopodidae Spea Spea bombifrons SPECIES Spea bombifrons (Cope	1863) Spea bombifrons US Texas PRESENT 28eb1a3f-1c15-4a95-931a-4af90ecb574d 33.724081 -101.280943 28930.0 2023-07-13T10:30:59 13 7 2023 2429789 2429789 HUMAN_OBSERVATION iNaturalist Observations 172701100 Charlotte Watson Sanders 2023-07-18T22:39:42 CC_BY_NC_4_0 Charlotte Watson Sanders Charlotte Watson Sanders 2024-06-04T02:42:12.108Z StillImage COORDINATE_ROUNDED;CONTINENT_DERIVED_FROM_COORDINA…
4165521115 50c9509d-22c7-4a22-a47d-8c48425ef4a7 https://www.inaturalist.org/observations/174215481 Animalia Chordata Amphibia Anura Scaphiopodidae Spea Spea bombifrons SPECIES Spea bombifrons (Cope	1863) Spea bombifrons US Kansas PRESENT 28eb1a3f-1c15-4a95-931a-4af90ecb574d 37.151367 -101.773367 2023-07-21T23:26:04 21 7 2023 2429789 2429789 HUMAN_OBSERVATION iNaturalist Observations 174215481 Dexter R Mardis 2023-07-22T04:27:26 CC_BY_NC_4_0 Dexter R Mardis Dexter R Mardis 2024-06-04T02:02:51.208Z StillImage COORDINATE_ROUNDED;CONTINENT_DERIVED_FROM_COORDINATES;TAXON_MATCH_TAXON_ID_IGNORED
4165492432 50c9509d-22c7-4a22-a47d-8c48425ef4a7 https://www.inaturalist.org/observations/165169082 Animalia Chordata Amphibia Anura Scaphiopodidae Spea Spea bombifrons SPECIES Spea bombifrons (Cope	1863) Spea bombifrons PRESENT 28eb1a3f-1c15-4a95-931a-4af90ecb574d 28210.0 2023-05-31T05:43 31 5 2023 2429789 2429789 HUMAN_OBSERVATION iNaturalist Observations 165169082 Max Roberts 2023-06-02T17:37:13 CC_BY_NC_4_0 Max Roberts Max Roberts 2024-06-04T02:01:13.604Z StillImage TAXON_MATCH_TAXON_ID_IGNORED
4165485300 50c9509d-22c7-4a22-a47d-8c48425ef4a7 https://www.inaturalist.org/observations/174067369 Animalia Chordata Amphibia Anura Scaphiopodidae Spea Spea bombifrons SPECIES Spea bombifrons (Cope	1863) Spea bombifrons US Kansas PRESENT 28eb1a3f-1c15-4a95-931a-4af90ecb574d 38.8928 -101.756552 15.0 2023-07-21T04:00:28 21 7 2023 2429789 2429789 HUMAN_OBSERVATION iNaturalist Observations 174067369 Travis W. Taggart 2023-07-21T09:00:57 CC0_1_0 Travis W. Taggart Travis W. Taggart 2024-06-04T01:59:39.402Z Sound COORDINATE_ROUNDED;CONTINENT_DERIVED_FROM_COORDINATES;TAXON_MATCH_TAXON_ID_IGNORED
4165485286 50c9509d-22c7-4a22-a47d-8c48425ef4a7 https://www.inaturalist.org/observations/174058558 Animalia Chordata Amphibia Anura Scaphiopodidae Spea Spea bombifrons SPECIES Spea bombifrons (Cope	1863) Spea bombifrons US Kansas PRESENT 28eb1a3f-1c15-4a95-931a-4af90ecb574d 38.904364 -101.284161 2023-07-21T00:50:56 21 7 2023 2429789 2429789 HUMAN_OBSERVATION iNaturalist Observations 174058558 Travis W. Taggart 2023-07-21T06:28:56 CC0_1_0 Travis W. Taggart Travis W. Taggart 2024-06-04T02:01:00.492Z StillImage COORDINATE_ROUNDED;CONTINENT_DERIVED_FROM_COORDINATES;TAXON_MATCH_TAXON_ID_IGNORED
4165473023 50c9509d-22c7-4a22-a47d-8c48425ef4a7 https://www.inaturalist.org/observations/174058191 Animalia Chordata Amphibia Anura Scaphiopodidae Spea Spea bombifrons SPECIES Spea bombifrons (Cope	1863) Spea bombifrons US Kansas PRESENT 28eb1a3f-1c15-4a95-931a-4af90ecb574d 39.072608 -101.183433 2023-07-20T23:55:42 20 7 2023 2429789 2429789 HUMAN_OBSERVATION iNaturalist Observations 174058191 Travis W. Taggart 2023-07-21T06:22:27 CC0_1_0 Travis W. Taggart Travis W. Taggart 2024-06-04T02:02:52.414Z StillImage COORDINATE_ROUNDED;CONTINENT_DERIVED_FROM_COORDINATES;TAXON_MATCH_TAXON_ID_IGNORED
4165468943 50c9509d-22c7-4a22-a47d-8c48425ef4a7 https://www.inaturalist.org/observations/174155858 Animalia Chordata Amphibia Anura Scaphiopodidae Spea Spea bombifrons SPECIES Spea bombifrons (Cope	1863) Spea bombifrons US Colorado PRESENT 28eb1a3f-1c15-4a95-931a-4af90ecb574d 40.913543 -104.775363 2023-07-20T19:52:38 20 7 2023 2429789 2429789 HUMAN_OBSERVATION iNaturalist Observations 174155858 Hunter D. Johnson 2023-07-22T18:00:38 CC_BY_NC_4_0 evolvulux evolvulux 2024-06-04T02:02:11.809Z StillImage COORDINATE_ROUNDED;CONTINENT_DERIVED_FROM_COORDINATES;TAXON_MATCH_TAXON_ID_IGNORED
4165424790 50c9509d-22c7-4a22-a47d-8c48425ef4a7 https://www.inaturalist.org/observations/174058706 Animalia Chordata Amphibia Anura Scaphiopodidae Spea Spea bombifrons SPECIES Spea bombifrons (Cope	1863) Spea bombifrons US Kansas PRESENT 28eb1a3f-1c15-4a95-931a-4af90ecb574d 38.904494 -101.304211 2023-07-21T00:03:07 21 7 2023 2429789 2429789 HUMAN_OBSERVATION iNaturalist Observations 174058706 Travis W. Taggart 2023-07-21T06:30:42 CC0_1_0 Travis W. Taggart Travis W. Taggart 2024-06-04T02:38:12.345Z StillImage COORDINATE_ROUNDED;CONTINENT_DERIVED_FROM_COORDINATES;TAXON_MATCH_TAXON_ID_IGNORED
4165416184 50c9509d-22c7-4a22-a47d-8c48425ef4a7 https://www.inaturalist.org/observations/174063696 Animalia Chordata Amphibia Anura Scaphiopodidae Spea Spea bombifrons SPECIES Spea bombifrons (Cope	1863) Spea bombifrons US Kansas PRESENT 28eb1a3f-1c15-4a95-931a-4af90ecb574d 38.895778 -101.592364 2023-07-21T03:24:02 21 7 2023 2429789 2429789 HUMAN_OBSERVATION iNaturalist Observations 174063696 Travis W. Taggart 2023-07-21T07:56:02 CC0_1_0 Travis W. Taggart Travis W. Taggart 2024-06-04T01:59:18.051Z StillImage COORDINATE_ROUNDED;CONTINENT_DERIVED_FROM_COORDINATES;TAXON_MATCH_TAXON_ID_IGNORED
4165410728 50c9509d-22c7-4a22-a47d-8c48425ef4a7 https://www.inaturalist.org/observations/174054703 Animalia Chordata Amphibia Anura Scaphiopodidae Spea Spea bombifrons SPECIES Spea bombifrons (Cope	1863) Spea bombifrons US Colorado PRESENT 28eb1a3f-1c15-4a95-931a-4af90ecb574d 40.822198 -104.71532 122.0 2023-07-19T11:20 19 7 2023 2429789 2429789 HUMAN_OBSERVATION iNaturalist Observations 174054703 David Leatherman 2023-07-21T05:27:23 CC_BY_NC_4_0 David Leatherman David Leatherman 2024-06-04T02:01:06.470Z StillImage COORDINATE_ROUNDED;CONTINENT_DERIVED_FROM_COORDINATES;TAXON_MATCH_TAXON_ID_IG…
4165379020 50c9509d-22c7-4a22-a47d-8c48425ef4a7 https://www.inaturalist.org/observations/174063676 Animalia Chordata Amphibia Anura Scaphiopodidae Spea Spea bombifrons SPECIES Spea bombifrons (Cope	1863) Spea bombifrons US Kansas PRESENT 28eb1a3f-1c15-4a95-931a-4af90ecb574d 38.895778 -101.592364 2023-07-21T03:23:54 21 7 2023 2429789 2429789 HUMAN_OBSERVATION iNaturalist Observations 174063676 Travis W. Taggart 2023-07-21T07:55:42 CC0_1_0 Travis W. Taggart Travis W. Taggart 2024-06-04T02:02:46.388Z StillImage COORDINATE_ROUNDED;CONTINENT_DERIVED_FROM_COORDINATES;TAXON_MATCH_TAXON_ID_IGNORED
4162595408 50c9509d-22c7-4a22-a47d-8c48425ef4a7 https://www.inaturalist.org/observations/173469745 Animalia Chordata Amphibia Anura Scaphiopodidae Spea Spea bombifrons SPECIES Spea bombifrons (Cope	1863) Spea bombifrons US Kansas PRESENT 28eb1a3f-1c15-4a95-931a-4af90ecb574d 37.344419 -98.923406 2023-06-19T22:59 19 6 2023 2429789 2429789 HUMAN_OBSERVATION iNaturalist Observations 173469745 Dexter R Mardis 2023-07-17T19:39:26 CC_BY_NC_4_0 Dexter R Mardis Dexter R Mardis 2024-06-04T01:59:36.475Z StillImage COORDINATE_ROUNDED;CONTINENT_DERIVED_FROM_COORDINATES;TAXON_MATCH_TAXON_ID_IGNORED
4162537040 50c9509d-22c7-4a22-a47d-8c48425ef4a7 https://www.inaturalist.org/observations/173484973 Animalia Chordata Amphibia Anura Scaphiopodidae Spea Spea bombifrons SPECIES Spea bombifrons (Cope	1863) Spea bombifrons US Colorado PRESENT 28eb1a3f-1c15-4a95-931a-4af90ecb574d 37.046843 -103.99832 28447.0 2023-07-14T23:00:39 14 7 2023 2429789 2429789 HUMAN_OBSERVATION iNaturalist Observations 173484973 Liam Hopkins 2023-07-17T21:10:30 CC_BY_NC_4_0 Liam Hopkins Liam Hopkins 2024-06-04T02:00:19.727Z StillImage COORDINATE_ROUNDED;CONTINENT_DERIVED_FROM_COORDINATES;TAXON_MATCH_TAXON_ID_IGNORED
4162518662 50c9509d-22c7-4a22-a47d-8c48425ef4a7 https://www.inaturalist.org/observations/173468789 Animalia Chordata Amphibia Anura Scaphiopodidae Spea Spea bombifrons SPECIES Spea bombifrons (Cope	1863) Spea bombifrons PRESENT 28eb1a3f-1c15-4a95-931a-4af90ecb574d 28388.0 2023-07-14T00:54:53 14 7 2023 2429789 2429789 HUMAN_OBSERVATION iNaturalist Observations 173468789 Liam Hopkins 2023-07-17T19:36:49 CC_BY_NC_4_0 Liam Hopkins Liam Hopkins 2024-06-04T01:59:49.221Z StillImage TAXON_MATCH_TAXON_ID_IGNORED
4162513379 50c9509d-22c7-4a22-a47d-8c48425ef4a7 https://www.inaturalist.org/observations/172966342 Animalia Chordata Amphibia Anura Scaphiopodidae Spea Spea bombifrons SPECIES Spea bombifrons (Cope	1863) Spea bombifrons US Colorado PRESENT 28eb1a3f-1c15-4a95-931a-4af90ecb574d 37.350084 -103.360542 28417.0 2023-07-15T00:11:20 15 7 2023 2429789 2429789 HUMAN_OBSERVATION iNaturalist Observations 172966342 tjlovato 2023-07-15T06:11:53 CC_BY_NC_4_0 tjlovato tjlovato 2024-06-04T02:01:02.709Z StillImage COORDINATE_ROUNDED;CONTINENT_DERIVED_FROM_COORDINATES;TAXON_MATCH_TAXON_ID_IGNORED
4162474032 50c9509d-22c7-4a22-a47d-8c48425ef4a7 https://www.inaturalist.org/observations/172966118 Animalia Chordata Amphibia Anura Scaphiopodidae Spea Spea bombifrons SPECIES Spea bombifrons (Cope	1863) Spea bombifrons US Colorado PRESENT 28eb1a3f-1c15-4a95-931a-4af90ecb574d 37.392164 -103.259541 28417.0 2023-07-15T00:07:11 15 7 2023 2429789 2429789 HUMAN_OBSERVATION iNaturalist Observations 172966118 tjlovato 2023-07-15T06:08:05 CC_BY_NC_4_0 tjlovato tjlovato 2024-06-04T02:40:09.859Z StillImage COORDINATE_ROUNDED;CONTINENT_DERIVED_FROM_COORDINATES;TAXON_MATCH_TAXON_ID_IGNORED
4162471568 50c9509d-22c7-4a22-a47d-8c48425ef4a7 https://www.inaturalist.org/observations/172958787 Animalia Chordata Amphibia Anura Scaphiopodidae Spea Spea bombifrons SPECIES Spea bombifrons (Cope	1863) Spea bombifrons US Colorado PRESENT 28eb1a3f-1c15-4a95-931a-4af90ecb574d 37.766963 -103.289314 28359.0 2023-07-14T22:27:14 14 7 2023 2429789 2429789 HUMAN_OBSERVATION iNaturalist Observations 172958787 tjlovato 2023-07-15T04:32:56 CC_BY_NC_4_0 tjlovato tjlovato 2024-06-04T01:59:26.092Z StillImage COORDINATE_ROUNDED;CONTINENT_DERIVED_FROM_COORDINATES;TAXON_MATCH_TAXON_ID_IGNORED
4162407545 50c9509d-22c7-4a22-a47d-8c48425ef4a7 https://www.inaturalist.org/observations/172754402 Animalia Chordata Amphibia Anura Scaphiopodidae Spea Spea bombifrons SPECIES Spea bombifrons (Cope	1863) Spea bombifrons US Colorado PRESENT 28eb1a3f-1c15-4a95-931a-4af90ecb574d 37.011202 -102.72609 28447.0 2023-07-13T09:28:43 13 7 2023 2429789 2429789 HUMAN_OBSERVATION iNaturalist Observations 172754402 Joey Kellner 2023-07-13T22:22:47 CC_BY_NC_4_0 Joey Kellner Joey Kellner 2024-06-04T02:40:54.423Z StillImage COORDINATE_ROUNDED;CONTINENT_DERIVED_FROM_COORDINATES;TAXON_MATCH_TAXON_ID_IGNORED
4162389495 50c9509d-22c7-4a22-a47d-8c48425ef4a7 https://www.inaturalist.org/observations/172754213 Animalia Chordata Amphibia Anura Scaphiopodidae Spea Spea bombifrons SPECIES Spea bombifrons (Cope	1863) Spea bombifrons US Colorado PRESENT 28eb1a3f-1c15-4a95-931a-4af90ecb574d 37.379694 -103.370131 28417.0 2023-07-12T23:22:48 12 7 2023 2429789 2429789 HUMAN_OBSERVATION iNaturalist Observations 172754213 Joey Kellner 2023-07-13T22:21:32 CC_BY_NC_4_0 Joey Kellner Joey Kellner 2024-06-04T02:02:17.804Z StillImage COORDINATE_ROUNDED;CONTINENT_DERIVED_FROM_COORDINATES;TAXON_MATCH_TAXON_ID_IGNORED
4162379739 50c9509d-22c7-4a22-a47d-8c48425ef4a7 https://www.inaturalist.org/observations/172889500 Animalia Chordata Amphibia Anura Scaphiopodidae Spea Spea bombifrons SPECIES Spea bombifrons (Cope	1863) Spea bombifrons US Colorado PRESENT 28eb1a3f-1c15-4a95-931a-4af90ecb574d 37.733378 -103.386049 28359.0 2023-07-13T21:24:56 13 7 2023 2429789 2429789 HUMAN_OBSERVATION iNaturalist Observations 172889500 Joey Kellner 2023-07-14T19:07:42 CC_BY_NC_4_0 Joey Kellner Joey Kellner 2024-06-04T02:02:38.454Z StillImage COORDINATE_ROUNDED;CONTINENT_DERIVED_FROM_COORDINATES;TAXON_MATCH_TAXON_ID_IGNORED
4162377443 50c9509d-22c7-4a22-a47d-8c48425ef4a7 https://www.inaturalist.org/observations/172965806 Animalia Chordata Amphibia Anura Scaphiopodidae Spea Spea bombifrons SPECIES Spea bombifrons (Cope	1863) Spea bombifrons US Colorado PRESENT 28eb1a3f-1c15-4a95-931a-4af90ecb574d 37.351036 -103.367989 28417.0 2023-07-15T00:01:52 15 7 2023 2429789 2429789 HUMAN_OBSERVATION iNaturalist Observations 172965806 tjlovato 2023-07-15T06:03:35 CC_BY_NC_4_0 tjlovato tjlovato 2024-06-04T01:59:26.122Z StillImage COORDINATE_ROUNDED;CONTINENT_DERIVED_FROM_COORDINATES;TAXON_MATCH_TAXON_ID_IGNORED
4162371908 50c9509d-22c7-4a22-a47d-8c48425ef4a7 https://www.inaturalist.org/observations/173003313 Animalia Chordata Amphibia Anura Scaphiopodidae Spea Spea bombifrons SPECIES Spea bombifrons (Cope	1863) Spea bombifrons US Colorado PRESENT 28eb1a3f-1c15-4a95-931a-4af90ecb574d 37.960443 -103.025302 28329.0 2023-07-14T23:45:31 14 7 2023 2429789 2429789 HUMAN_OBSERVATION iNaturalist Observations 173003313 Joey Kellner 2023-07-15T13:06:18 CC_BY_NC_4_0 Joey Kellner Joey Kellner 2024-06-04T02:00:09.165Z StillImage COORDINATE_ROUNDED;CONTINENT_DERIVED_FROM_COORDINATES;TAXON_MATCH_TAXON_ID_IGNORED
4162358852 50c9509d-22c7-4a22-a47d-8c48425ef4a7 https://www.inaturalist.org/observations/172960631 Animalia Chordata Amphibia Anura Scaphiopodidae Spea Spea bombifrons SPECIES Spea bombifrons (Cope	1863) Spea bombifrons US Colorado PRESENT 28eb1a3f-1c15-4a95-931a-4af90ecb574d 37.613564 -103.230065 28359.0 2023-07-14T22:51:52 14 7 2023 2429789 2429789 HUMAN_OBSERVATION iNaturalist Observations 172960631 tjlovato 2023-07-15T04:54:56 CC_BY_NC_4_0 tjlovato tjlovato 2024-06-04T02:00:50.768Z StillImage COORDINATE_ROUNDED;CONTINENT_DERIVED_FROM_COORDINATES;TAXON_MATCH_TAXON_ID_IGNORED
4162357745 50c9509d-22c7-4a22-a47d-8c48425ef4a7 https://www.inaturalist.org/observations/172966875 Animalia Chordata Amphibia Anura Scaphiopodidae Spea Spea bombifrons SPECIES Spea bombifrons (Cope	1863) Spea bombifrons US Colorado PRESENT 28eb1a3f-1c15-4a95-931a-4af90ecb574d 37.239648 -103.287418 28417.0 2023-07-15T00:19:57 15 7 2023 2429789 2429789 HUMAN_OBSERVATION iNaturalist Observations 172966875 tjlovato 2023-07-15T06:20:52 CC_BY_NC_4_0 tjlovato tjlovato 2024-06-04T02:37:34.662Z StillImage COORDINATE_ROUNDED;CONTINENT_DERIVED_FROM_COORDINATES;TAXON_MATCH_TAXON_ID_IGNORED
4162342913 50c9509d-22c7-4a22-a47d-8c48425ef4a7 https://www.inaturalist.org/observations/172966229 Animalia Chordata Amphibia Anura Scaphiopodidae Spea Spea bombifrons SPECIES Spea bombifrons (Cope	1863) Spea bombifrons US Colorado PRESENT 28eb1a3f-1c15-4a95-931a-4af90ecb574d 37.36373 -103.352846 28417.0 2023-07-15T00:09:44 15 7 2023 2429789 2429789 HUMAN_OBSERVATION iNaturalist Observations 172966229 tjlovato 2023-07-15T06:10:09 CC_BY_NC_4_0 tjlovato tjlovato 2024-06-04T02:02:37.929Z StillImage COORDINATE_ROUNDED;CONTINENT_DERIVED_FROM_COORDINATES;TAXON_MATCH_TAXON_ID_IGNORED
4162314865 50c9509d-22c7-4a22-a47d-8c48425ef4a7 https://www.inaturalist.org/observations/173470764 Animalia Chordata Amphibia Anura Scaphiopodidae Spea Spea bombifrons SPECIES Spea bombifrons (Cope	1863) Spea bombifrons PRESENT 28eb1a3f-1c15-4a95-931a-4af90ecb574d 28388.0 2023-07-14T01:34:32 14 7 2023 2429789 2429789 HUMAN_OBSERVATION iNaturalist Observations 173470764 Liam Hopkins 2023-07-17T19:45:53 CC_BY_NC_4_0 Liam Hopkins Liam Hopkins 2024-06-04T02:00:47.576Z StillImage TAXON_MATCH_TAXON_ID_IGNORED
4162299166 50c9509d-22c7-4a22-a47d-8c48425ef4a7 https://www.inaturalist.org/observations/173155075 Animalia Chordata Amphibia Anura Scaphiopodidae Spea Spea bombifrons SPECIES Spea bombifrons (Cope	1863) Spea bombifrons US Colorado PRESENT 28eb1a3f-1c15-4a95-931a-4af90ecb574d 37.669813 -103.340503 28359.0 2023-07-15T22:54:06 15 7 2023 2429789 2429789 HUMAN_OBSERVATION iNaturalist Observations 173155075 Joshua Emms 2023-07-16T06:21:45 CC_BY_NC_4_0 Joshua Emms Joshua Emms 2024-06-04T01:59:27.435Z StillImage COORDINATE_ROUNDED;CONTINENT_DERIVED_FROM_COORDINATES;TAXON_MATCH_TAXON_ID_IGNORED
4162274155 50c9509d-22c7-4a22-a47d-8c48425ef4a7 https://www.inaturalist.org/observations/172966032 Animalia Chordata Amphibia Anura Scaphiopodidae Spea Spea bombifrons SPECIES Spea bombifrons (Cope	1863) Spea bombifrons US Colorado PRESENT 28eb1a3f-1c15-4a95-931a-4af90ecb574d 37.373426 -103.375868 28417.0 2023-07-15T00:05:14 15 7 2023 2429789 2429789 HUMAN_OBSERVATION iNaturalist Observations 172966032 tjlovato 2023-07-15T06:06:19 CC_BY_NC_4_0 tjlovato tjlovato 2024-06-04T02:37:48.768Z StillImage COORDINATE_ROUNDED;CONTINENT_DERIVED_FROM_COORDINATES;TAXON_MATCH_TAXON_ID_IGNORED
4162262127 50c9509d-22c7-4a22-a47d-8c48425ef4a7 https://www.inaturalist.org/observations/173160411 Animalia Chordata Amphibia Anura Scaphiopodidae Spea Spea bombifrons SPECIES Spea bombifrons (Cope	1863) Spea bombifrons US Colorado PRESENT 28eb1a3f-1c15-4a95-931a-4af90ecb574d 37.93448 -103.118758 28329.0 2023-07-15T22:29:06 15 7 2023 2429789 2429789 HUMAN_OBSERVATION iNaturalist Observations 173160411 Joey Kellner 2023-07-16T06:24:04 CC_BY_NC_4_0 Joey Kellner Joey Kellner 2024-06-04T02:02:39.335Z StillImage COORDINATE_ROUNDED;CONTINENT_DERIVED_FROM_COORDINATES;TAXON_MATCH_TAXON_ID_IGNORED
4162223297 50c9509d-22c7-4a22-a47d-8c48425ef4a7 https://www.inaturalist.org/observations/173002822 Animalia Chordata Amphibia Anura Scaphiopodidae Spea Spea bombifrons SPECIES Spea bombifrons (Cope	1863) Spea bombifrons US Colorado PRESENT 28eb1a3f-1c15-4a95-931a-4af90ecb574d 37.781928 -103.142904 28359.0 2023-07-14T21:30:11 14 7 2023 2429789 2429789 HUMAN_OBSERVATION iNaturalist Observations 173002822 Joey Kellner 2023-07-15T13:02:05 CC_BY_NC_4_0 Joey Kellner Joey Kellner 2024-06-04T02:00:39.801Z Sound COORDINATE_ROUNDED;CONTINENT_DERIVED_FROM_COORDINATES;TAXON_MATCH_TAXON_ID_IGNORED
4162221114 50c9509d-22c7-4a22-a47d-8c48425ef4a7 https://www.inaturalist.org/observations/172967694 Animalia Chordata Amphibia Anura Scaphiopodidae Spea Spea bombifrons SPECIES Spea bombifrons (Cope	1863) Spea bombifrons US Colorado PRESENT 28eb1a3f-1c15-4a95-931a-4af90ecb574d 37.403282 -103.263369 28388.0 2023-07-15T00:34:28 15 7 2023 2429789 2429789 HUMAN_OBSERVATION iNaturalist Observations 172967694 tjlovato 2023-07-15T06:35:59 CC_BY_NC_4_0 tjlovato tjlovato 2024-06-04T02:40:09.862Z StillImage COORDINATE_ROUNDED;CONTINENT_DERIVED_FROM_COORDINATES;TAXON_MATCH_TAXON_ID_IGNORED
4162213699 50c9509d-22c7-4a22-a47d-8c48425ef4a7 https://www.inaturalist.org/observations/172902262 Animalia Chordata Amphibia Anura Scaphiopodidae Spea Spea bombifrons SPECIES Spea bombifrons (Cope	1863) Spea bombifrons US Nebraska PRESENT 28eb1a3f-1c15-4a95-931a-4af90ecb574d 42.782935 -97.538453 8.0 2023-06-11T00:20 11 6 2023 2429789 2429789 HUMAN_OBSERVATION iNaturalist Observations 172902262 Amiel Hopkins 2023-07-14T20:30:31 CC_BY_NC_4_0 Amiel Hopkins Amiel Hopkins 2024-06-04T02:00:26.540Z StillImage COORDINATE_ROUNDED;CONTINENT_DERIVED_FROM_COORDINATES;TAXON_MATCH_TAXON_ID_IGNORED
4162147654 50c9509d-22c7-4a22-a47d-8c48425ef4a7 https://www.inaturalist.org/observations/172968086 Animalia Chordata Amphibia Anura Scaphiopodidae Spea Spea bombifrons SPECIES Spea bombifrons (Cope	1863) Spea bombifrons US Colorado PRESENT 28eb1a3f-1c15-4a95-931a-4af90ecb574d 37.551785 -103.236185 28388.0 2023-07-15T00:38:56 15 7 2023 2429789 2429789 HUMAN_OBSERVATION iNaturalist Observations 172968086 tjlovato 2023-07-15T06:42:26 CC_BY_NC_4_0 tjlovato tjlovato 2024-06-04T02:02:10.836Z StillImage COORDINATE_ROUNDED;CONTINENT_DERIVED_FROM_COORDINATES;TAXON_MATCH_TAXON_ID_IGNORED
4162098962 50c9509d-22c7-4a22-a47d-8c48425ef4a7 https://www.inaturalist.org/observations/173003408 Animalia Chordata Amphibia Anura Scaphiopodidae Spea Spea bombifrons SPECIES Spea bombifrons (Cope	1863) Spea bombifrons US Colorado PRESENT 28eb1a3f-1c15-4a95-931a-4af90ecb574d 38.169572 -103.121603 28300.0 2023-07-14T23:51:04 14 7 2023 2429789 2429789 HUMAN_OBSERVATION iNaturalist Observations 173003408 Joey Kellner 2023-07-15T13:06:52 CC_BY_NC_4_0 Joey Kellner Joey Kellner 2024-06-04T02:00:02.391Z StillImage COORDINATE_ROUNDED;CONTINENT_DERIVED_FROM_COORDINATES;TAXON_MATCH_TAXON_ID_IGNORED
4162044131 50c9509d-22c7-4a22-a47d-8c48425ef4a7 https://www.inaturalist.org/observations/172754472 Animalia Chordata Amphibia Anura Scaphiopodidae Spea Spea bombifrons SPECIES Spea bombifrons (Cope	1863) Spea bombifrons US Colorado PRESENT 28eb1a3f-1c15-4a95-931a-4af90ecb574d 37.08759 -102.784424 28447.0 2023-07-13T09:35:02 13 7 2023 2429789 2429789 HUMAN_OBSERVATION iNaturalist Observations 172754472 Joey Kellner 2023-07-13T22:23:16 CC_BY_NC_4_0 Joey Kellner Joey Kellner 2024-06-04T02:00:34.214Z StillImage COORDINATE_ROUNDED;CONTINENT_DERIVED_FROM_COORDINATES;TAXON_MATCH_TAXON_ID_IGNORED
4162044129 50c9509d-22c7-4a22-a47d-8c48425ef4a7 https://www.inaturalist.org/observations/172754175 Animalia Chordata Amphibia Anura Scaphiopodidae Spea Spea bombifrons SPECIES Spea bombifrons (Cope	1863) Spea bombifrons US Colorado PRESENT 28eb1a3f-1c15-4a95-931a-4af90ecb574d 37.345166 -103.38476 28417.0 2023-07-12T23:17:58 12 7 2023 2429789 2429789 HUMAN_OBSERVATION iNaturalist Observations 172754175 Joey Kellner 2023-07-13T22:21:13 CC_BY_NC_4_0 Joey Kellner Joey Kellner 2024-06-04T02:02:36.896Z StillImage COORDINATE_ROUNDED;CONTINENT_DERIVED_FROM_COORDINATES;TAXON_MATCH_TAXON_ID_IGNORED
4153971176 50c9509d-22c7-4a22-a47d-8c48425ef4a7 https://www.inaturalist.org/observations/171333727 Animalia Chordata Amphibia Anura Scaphiopodidae Spea Spea bombifrons SPECIES Spea bombifrons (Cope	1863) Spea bombifrons US Colorado PRESENT 28eb1a3f-1c15-4a95-931a-4af90ecb574d 39.566265 -105.078762 28090.0 2023-07-05T22:14:02 5 7 2023 2429789 2429789 HUMAN_OBSERVATION iNaturalist Observations 171333727 Joey Kellner 2023-07-06T05:31:48 CC_BY_NC_4_0 Joey Kellner Joey Kellner 2024-06-04T02:41:14.860Z StillImage COORDINATE_ROUNDED;CONTINENT_DERIVED_FROM_COORDINATES;TAXON_MATCH_TAXON_ID_IGNORED
4153965676 50c9509d-22c7-4a22-a47d-8c48425ef4a7 https://www.inaturalist.org/observations/171562744 Animalia Chordata Amphibia Anura Scaphiopodidae Spea Spea bombifrons SPECIES Spea bombifrons (Cope	1863) Spea bombifrons CA Alberta PRESENT 28eb1a3f-1c15-4a95-931a-4af90ecb574d 50.020247 -113.405272 5.0 2023-07-07T07:34:08 7 7 2023 2429789 2429789 HUMAN_OBSERVATION iNaturalist Observations 171562744 tasha_k 2023-07-07T14:42:17 CC_BY_NC_4_0 tasha_k tasha_k 2024-06-04T01:59:23.471Z StillImage COORDINATE_ROUNDED;CONTINENT_DERIVED_FROM_COORDINATES;TAXON_MATCH_TAXON_ID_IGNORED
4153900332 50c9509d-22c7-4a22-a47d-8c48425ef4a7 https://www.inaturalist.org/observations/171333720 Animalia Chordata Amphibia Anura Scaphiopodidae Spea Spea bombifrons SPECIES Spea bombifrons (Cope	1863) Spea bombifrons US Colorado PRESENT 28eb1a3f-1c15-4a95-931a-4af90ecb574d 39.478485 -105.101283 28090.0 2023-07-05T22:08:23 5 7 2023 2429789 2429789 HUMAN_OBSERVATION iNaturalist Observations 171333720 Joey Kellner 2023-07-06T05:31:35 CC_BY_NC_4_0 Joey Kellner Joey Kellner 2024-06-04T02:42:32.838Z StillImage COORDINATE_ROUNDED;CONTINENT_DERIVED_FROM_COORDINATES;TAXON_MATCH_TAXON_ID_IGNORED
4153814829 50c9509d-22c7-4a22-a47d-8c48425ef4a7 https://www.inaturalist.org/observations/170492410 Animalia Chordata Amphibia Anura Scaphiopodidae Spea Spea bombifrons SPECIES Spea bombifrons (Cope	1863) Spea bombifrons US Colorado PRESENT 28eb1a3f-1c15-4a95-931a-4af90ecb574d 39.443364 -104.769959 1359.0 2023-06-26T19:20:42 26 6 2023 2429789 2429789 HUMAN_OBSERVATION iNaturalist Observations 170492410 Hunter D. Johnson 2023-07-01T22:22:24 CC_BY_NC_4_0 Matt Carey Matt Carey 2024-06-04T02:00:24.638Z StillImage COORDINATE_ROUNDED;CONTINENT_DERIVED_FROM_COORDINATES;TAXON_MATCH_TAXON_ID_IGNORED
4153715757 50c9509d-22c7-4a22-a47d-8c48425ef4a7 https://www.inaturalist.org/observations/171576434 Animalia Chordata Amphibia Anura Scaphiopodidae Spea Spea bombifrons SPECIES Spea bombifrons (Cope	1863) Spea bombifrons US Kansas PRESENT 28eb1a3f-1c15-4a95-931a-4af90ecb574d 37.02676 -100.88686 2654.0 2023-07-07T10:40:15 7 7 2023 2429789 2429789 HUMAN_OBSERVATION iNaturalist Observations 171576434 Patrick Geier 2023-07-07T21:34:03 CC_BY_NC_4_0 katystafford katystafford 2024-06-04T02:42:06.029Z StillImage COORDINATE_ROUNDED;CONTINENT_DERIVED_FROM_COORDINATES;TAXON_MATCH_TAXON_ID_IGNORED
4153686900 50c9509d-22c7-4a22-a47d-8c48425ef4a7 https://www.inaturalist.org/observations/171114507 Animalia Chordata Amphibia Anura Scaphiopodidae Spea Spea bombifrons SPECIES Spea bombifrons (Cope	1863) Spea bombifrons US Colorado PRESENT 28eb1a3f-1c15-4a95-931a-4af90ecb574d 39.755237 -104.336552 4.0 2023-07-04T16:59:43 4 7 2023 2429789 2429789 HUMAN_OBSERVATION iNaturalist Observations 171114507 Lauren Livo 2023-07-05T19:13:41 CC_BY_NC_4_0 taramrobinson taramrobinson 2024-06-04T02:02:24.906Z StillImage COORDINATE_ROUNDED;CONTINENT_DERIVED_FROM_COORDINATES;TAXON_MATCH_TAXON_ID_IGNORED
4153560870 50c9509d-22c7-4a22-a47d-8c48425ef4a7 https://www.inaturalist.org/observations/171529080 Animalia Chordata Amphibia Anura Scaphiopodidae Spea Spea bombifrons SPECIES Spea bombifrons (Cope	1863) Spea bombifrons US Kansas PRESENT 28eb1a3f-1c15-4a95-931a-4af90ecb574d 37.251963 -98.651117 4.0 2023-07-06T23:17:23 6 7 2023 2429789 2429789 HUMAN_OBSERVATION iNaturalist Observations 171529080 Elizabeth Walker 2023-07-07T09:43:50 CC_BY_NC_4_0 Elizabeth Walker Elizabeth Walker 2024-06-04T02:43:06.552Z StillImage COORDINATE_ROUNDED;CONTINENT_DERIVED_FROM_COORDINATES;TAXON_MATCH_TAXON_ID_IGNO…
4153513673 50c9509d-22c7-4a22-a47d-8c48425ef4a7 https://www.inaturalist.org/observations/168745720 Animalia Chordata Amphibia Anura Scaphiopodidae Spea Spea bombifrons SPECIES Spea bombifrons (Cope	1863) Spea bombifrons US Colorado PRESENT 28eb1a3f-1c15-4a95-931a-4af90ecb574d 39.444045 -104.768687 929.0 2023-06-21T13:17:41 21 6 2023 2429789 2429789 HUMAN_OBSERVATION iNaturalist Observations 168745720 Lauren Livo 2023-07-05T20:20:19 CC_BY_NC_4_0 Matt Carey Matt Carey 2024-06-04T02:38:53.013Z StillImage COORDINATE_ROUNDED;CONTINENT_DERIVED_FROM_COORDINATES;TAXON_MATCH_TAXON_ID_IGNORED
4153482255 50c9509d-22c7-4a22-a47d-8c48425ef4a7 https://www.inaturalist.org/observations/171333784 Animalia Chordata Amphibia Anura Scaphiopodidae Spea Spea bombifrons SPECIES Spea bombifrons (Cope	1863) Spea bombifrons US Colorado PRESENT 28eb1a3f-1c15-4a95-931a-4af90ecb574d 39.471462 -105.136118 28090.0 2023-07-05T22:36:37 5 7 2023 2429789 2429789 HUMAN_OBSERVATION iNaturalist Observations 171333784 Joey Kellner 2023-07-06T05:32:36 CC_BY_NC_4_0 Joey Kellner Joey Kellner 2024-06-04T02:02:26.450Z Sound COORDINATE_ROUNDED;CONTINENT_DERIVED_FROM_COORDINATES;TAXON_MATCH_TAXON_ID_IGNORED
4153469633 50c9509d-22c7-4a22-a47d-8c48425ef4a7 https://www.inaturalist.org/observations/172212286 Animalia Chordata Amphibia Anura Scaphiopodidae Spea Spea bombifrons SPECIES Spea bombifrons (Cope	1863) Spea bombifrons US Colorado PRESENT 28eb1a3f-1c15-4a95-931a-4af90ecb574d 39.482533 -104.572638 5534.0 2023-07-10T13:42:13 10 7 2023 2429789 2429789 HUMAN_OBSERVATION iNaturalist Observations 172212286 Hunter D. Johnson 2023-07-11T03:42:40 CC_BY_NC_4_0 Mary Collins Mary Collins 2024-06-04T01:59:52.789Z StillImage COORDINATE_ROUNDED;CONTINENT_DERIVED_FROM_COORDINATES;TAXON_MATCH_TAXON_ID_IGNO…
4145699108 50c9509d-22c7-4a22-a47d-8c48425ef4a7 https://www.inaturalist.org/observations/170492364 Animalia Chordata Amphibia Anura Scaphiopodidae Spea Spea bombifrons SPECIES Spea bombifrons (Cope	1863) Spea bombifrons US Colorado PRESENT 28eb1a3f-1c15-4a95-931a-4af90ecb574d 39.443584 -104.767588 1124.0 2023-06-30T20:32:11 30 6 2023 2429789 2429789 HUMAN_OBSERVATION iNaturalist Observations 170492364 Hunter D. Johnson 2023-07-01T22:23:53 CC_BY_NC_4_0 Matt Carey Matt Carey 2024-06-04T02:38:29.994Z StillImage COORDINATE_ROUNDED;CONTINENT_DERIVED_FROM_COORDINATES;TAXON_MATCH_TAXON_ID_IGNORED
4138740654 50c9509d-22c7-4a22-a47d-8c48425ef4a7 https://www.inaturalist.org/observations/169039247 Animalia Chordata Amphibia Anura Scaphiopodidae Spea Spea bombifrons SPECIES Spea bombifrons (Cope	1863) Spea bombifrons US Colorado PRESENT 28eb1a3f-1c15-4a95-931a-4af90ecb574d 39.455045 -104.496789 28090.0 2023-06-22T22:12:31 22 6 2023 2429789 2429789 HUMAN_OBSERVATION iNaturalist Observations 169039247 Liam Hopkins 2023-06-23T18:27:57 CC_BY_NC_4_0 Liam Hopkins Liam Hopkins 2024-06-04T01:59:35.147Z StillImage COORDINATE_ROUNDED;CONTINENT_DERIVED_FROM_COORDINATES;TAXON_MATCH_TAXON_ID_IGNORED
4138712057 50c9509d-22c7-4a22-a47d-8c48425ef4a7 https://www.inaturalist.org/observations/169258472 Animalia Chordata Amphibia Anura Scaphiopodidae Spea Spea bombifrons SPECIES Spea bombifrons (Cope	1863) Spea bombifrons US Colorado PRESENT 28eb1a3f-1c15-4a95-931a-4af90ecb574d 38.517651 -103.7052 2023-06-20T03:53 20 6 2023 2429789 2429789 HUMAN_OBSERVATION iNaturalist Observations 169258472 Steven Mlodinow 2023-06-24T21:14:34 CC_BY_NC_4_0 Steven Mlodinow Steven Mlodinow 2024-06-04T02:02:12.001Z StillImage CONTINENT_DERIVED_FROM_COORDINATES;TAXON_MATCH_TAXON_ID_IGNORED
4138707450 50c9509d-22c7-4a22-a47d-8c48425ef4a7 https://www.inaturalist.org/observations/168408615 Animalia Chordata Amphibia Anura Scaphiopodidae Spea Spea bombifrons SPECIES Spea bombifrons (Cope	1863) Spea bombifrons US Colorado PRESENT 28eb1a3f-1c15-4a95-931a-4af90ecb574d 40.762158 -104.402993 5378.0 2023-06-19T07:03 19 6 2023 2429789 2429789 HUMAN_OBSERVATION iNaturalist Observations 168408615 Hannah Floyd 2023-06-20T00:47:33 CC_BY_NC_4_0 Hannah Floyd Hannah Floyd 2024-06-04T02:37:52.674Z StillImage COORDINATE_ROUNDED;CONTINENT_DERIVED_FROM_COORDINATES;TAXON_MATCH_TAXON_ID_IGNORED
4138639370 50c9509d-22c7-4a22-a47d-8c48425ef4a7 https://www.inaturalist.org/observations/169715155 Animalia Chordata Amphibia Anura Scaphiopodidae Spea Spea bombifrons SPECIES Spea bombifrons (Cope	1863) Spea bombifrons US Kansas PRESENT 28eb1a3f-1c15-4a95-931a-4af90ecb574d 37.533939 -97.671158 2023-06-24T07:15:19 24 6 2023 2429789 2429789 HUMAN_OBSERVATION iNaturalist Observations 169715155 Patrick Geier 2023-06-27T10:47:57 CC_BY_NC_4_0 meg-pappan meg-pappan 2024-06-04T01:59:38.052Z StillImage COORDINATE_ROUNDED;CONTINENT_DERIVED_FROM_COORDINATES;TAXON_MATCH_TAXON_ID_IGNORED
4138571030 50c9509d-22c7-4a22-a47d-8c48425ef4a7 https://www.inaturalist.org/observations/169333540 Animalia Chordata Amphibia Anura Scaphiopodidae Spea Spea bombifrons SPECIES Spea bombifrons (Cope	1863) Spea bombifrons US Kansas PRESENT 28eb1a3f-1c15-4a95-931a-4af90ecb574d 38.921674 -101.927705 28181.0 2023-06-24T23:55:31 24 6 2023 2429789 2429789 HUMAN_OBSERVATION iNaturalist Observations 169333540 Hunter D. Johnson 2023-06-25T07:07:29 CC_BY_NC_4_0 Hunter D. Johnson Hunter D. Johnson 2024-06-04T01:59:22.300Z Sound COORDINATE_ROUNDED;CONTINENT_DERIVED_FROM_COORDINATES;TAXON_MATCH_TAXON_ID_…
4138505413 50c9509d-22c7-4a22-a47d-8c48425ef4a7 https://www.inaturalist.org/observations/169320351 Animalia Chordata Amphibia Anura Scaphiopodidae Spea Spea bombifrons SPECIES Spea bombifrons (Cope	1863) Spea bombifrons US Kansas PRESENT 28eb1a3f-1c15-4a95-931a-4af90ecb574d 39.172219 -96.56029 224.0 2023-06-24T21:48:12 24 6 2023 2429789 2429789 HUMAN_OBSERVATION iNaturalist Observations 169320351 Patrick Geier 2023-06-25T11:19:59 CC_BY_NC_4_0 koen_a koen_a 2024-06-04T01:59:35.824Z StillImage COORDINATE_ROUNDED;CONTINENT_DERIVED_FROM_COORDINATES;TAXON_MATCH_TAXON_ID_IGNORED
4138484217 50c9509d-22c7-4a22-a47d-8c48425ef4a7 https://www.inaturalist.org/observations/169679672 Animalia Chordata Amphibia Anura Scaphiopodidae Spea Spea bombifrons SPECIES Spea bombifrons (Cope	1863) Spea bombifrons US Montana PRESENT 28eb1a3f-1c15-4a95-931a-4af90ecb574d 46.269397 -108.536092 27031.0 2023-06-26T14:18:31 26 6 2023 2429789 2429789 HUMAN_OBSERVATION iNaturalist Observations 169679672 awesam125 2023-06-26T23:55:54 CC_BY_NC_4_0 awesam125 awesam125 2024-06-04T01:59:22.439Z StillImage COORDINATE_ROUNDED;CONTINENT_DERIVED_FROM_COORDINATES;TAXON_MATCH_TAXON_ID_IGNORED
4138479543 50c9509d-22c7-4a22-a47d-8c48425ef4a7 https://www.inaturalist.org/observations/168408616 Animalia Chordata Amphibia Anura Scaphiopodidae Spea Spea bombifrons SPECIES Spea bombifrons (Cope	1863) Spea bombifrons US Colorado PRESENT 28eb1a3f-1c15-4a95-931a-4af90ecb574d 40.762158 -104.402993 5378.0 2023-06-19T07:09 19 6 2023 2429789 2429789 HUMAN_OBSERVATION iNaturalist Observations 168408616 Hannah Floyd 2023-06-20T00:47:33 CC_BY_NC_4_0 Hannah Floyd Hannah Floyd 2024-06-04T02:37:16.732Z StillImage COORDINATE_ROUNDED;CONTINENT_DERIVED_FROM_COORDINATES;TAXON_MATCH_TAXON_ID_IGNORED
4138387619 50c9509d-22c7-4a22-a47d-8c48425ef4a7 https://www.inaturalist.org/observations/121165068 Animalia Chordata Amphibia Anura Scaphiopodidae Spea Spea bombifrons SPECIES Spea bombifrons (Cope	1863) Spea bombifrons US Texas PRESENT 28eb1a3f-1c15-4a95-931a-4af90ecb574d 35.979812 -100.46345 4.0 2022-06-09T22:13:24 9 6 2022 2429789 2429789 HUMAN_OBSERVATION iNaturalist Observations 121165068 Chris Harrison 2022-06-11T00:00:04 CC_BY_4_0 Chris Harrison Chris Harrison 2024-06-04T01:51:20.845Z StillImage COORDINATE_ROUNDED;CONTINENT_DERIVED_FROM_COORDINATES;TAXON_MATCH_TAXON_ID_IGNORED
4138335207 50c9509d-22c7-4a22-a47d-8c48425ef4a7 https://www.inaturalist.org/observations/167411626 Animalia Chordata Amphibia Anura Scaphiopodidae Spea Spea bombifrons SPECIES Spea bombifrons (Cope	1863) Spea bombifrons US Colorado PRESENT 28eb1a3f-1c15-4a95-931a-4af90ecb574d 38.843968 -104.883218 63.0 2023-06-14T11:43 14 6 2023 2429789 2429789 HUMAN_OBSERVATION iNaturalist Observations 167411626 Hunter D. Johnson 2023-06-15T05:28:51 CC_BY_NC_4_0 dbrudin dbrudin 2024-06-04T02:01:25.094Z StillImage CONTINENT_DERIVED_FROM_COORDINATES;TAXON_MATCH_TAXON_ID_IGNORED
4138332958 50c9509d-22c7-4a22-a47d-8c48425ef4a7 https://www.inaturalist.org/observations/167926247 Animalia Chordata Amphibia Anura Scaphiopodidae Spea Spea bombifrons SPECIES Spea bombifrons (Cope	1863) Spea bombifrons US Wyoming PRESENT 28eb1a3f-1c15-4a95-931a-4af90ecb574d 44.554402 -110.84283 4.0 2023-06-10T15:18:20 10 6 2023 2429789 2429789 HUMAN_OBSERVATION iNaturalist Observations 167926247 Charles R. Peterson 2023-06-17T18:11:09 CC_BY_NC_4_0 Charles R. Peterson Charles R. Peterson 2024-06-04T01:59:27.027Z StillImage COORDINATE_ROUNDED;CONTINENT_DERIVED_FROM_COORDINATES;TAXON_MATCH_TA…
4138332752 50c9509d-22c7-4a22-a47d-8c48425ef4a7 https://www.inaturalist.org/observations/167822495 Animalia Chordata Amphibia Anura Scaphiopodidae Spea Spea bombifrons SPECIES Spea bombifrons (Cope	1863) Spea bombifrons US Kansas PRESENT 28eb1a3f-1c15-4a95-931a-4af90ecb574d 37.916271 -101.010006 7.0 2023-06-16T22:47:39 16 6 2023 2429789 2429789 HUMAN_OBSERVATION iNaturalist Observations 167822495 Patrick Geier 2023-06-17T04:29:51 CC_BY_NC_4_0 Patrick Geier Patrick Geier 2024-06-04T02:01:29.385Z StillImage COORDINATE_ROUNDED;CONTINENT_DERIVED_FROM_COORDINATES;TAXON_MATCH_TAXON_ID_IGNORED
4138325932 50c9509d-22c7-4a22-a47d-8c48425ef4a7 https://www.inaturalist.org/observations/168018570 Animalia Chordata Amphibia Anura Scaphiopodidae Spea Spea bombifrons SPECIES Spea bombifrons (Cope	1863) Spea bombifrons US Colorado PRESENT 28eb1a3f-1c15-4a95-931a-4af90ecb574d 37.372149 -103.206005 28417.0 2023-06-16T21:41:55 16 6 2023 2429789 2429789 HUMAN_OBSERVATION iNaturalist Observations 168018570 Joey Kellner 2023-06-18T03:40:11 CC_BY_NC_4_0 Joey Kellner Joey Kellner 2024-06-04T02:40:23.852Z StillImage COORDINATE_ROUNDED;CONTINENT_DERIVED_FROM_COORDINATES;TAXON_MATCH_TAXON_ID_IGNORED
4138319334 50c9509d-22c7-4a22-a47d-8c48425ef4a7 https://www.inaturalist.org/observations/168382460 Animalia Chordata Amphibia Anura Scaphiopodidae Spea Spea bombifrons SPECIES Spea bombifrons (Cope	1863) Spea bombifrons US Colorado PRESENT 28eb1a3f-1c15-4a95-931a-4af90ecb574d 40.761328 -104.423509 4889.0 2023-06-19T07:06 19 6 2023 2429789 2429789 HUMAN_OBSERVATION iNaturalist Observations 168382460 Ted Floyd 2023-06-19T21:58:50 CC_BY_NC_4_0 Ted Floyd Ted Floyd 2024-06-04T02:41:42.879Z StillImage COORDINATE_ROUNDED;CONTINENT_DERIVED_FROM_COORDINATES;TAXON_MATCH_TAXON_ID_IGNORED
4138309892 50c9509d-22c7-4a22-a47d-8c48425ef4a7 https://www.inaturalist.org/observations/169258469 Animalia Chordata Amphibia Anura Scaphiopodidae Spea Spea bombifrons SPECIES Spea bombifrons (Cope	1863) Spea bombifrons US Colorado PRESENT 28eb1a3f-1c15-4a95-931a-4af90ecb574d 40.16465 -103.5847 2023-06-20T01:47 20 6 2023 2429789 2429789 HUMAN_OBSERVATION iNaturalist Observations 169258469 Steven Mlodinow 2023-06-24T21:14:34 CC_BY_NC_4_0 Steven Mlodinow Steven Mlodinow 2024-06-04T02:00:10.143Z StillImage CONTINENT_DERIVED_FROM_COORDINATES;TAXON_MATCH_TAXON_ID_IGNORED
4138296575 50c9509d-22c7-4a22-a47d-8c48425ef4a7 https://www.inaturalist.org/observations/168702859 Animalia Chordata Amphibia Anura Scaphiopodidae Spea Spea bombifrons SPECIES Spea bombifrons (Cope	1863) Spea bombifrons US Kansas PRESENT 28eb1a3f-1c15-4a95-931a-4af90ecb574d 37.488291 -100.046316 2023-06-20T22:00 20 6 2023 2429789 2429789 HUMAN_OBSERVATION iNaturalist Observations 168702859 coltonjfarra 2023-06-21T19:08:43 CC_BY_NC_4_0 coltonjfarra coltonjfarra 2024-06-04T02:01:28.065Z StillImage COORDINATE_ROUNDED;CONTINENT_DERIVED_FROM_COORDINATES;TAXON_MATCH_TAXON_ID_IGNORED
4138278067 50c9509d-22c7-4a22-a47d-8c48425ef4a7 https://www.inaturalist.org/observations/167650443 Animalia Chordata Amphibia Anura Scaphiopodidae Spea Spea bombifrons SPECIES Spea bombifrons (Cope	1863) Spea bombifrons US Kansas PRESENT 28eb1a3f-1c15-4a95-931a-4af90ecb574d 37.826184 -100.093802 2023-06-15T22:53 15 6 2023 2429789 2429789 HUMAN_OBSERVATION iNaturalist Observations 167650443 coltonjfarra 2023-06-16T04:53:56 CC_BY_NC_4_0 coltonjfarra coltonjfarra 2024-06-04T02:01:21.755Z StillImage COORDINATE_ROUNDED;CONTINENT_DERIVED_FROM_COORDINATES;TAXON_MATCH_TAXON_ID_IGNORED
4138262497 50c9509d-22c7-4a22-a47d-8c48425ef4a7 https://www.inaturalist.org/observations/168359403 Animalia Chordata Amphibia Anura Scaphiopodidae Spea Spea bombifrons SPECIES Spea bombifrons (Cope	1863) Spea bombifrons US Colorado PRESENT 28eb1a3f-1c15-4a95-931a-4af90ecb574d 40.149815 -104.442492 28000.0 2023-06-17T19:57:03 17 6 2023 2429789 2429789 HUMAN_OBSERVATION iNaturalist Observations 168359403 Liam Hopkins 2023-06-19T19:49:52 CC_BY_NC_4_0 Liam Hopkins Liam Hopkins 2024-06-04T02:42:07.752Z StillImage COORDINATE_ROUNDED;CONTINENT_DERIVED_FROM_COORDINATES;TAXON_MATCH_TAXON_ID_IGNORED
4138166238 50c9509d-22c7-4a22-a47d-8c48425ef4a7 https://www.inaturalist.org/observations/168408598 Animalia Chordata Amphibia Anura Scaphiopodidae Spea Spea bombifrons SPECIES Spea bombifrons (Cope	1863) Spea bombifrons US Colorado PRESENT 28eb1a3f-1c15-4a95-931a-4af90ecb574d 40.762158 -104.402993 5378.0 2023-06-19T06:50 19 6 2023 2429789 2429789 HUMAN_OBSERVATION iNaturalist Observations 168408598 Hannah Floyd 2023-06-20T00:47:30 CC_BY_NC_4_0 Hannah Floyd Hannah Floyd 2024-06-04T01:59:28.739Z StillImage COORDINATE_ROUNDED;CONTINENT_DERIVED_FROM_COORDINATES;TAXON_MATCH_TAXON_ID_IGNORED
4138144441 50c9509d-22c7-4a22-a47d-8c48425ef4a7 https://www.inaturalist.org/observations/167822466 Animalia Chordata Amphibia Anura Scaphiopodidae Spea Spea bombifrons SPECIES Spea bombifrons (Cope	1863) Spea bombifrons US Kansas PRESENT 28eb1a3f-1c15-4a95-931a-4af90ecb574d 37.865739 -101.011204 10.0 2023-06-16T22:37:26 16 6 2023 2429789 2429789 HUMAN_OBSERVATION iNaturalist Observations 167822466 Patrick Geier 2023-06-17T04:29:33 CC_BY_NC_4_0 Patrick Geier Patrick Geier 2024-06-04T02:37:30.414Z StillImage COORDINATE_ROUNDED;CONTINENT_DERIVED_FROM_COORDINATES;TAXON_MATCH_TAXON_ID_IGNORED
4138141542 50c9509d-22c7-4a22-a47d-8c48425ef4a7 https://www.inaturalist.org/observations/168020440 Animalia Chordata Amphibia Anura Scaphiopodidae Spea Spea bombifrons SPECIES Spea bombifrons (Cope	1863) Spea bombifrons US Colorado PRESENT 28eb1a3f-1c15-4a95-931a-4af90ecb574d 37.941808 -103.438731 28329.0 2023-06-17T00:54:01 17 6 2023 2429789 2429789 HUMAN_OBSERVATION iNaturalist Observations 168020440 Joey Kellner 2023-06-18T03:59:05 CC_BY_NC_4_0 Joey Kellner Joey Kellner 2024-06-04T01:59:19.983Z StillImage COORDINATE_ROUNDED;CONTINENT_DERIVED_FROM_COORDINATES;TAXON_MATCH_TAXON_ID_IGNORED
4138137613 50c9509d-22c7-4a22-a47d-8c48425ef4a7 https://www.inaturalist.org/observations/167465398 Animalia Chordata Amphibia Anura Scaphiopodidae Spea Spea bombifrons SPECIES Spea bombifrons (Cope	1863) Spea bombifrons US Colorado PRESENT 28eb1a3f-1c15-4a95-931a-4af90ecb574d 38.843695 -104.883393 2023-06-14T13:46:14 14 6 2023 2429789 2429789 HUMAN_OBSERVATION iNaturalist Observations 167465398 Ellie Nowels 2023-06-15T01:52:37 CC_BY_NC_4_0 Ellie Nowels Ellie Nowels 2024-06-04T02:42:00.734Z StillImage COORDINATE_ROUNDED;CONTINENT_DERIVED_FROM_COORDINATES;TAXON_MATCH_TAXON_ID_IGNORED
4138111593 50c9509d-22c7-4a22-a47d-8c48425ef4a7 https://www.inaturalist.org/observations/168018386 Animalia Chordata Amphibia Anura Scaphiopodidae Spea Spea bombifrons SPECIES Spea bombifrons (Cope	1863) Spea bombifrons US Colorado PRESENT 28eb1a3f-1c15-4a95-931a-4af90ecb574d 37.246574 -103.422008 28417.0 2023-06-16T21:21:52 16 6 2023 2429789 2429789 HUMAN_OBSERVATION iNaturalist Observations 168018386 Joey Kellner 2023-06-18T03:38:19 CC_BY_NC_4_0 Joey Kellner Joey Kellner 2024-06-04T02:01:03.668Z StillImage COORDINATE_ROUNDED;CONTINENT_DERIVED_FROM_COORDINATES;TAXON_MATCH_TAXON_ID_IGNORED
4138094327 50c9509d-22c7-4a22-a47d-8c48425ef4a7 https://www.inaturalist.org/observations/167649453 Animalia Chordata Amphibia Anura Scaphiopodidae Spea Spea bombifrons SPECIES Spea bombifrons (Cope	1863) Spea bombifrons US Kansas PRESENT 28eb1a3f-1c15-4a95-931a-4af90ecb574d 37.736804 -100.083949 2023-06-15T21:23 15 6 2023 2429789 2429789 HUMAN_OBSERVATION iNaturalist Observations 167649453 coltonjfarra 2023-06-16T04:38:17 CC_BY_NC_4_0 coltonjfarra coltonjfarra 2024-06-04T01:59:19.082Z StillImage COORDINATE_ROUNDED;CONTINENT_DERIVED_FROM_COORDINATES;TAXON_MATCH_TAXON_ID_IGNORED
4138091492 50c9509d-22c7-4a22-a47d-8c48425ef4a7 https://www.inaturalist.org/observations/128962734 Animalia Chordata Amphibia Anura Scaphiopodidae Spea Spea bombifrons SPECIES Spea bombifrons (Cope	1863) Spea bombifrons US South Dakota PRESENT 28eb1a3f-1c15-4a95-931a-4af90ecb574d 43.765827 -102.206916 24.0 2022-08-01T06:06:53 1 8 2022 2429789 2429789 HUMAN_OBSERVATION iNaturalist Observations 128962734 Drew R. Davis	Ph.D. 2022-08-07T20:54:39 CC_BY_NC_4_0 maddie_hartlaub maddie_hartlaub 2024-06-04T01:51:49.852Z StillImage COORDINATE_ROUNDED;CONTINENT_DERIVED_FROM_COORDINATES;TAXON_MATCH_TAXON_ID_IGNORED
4138088941 50c9509d-22c7-4a22-a47d-8c48425ef4a7 https://www.inaturalist.org/observations/168703288 Animalia Chordata Amphibia Anura Scaphiopodidae Spea Spea bombifrons SPECIES Spea bombifrons (Cope	1863) Spea bombifrons US Kansas PRESENT 28eb1a3f-1c15-4a95-931a-4af90ecb574d 37.487254 -100.083524 2023-06-20T22:02 20 6 2023 2429789 2429789 HUMAN_OBSERVATION iNaturalist Observations 168703288 coltonjfarra 2023-06-21T19:11:34 CC_BY_NC_4_0 coltonjfarra coltonjfarra 2024-06-04T02:37:48.815Z StillImage COORDINATE_ROUNDED;CONTINENT_DERIVED_FROM_COORDINATES;TAXON_MATCH_TAXON_ID_IGNORED
4138087533 50c9509d-22c7-4a22-a47d-8c48425ef4a7 https://www.inaturalist.org/observations/168011363 Animalia Chordata Amphibia Anura Scaphiopodidae Spea Spea bombifrons SPECIES Spea bombifrons (Cope	1863) Spea bombifrons US Wyoming PRESENT 28eb1a3f-1c15-4a95-931a-4af90ecb574d 44.980765 -108.404813 49.0 2023-06-17T15:52:10 17 6 2023 2429789 2429789 HUMAN_OBSERVATION iNaturalist Observations 168011363 mtdillon 2023-06-18T02:35:31 CC_BY_NC_4_0 mtdillon mtdillon 2024-06-04T02:42:04.401Z StillImage COORDINATE_ROUNDED;CONTINENT_DERIVED_FROM_COORDINATES;TAXON_MATCH_TAXON_ID_IGNORED
4138078496 50c9509d-22c7-4a22-a47d-8c48425ef4a7 https://www.inaturalist.org/observations/167822458 Animalia Chordata Amphibia Anura Scaphiopodidae Spea Spea bombifrons SPECIES Spea bombifrons (Cope	1863) Spea bombifrons US Kansas PRESENT 28eb1a3f-1c15-4a95-931a-4af90ecb574d 37.844343 -101.011571 4.0 2023-06-16T22:31:19 16 6 2023 2429789 2429789 HUMAN_OBSERVATION iNaturalist Observations 167822458 Patrick Geier 2023-06-17T04:29:25 CC_BY_NC_4_0 Patrick Geier Patrick Geier 2024-06-04T01:59:25.867Z StillImage COORDINATE_ROUNDED;CONTINENT_DERIVED_FROM_COORDINATES;TAXON_MATCH_TAXON_ID_IGNORED
4138039912 50c9509d-22c7-4a22-a47d-8c48425ef4a7 https://www.inaturalist.org/observations/167354879 Animalia Chordata Amphibia Anura Scaphiopodidae Spea Spea bombifrons SPECIES Spea bombifrons (Cope	1863) Spea bombifrons US Texas PRESENT 28eb1a3f-1c15-4a95-931a-4af90ecb574d 33.720888 -100.591187 6.0 2023-06-14T07:40:22 14 6 2023 2429789 2429789 HUMAN_OBSERVATION iNaturalist Observations 167354879 Below 2023-06-14T12:57:28 CC_BY_NC_4_0 Below Below 2024-06-04T02:37:08.652Z StillImage COORDINATE_ROUNDED;CONTINENT_DERIVED_FROM_COORDINATES;TAXON_MATCH_TAXON_ID_IGNORED
4137964943 50c9509d-22c7-4a22-a47d-8c48425ef4a7 https://www.inaturalist.org/observations/168018506 Animalia Chordata Amphibia Anura Scaphiopodidae Spea Spea bombifrons SPECIES Spea bombifrons (Cope	1863) Spea bombifrons US Colorado PRESENT 28eb1a3f-1c15-4a95-931a-4af90ecb574d 37.309399 -103.324477 28417.0 2023-06-16T21:39:32 16 6 2023 2429789 2429789 HUMAN_OBSERVATION iNaturalist Observations 168018506 Joey Kellner 2023-06-18T03:39:23 CC_BY_NC_4_0 Joey Kellner Joey Kellner 2024-06-04T01:59:21.871Z StillImage COORDINATE_ROUNDED;CONTINENT_DERIVED_FROM_COORDINATES;TAXON_MATCH_TAXON_ID_IGNORED
4137947812 50c9509d-22c7-4a22-a47d-8c48425ef4a7 https://www.inaturalist.org/observations/169042303 Animalia Chordata Amphibia Anura Scaphiopodidae Spea Spea bombifrons SPECIES Spea bombifrons (Cope	1863) Spea bombifrons US Colorado PRESENT 28eb1a3f-1c15-4a95-931a-4af90ecb574d 39.781769 -104.545436 28060.0 2023-06-22T23:26:25 22 6 2023 2429789 2429789 HUMAN_OBSERVATION iNaturalist Observations 169042303 Liam Hopkins 2023-06-23T18:46:50 CC_BY_NC_4_0 Liam Hopkins Liam Hopkins 2024-06-04T02:35:49.837Z StillImage COORDINATE_ROUNDED;CONTINENT_DERIVED_FROM_COORDINATES;TAXON_MATCH_TAXON_ID_IGNORED
4137933575 50c9509d-22c7-4a22-a47d-8c48425ef4a7 https://www.inaturalist.org/observations/168170243 Animalia Chordata Amphibia Anura Scaphiopodidae Spea Spea bombifrons SPECIES Spea bombifrons (Cope	1863) Spea bombifrons CA Saskatchewan PRESENT 28eb1a3f-1c15-4a95-931a-4af90ecb574d 50.666748 -109.357253 26325.0 2023-06-17T23:59:19 17 6 2023 2429789 2429789 HUMAN_OBSERVATION iNaturalist Observations 168170243 Cole Tomlinson 2023-06-18T20:42:37 CC_BY_NC_4_0 Cole Tomlinson Cole Tomlinson 2024-06-04T02:41:04.840Z StillImage COORDINATE_ROUNDED;CONTINENT_DERIVED_FROM_COORDINATES;TAXON_MATCH_TAXON_I…
4137888156 50c9509d-22c7-4a22-a47d-8c48425ef4a7 https://www.inaturalist.org/observations/167822480 Animalia Chordata Amphibia Anura Scaphiopodidae Spea Spea bombifrons SPECIES Spea bombifrons (Cope	1863) Spea bombifrons US Kansas PRESENT 28eb1a3f-1c15-4a95-931a-4af90ecb574d 37.894173 -101.011121 7.0 2023-06-16T22:42:44 16 6 2023 2429789 2429789 HUMAN_OBSERVATION iNaturalist Observations 167822480 Patrick Geier 2023-06-17T04:29:42 CC_BY_NC_4_0 Patrick Geier Patrick Geier 2024-06-04T01:59:46.361Z StillImage COORDINATE_ROUNDED;CONTINENT_DERIVED_FROM_COORDINATES;TAXON_MATCH_TAXON_ID_IGNORED
4137872847 50c9509d-22c7-4a22-a47d-8c48425ef4a7 https://www.inaturalist.org/observations/167926224 Animalia Chordata Amphibia Anura Scaphiopodidae Spea Spea bombifrons SPECIES Spea bombifrons (Cope	1863) Spea bombifrons US Wyoming PRESENT 28eb1a3f-1c15-4a95-931a-4af90ecb574d 44.554379 -110.842756 4.0 2023-06-10T15:23 10 6 2023 2429789 2429789 HUMAN_OBSERVATION iNaturalist Observations 167926224 Charles R. Peterson 2023-06-17T18:10:59 CC_BY_NC_4_0 Charles R. Peterson Charles R. Peterson 2024-06-04T02:38:03.156Z StillImage COORDINATE_ROUNDED;CONTINENT_DERIVED_FROM_COORDINATES;TAXON_MATCH_TAXO…
4137852093 50c9509d-22c7-4a22-a47d-8c48425ef4a7 https://www.inaturalist.org/observations/168018604 Animalia Chordata Amphibia Anura Scaphiopodidae Spea Spea bombifrons SPECIES Spea bombifrons (Cope	1863) Spea bombifrons US Colorado PRESENT 28eb1a3f-1c15-4a95-931a-4af90ecb574d 37.756687 -103.297387 28359.0 2023-06-16T22:38:01 16 6 2023 2429789 2429789 HUMAN_OBSERVATION iNaturalist Observations 168018604 Joey Kellner 2023-06-18T03:40:34 CC_BY_NC_4_0 Joey Kellner Joey Kellner 2024-06-04T01:59:30.047Z StillImage COORDINATE_ROUNDED;CONTINENT_DERIVED_FROM_COORDINATES;TAXON_MATCH_TAXON_ID_IGNORED
4137829074 50c9509d-22c7-4a22-a47d-8c48425ef4a7 https://www.inaturalist.org/observations/167649811 Animalia Chordata Amphibia Anura Scaphiopodidae Spea Spea bombifrons SPECIES Spea bombifrons (Cope	1863) Spea bombifrons US Kansas PRESENT 28eb1a3f-1c15-4a95-931a-4af90ecb574d 37.736917 -100.177785 2023-06-15T21:46 15 6 2023 2429789 2429789 HUMAN_OBSERVATION iNaturalist Observations 167649811 coltonjfarra 2023-06-16T04:43:55 CC_BY_NC_4_0 coltonjfarra coltonjfarra 2024-06-04T02:37:41.329Z StillImage COORDINATE_ROUNDED;CONTINENT_DERIVED_FROM_COORDINATES;TAXON_MATCH_TAXON_ID_IGNORED
4137720253 50c9509d-22c7-4a22-a47d-8c48425ef4a7 https://www.inaturalist.org/observations/167318752 Animalia Chordata Amphibia Anura Scaphiopodidae Spea Spea bombifrons SPECIES Spea bombifrons (Cope	1863) Spea bombifrons US Kansas PRESENT 28eb1a3f-1c15-4a95-931a-4af90ecb574d 37.456162 -98.9022 4.0 2023-06-13T00:15:46 13 6 2023 2429789 2429789 HUMAN_OBSERVATION iNaturalist Observations 167318752 Elizabeth Walker 2023-06-14T05:39:47 CC_BY_NC_4_0 Elizabeth Walker Elizabeth Walker 2024-06-04T01:58:50.271Z StillImage COORDINATE_ROUNDED;CONTINENT_DERIVED_FROM_COORDINATES;TAXON_MATCH_TAXON_ID_IGNOR…
4137645138 50c9509d-22c7-4a22-a47d-8c48425ef4a7 https://www.inaturalist.org/observations/169041439 Animalia Chordata Amphibia Anura Scaphiopodidae Spea Spea bombifrons SPECIES Spea bombifrons (Cope	1863) Spea bombifrons US Colorado PRESENT 28eb1a3f-1c15-4a95-931a-4af90ecb574d 39.632866 -104.497646 28060.0 2023-06-22T22:58:19 22 6 2023 2429789 2429789 HUMAN_OBSERVATION iNaturalist Observations 169041439 Liam Hopkins 2023-06-23T18:41:54 CC_BY_NC_4_0 Liam Hopkins Liam Hopkins 2024-06-04T02:35:47.423Z StillImage COORDINATE_ROUNDED;CONTINENT_DERIVED_FROM_COORDINATES;TAXON_MATCH_TAXON_ID_IGNORED
4137630842 50c9509d-22c7-4a22-a47d-8c48425ef4a7 https://www.inaturalist.org/observations/167273600 Animalia Chordata Amphibia Anura Scaphiopodidae Spea Spea bombifrons SPECIES Spea bombifrons (Cope	1863) Spea bombifrons US Arizona PRESENT 28eb1a3f-1c15-4a95-931a-4af90ecb574d 32.208645 -109.806334 29120.0 2014-07-26T23:23 26 7 2014 2429789 2429789 HUMAN_OBSERVATION iNaturalist Observations 167273600 Steve Bledsoe 2023-06-13T22:38:58 CC_BY_NC_4_0 Steve Bledsoe Steve Bledsoe 2024-06-04T02:35:29.024Z StillImage COORDINATE_ROUNDED;CONTINENT_DERIVED_FROM_COORDINATES;TAXON_MATCH_TAXON_ID_IGNORED
4134172683 50c9509d-22c7-4a22-a47d-8c48425ef4a7 https://www.inaturalist.org/observations/167223235 Animalia Chordata Amphibia Anura Scaphiopodidae Spea Spea bombifrons SPECIES Spea bombifrons (Cope	1863) Spea bombifrons US Colorado PRESENT 28eb1a3f-1c15-4a95-931a-4af90ecb574d 39.537455 -104.559747 28090.0 2023-06-12T22:43:21 12 6 2023 2429789 2429789 HUMAN_OBSERVATION iNaturalist Observations 167223235 Liam Hopkins 2023-06-13T17:28:46 CC_BY_NC_4_0 Liam Hopkins Liam Hopkins 2024-06-04T02:37:03.123Z StillImage COORDINATE_ROUNDED;CONTINENT_DERIVED_FROM_COORDINATES;TAXON_MATCH_TAXON_ID_IGNORED
4134085794 50c9509d-22c7-4a22-a47d-8c48425ef4a7 https://www.inaturalist.org/observations/167222489 Animalia Chordata Amphibia Anura Scaphiopodidae Spea Spea bombifrons SPECIES Spea bombifrons (Cope	1863) Spea bombifrons US Colorado PRESENT 28eb1a3f-1c15-4a95-931a-4af90ecb574d 39.52584 -104.4086 28090.0 2023-06-12T21:36:20 12 6 2023 2429789 2429789 HUMAN_OBSERVATION iNaturalist Observations 167222489 Liam Hopkins 2023-06-13T17:24:55 CC_BY_NC_4_0 Liam Hopkins Liam Hopkins 2024-06-04T02:35:27.371Z StillImage COORDINATE_ROUNDED;CONTINENT_DERIVED_FROM_COORDINATES;TAXON_MATCH_TAXON_ID_IGNORED
4134072156 50c9509d-22c7-4a22-a47d-8c48425ef4a7 https://www.inaturalist.org/observations/166745621 Animalia Chordata Amphibia Anura Scaphiopodidae Spea Spea bombifrons SPECIES Spea bombifrons (Cope	1863) Spea bombifrons US Kansas PRESENT 28eb1a3f-1c15-4a95-931a-4af90ecb574d 37.34753 -98.924255 19.0 2023-06-10T22:40:40 10 6 2023 2429789 2429789 HUMAN_OBSERVATION iNaturalist Observations 166745621 Elizabeth Walker 2023-06-11T06:25:22 CC_BY_NC_4_0 Elizabeth Walker Elizabeth Walker 2024-06-04T01:59:03.752Z StillImage CONTINENT_DERIVED_FROM_COORDINATES;TAXON_MATCH_TAXON_ID_IGNORED
4133935870 50c9509d-22c7-4a22-a47d-8c48425ef4a7 https://www.inaturalist.org/observations/167240148 Animalia Chordata Amphibia Anura Scaphiopodidae Spea Spea bombifrons SPECIES Spea bombifrons (Cope	1863) Spea bombifrons CA Manitoba PRESENT 28eb1a3f-1c15-4a95-931a-4af90ecb574d 50.034368 -99.30621 213314.0 2023-05-30T12:08 30 5 2023 2429789 2429789 HUMAN_OBSERVATION iNaturalist Observations 167240148 Jakob Mueller 2023-06-13T19:13:07 CC_BY_NC_4_0 toddbethel toddbethel 2024-06-04T01:59:17.174Z StillImage COORDINATE_ROUNDED;CONTINENT_DERIVED_FROM_COORDINATES;TAXON_MATCH_TAXON_ID_IGNORED
4133874007 50c9509d-22c7-4a22-a47d-8c48425ef4a7 https://www.inaturalist.org/observations/166018545 Animalia Chordata Amphibia Anura Scaphiopodidae Spea Spea bombifrons SPECIES Spea bombifrons (Cope	1863) Spea bombifrons US New Mexico PRESENT 28eb1a3f-1c15-4a95-931a-4af90ecb574d 33.226298 -106.059747 6.0 2023-06-06T21:54:26 6 6 2023 2429789 2429789 HUMAN_OBSERVATION iNaturalist Observations 166018545 jmadiso4 2023-06-07T03:55:31 CC_BY_NC_4_0 jmadiso4 jmadiso4 2024-06-04T02:01:28.400Z StillImage COORDINATE_ROUNDED;CONTINENT_DERIVED_FROM_COORDINATES;TAXON_MATCH_TAXON_ID_IGNORED
4133813590 50c9509d-22c7-4a22-a47d-8c48425ef4a7 https://www.inaturalist.org/observations/166018709 Animalia Chordata Amphibia Anura Scaphiopodidae Spea Spea bombifrons SPECIES Spea bombifrons (Cope	1863) Spea bombifrons US New Mexico PRESENT 28eb1a3f-1c15-4a95-931a-4af90ecb574d 33.225011 -106.059415 9.0 2023-06-06T21:57:41 6 6 2023 2429789 2429789 HUMAN_OBSERVATION iNaturalist Observations 166018709 jmadiso4 2023-06-07T03:58:02 CC_BY_NC_4_0 jmadiso4 jmadiso4 2024-06-04T01:59:32.085Z StillImage COORDINATE_ROUNDED;CONTINENT_DERIVED_FROM_COORDINATES;TAXON_MATCH_TAXON_ID_IGNORED
4133796854 50c9509d-22c7-4a22-a47d-8c48425ef4a7 https://www.inaturalist.org/observations/167221908 Animalia Chordata Amphibia Anura Scaphiopodidae Spea Spea bombifrons SPECIES Spea bombifrons (Cope	1863) Spea bombifrons US Colorado PRESENT 28eb1a3f-1c15-4a95-931a-4af90ecb574d 39.539888 -104.505095 28090.0 2023-06-12T21:31:33 12 6 2023 2429789 2429789 HUMAN_OBSERVATION iNaturalist Observations 167221908 Liam Hopkins 2023-06-13T17:21:59 CC_BY_NC_4_0 Liam Hopkins Liam Hopkins 2024-06-04T01:57:56.370Z StillImage COORDINATE_ROUNDED;CONTINENT_DERIVED_FROM_COORDINATES;TAXON_MATCH_TAXON_ID_IGNORED
4133721915 50c9509d-22c7-4a22-a47d-8c48425ef4a7 https://www.inaturalist.org/observations/166137053 Animalia Chordata Amphibia Anura Scaphiopodidae Spea Spea bombifrons SPECIES Spea bombifrons (Cope	1863) Spea bombifrons US Colorado PRESENT 28eb1a3f-1c15-4a95-931a-4af90ecb574d 39.577871 -105.048008 28090.0 2023-06-04T21:07 4 6 2023 2429789 2429789 HUMAN_OBSERVATION iNaturalist Observations 166137053 Max Roberts 2023-06-07T21:12:36 CC_BY_NC_4_0 Max Roberts Max Roberts 2024-06-04T02:41:51.498Z StillImage COORDINATE_ROUNDED;CONTINENT_DERIVED_FROM_COORDINATES;TAXON_MATCH_TAXON_ID_IGNORED
4130279349 50c9509d-22c7-4a22-a47d-8c48425ef4a7 https://www.inaturalist.org/observations/165758549 Animalia Chordata Amphibia Anura Scaphiopodidae Spea Spea bombifrons SPECIES Spea bombifrons (Cope	1863) Spea bombifrons US Kansas PRESENT 28eb1a3f-1c15-4a95-931a-4af90ecb574d 37.281437 -98.933753 4.0 2023-06-04T22:49:43 4 6 2023 2429789 2429789 HUMAN_OBSERVATION iNaturalist Observations 165758549 Elizabeth Walker 2023-06-05T18:09:03 CC_BY_NC_4_0 Elizabeth Walker Elizabeth Walker 2024-06-04T02:38:17.825Z StillImage COORDINATE_ROUNDED;CONTINENT_DERIVED_FROM_COORDINATES;TAXON_MATCH_TAXON_ID_IGNO…
4130156496 50c9509d-22c7-4a22-a47d-8c48425ef4a7 https://www.inaturalist.org/observations/165438321 Animalia Chordata Amphibia Anura Scaphiopodidae Spea Spea bombifrons SPECIES Spea bombifrons (Cope	1863) Spea bombifrons US New Mexico PRESENT 28eb1a3f-1c15-4a95-931a-4af90ecb574d 35.072995 -103.613587 3.0 2023-05-27T00:50:33 27 5 2023 2429789 2429789 HUMAN_OBSERVATION iNaturalist Observations 165438321 Drew R. Davis	Ph.D. 2023-06-04T03:34:31 CC_BY_NC_4_0 Drew R. Davis	Ph.D. Drew R. Davis	Ph.D. 2024-06-04T02:38:17.654Z StillImage COORDINATE_ROUNDED;CONTINENT_DERIVED_FROM_COORDINATES;TAXON_MATCH_TAXON_ID_IGNORED
4130154845 50c9509d-22c7-4a22-a47d-8c48425ef4a7 https://www.inaturalist.org/observations/165479564 Animalia Chordata Amphibia Anura Scaphiopodidae Spea Spea bombifrons SPECIES Spea bombifrons (Cope	1863) Spea bombifrons US Kansas PRESENT 28eb1a3f-1c15-4a95-931a-4af90ecb574d 37.553156 -98.811666 28388.0 2023-06-03T23:38:55 3 6 2023 2429789 2429789 HUMAN_OBSERVATION iNaturalist Observations 165479564 Elizabeth Walker 2023-06-04T11:05:14 CC_BY_NC_4_0 Elizabeth Walker Elizabeth Walker 2024-06-04T02:40:41.821Z StillImage COORDINATE_ROUNDED;CONTINENT_DERIVED_FROM_COORDINATES;TAXON_MATCH_TAXON_ID_…
4130126075 50c9509d-22c7-4a22-a47d-8c48425ef4a7 https://www.inaturalist.org/observations/165437347 Animalia Chordata Amphibia Anura Scaphiopodidae Spea Spea bombifrons SPECIES Spea bombifrons (Cope	1863) Spea bombifrons US New Mexico PRESENT 28eb1a3f-1c15-4a95-931a-4af90ecb574d 35.039814 -103.331326 3.0 2023-05-26T23:17:46 26 5 2023 2429789 2429789 HUMAN_OBSERVATION iNaturalist Observations 165437347 Drew R. Davis	Ph.D. 2023-06-04T03:25:58 CC_BY_NC_4_0 Drew R. Davis	Ph.D. Drew R. Davis	Ph.D. 2024-06-04T02:37:30.743Z StillImage CONTINENT_DERIVED_FROM_COORDINATES;TAXON_MATCH_TAXON_ID_IGNORED
4130106697 50c9509d-22c7-4a22-a47d-8c48425ef4a7 https://www.inaturalist.org/observations/165226446 Animalia Chordata Amphibia Anura Scaphiopodidae Spea Spea bombifrons SPECIES Spea bombifrons (Cope	1863) Spea bombifrons US Wyoming PRESENT 28eb1a3f-1c15-4a95-931a-4af90ecb574d 43.490918 -104.470241 3.0 2022-06-23T08:31:20 23 6 2022 2429789 2429789 HUMAN_OBSERVATION iNaturalist Observations 165226446 morganwood 2023-06-03T00:31:17 CC_BY_NC_4_0 morganwood morganwood 2024-06-04T01:57:30.108Z StillImage COORDINATE_ROUNDED;CONTINENT_DERIVED_FROM_COORDINATES;TAXON_MATCH_TAXON_ID_IGNORED
4130083371 50c9509d-22c7-4a22-a47d-8c48425ef4a7 https://www.inaturalist.org/observations/165083591 Animalia Chordata Amphibia Anura Scaphiopodidae Spea Spea bombifrons SPECIES Spea bombifrons (Cope	1863) Spea bombifrons CA Saskatchewan PRESENT 28eb1a3f-1c15-4a95-931a-4af90ecb574d 49.509783 -107.018365 26518.0 2023-05-27T22:30 27 5 2023 2429789 2429789 HUMAN_OBSERVATION iNaturalist Observations 165083591 Nick Cairns 2023-06-02T03:29:57 CC_BY_NC_4_0 Nick Cairns Nick Cairns 2024-06-04T02:01:11.686Z StillImage COORDINATE_ROUNDED;CONTINENT_DERIVED_FROM_COORDINATES;TAXON_MATCH_TAXON_ID_IGNORED
4130072631 50c9509d-22c7-4a22-a47d-8c48425ef4a7 https://www.inaturalist.org/observations/165467099 Animalia Chordata Amphibia Anura Scaphiopodidae Spea Spea bombifrons SPECIES Spea bombifrons (Cope	1863) Spea bombifrons US Kansas PRESENT 28eb1a3f-1c15-4a95-931a-4af90ecb574d 37.513662 -98.87092 674.0 2023-06-03T23:38:55 3 6 2023 2429789 2429789 HUMAN_OBSERVATION iNaturalist Observations 165467099 Elizabeth Walker 2023-06-04T09:00:53 CC_BY_NC_4_0 Elizabeth Walker Elizabeth Walker 2024-06-04T02:41:16.339Z StillImage COORDINATE_ROUNDED;CONTINENT_DERIVED_FROM_COORDINATES;TAXON_MATCH_TAXON_ID_IGN…
4130070521 50c9509d-22c7-4a22-a47d-8c48425ef4a7 https://www.inaturalist.org/observations/165519049 Animalia Chordata Amphibia Anura Scaphiopodidae Spea Spea bombifrons SPECIES Spea bombifrons (Cope	1863) Spea bombifrons US Colorado PRESENT 28eb1a3f-1c15-4a95-931a-4af90ecb574d 39.532287 -105.109693 28090.0 2023-06-03T23:24:23 3 6 2023 2429789 2429789 HUMAN_OBSERVATION iNaturalist Observations 165519049 Liam Hopkins 2023-06-04T15:13:29 CC_BY_NC_4_0 Liam Hopkins Liam Hopkins 2024-06-04T01:58:58.472Z StillImage COORDINATE_ROUNDED;CONTINENT_DERIVED_FROM_COORDINATES;TAXON_MATCH_TAXON_ID_IGNORED
4130030591 50c9509d-22c7-4a22-a47d-8c48425ef4a7 https://www.inaturalist.org/observations/165519236 Animalia Chordata Amphibia Anura Scaphiopodidae Spea Spea bombifrons SPECIES Spea bombifrons (Cope	1863) Spea bombifrons US Colorado PRESENT 28eb1a3f-1c15-4a95-931a-4af90ecb574d 39.40392 -105.077938 28090.0 2023-06-03T23:31:17 3 6 2023 2429789 2429789 HUMAN_OBSERVATION iNaturalist Observations 165519236 Liam Hopkins 2023-06-04T15:14:31 CC_BY_NC_4_0 Liam Hopkins Liam Hopkins 2024-06-04T02:37:45.361Z StillImage COORDINATE_ROUNDED;CONTINENT_DERIVED_FROM_COORDINATES;TAXON_MATCH_TAXON_ID_IGNORED
4129899859 50c9509d-22c7-4a22-a47d-8c48425ef4a7 https://www.inaturalist.org/observations/165089449 Animalia Chordata Amphibia Anura Scaphiopodidae Spea Spea bombifrons SPECIES Spea bombifrons (Cope	1863) Spea bombifrons CA Saskatchewan PRESENT 28eb1a3f-1c15-4a95-931a-4af90ecb574d 50.696182 -109.285682 2023-05-28T21:22 28 5 2023 2429789 2429789 HUMAN_OBSERVATION iNaturalist Observations 165089449 Nick Cairns 2023-06-02T04:33:44 CC_BY_NC_4_0 Nick Cairns Nick Cairns 2024-06-04T02:40:05.134Z StillImage COORDINATE_ROUNDED;CONTINENT_DERIVED_FROM_COORDINATES;TAXON_MATCH_TAXON_ID_IGNORED
4129877221 50c9509d-22c7-4a22-a47d-8c48425ef4a7 https://www.inaturalist.org/observations/164886420 Animalia Chordata Amphibia Anura Scaphiopodidae Spea Spea bombifrons SPECIES Spea bombifrons (Cope	1863) Spea bombifrons CA Manitoba PRESENT 28eb1a3f-1c15-4a95-931a-4af90ecb574d 49.363106 -101.121308 4.0 2023-05-31T16:14 31 5 2023 2429789 2429789 HUMAN_OBSERVATION iNaturalist Observations 164886420 Chris Friesen 2023-05-31T23:43:00 CC_BY_4_0 David McCorquodale David McCorquodale 2024-06-04T01:59:02.875Z StillImage COORDINATE_ROUNDED;CONTINENT_DERIVED_FROM_COORDINATES;TAXON_MATCH_TAXON_ID_IGNOR…
4129844678 50c9509d-22c7-4a22-a47d-8c48425ef4a7 https://www.inaturalist.org/observations/165427180 Animalia Chordata Amphibia Anura Scaphiopodidae Spea Spea bombifrons SPECIES Spea bombifrons (Cope	1863) Spea bombifrons US New Mexico PRESENT 28eb1a3f-1c15-4a95-931a-4af90ecb574d 34.894828 -103.430706 3.0 2023-05-26T21:45:48 26 5 2023 2429789 2429789 HUMAN_OBSERVATION iNaturalist Observations 165427180 Drew R. Davis	Ph.D. 2023-06-04T02:11:28 CC_BY_NC_4_0 Drew R. Davis	Ph.D. Drew R. Davis	Ph.D. 2024-06-04T02:00:12.895Z StillImage CONTINENT_DERIVED_FROM_COORDINATES;TAXON_MATCH_TAXON_ID_IGNORED
4129750874 50c9509d-22c7-4a22-a47d-8c48425ef4a7 https://www.inaturalist.org/observations/164926564 Animalia Chordata Amphibia Anura Scaphiopodidae Spea Spea bombifrons SPECIES Spea bombifrons (Cope	1863) Spea bombifrons US Montana PRESENT 28eb1a3f-1c15-4a95-931a-4af90ecb574d 45.897753 -108.579814 27095.0 2023-05-31T22:32:31 31 5 2023 2429789 2429789 HUMAN_OBSERVATION iNaturalist Observations 164926564 Bryce Maxell 2023-06-01T14:11:41 CC_BY_NC_4_0 hgaitonde hgaitonde 2024-06-04T02:37:25.243Z StillImage COORDINATE_ROUNDED;CONTINENT_DERIVED_FROM_COORDINATES;TAXON_MATCH_TAXON_ID_IGNORED
4129715284 50c9509d-22c7-4a22-a47d-8c48425ef4a7 https://www.inaturalist.org/observations/165083592 Animalia Chordata Amphibia Anura Scaphiopodidae Spea Spea bombifrons SPECIES Spea bombifrons (Cope	1863) Spea bombifrons CA Saskatchewan PRESENT 28eb1a3f-1c15-4a95-931a-4af90ecb574d 49.523662 -106.847078 26518.0 2023-05-27T22:57 27 5 2023 2429789 2429789 HUMAN_OBSERVATION iNaturalist Observations 165083592 Nick Cairns 2023-06-02T03:29:57 CC_BY_NC_4_0 Nick Cairns Nick Cairns 2024-06-04T02:00:05.855Z StillImage COORDINATE_ROUNDED;CONTINENT_DERIVED_FROM_COORDINATES;TAXON_MATCH_TAXON_ID_IGNORED
4129689229 50c9509d-22c7-4a22-a47d-8c48425ef4a7 https://www.inaturalist.org/observations/165083593 Animalia Chordata Amphibia Anura Scaphiopodidae Spea Spea bombifrons SPECIES Spea bombifrons (Cope	1863) Spea bombifrons CA Saskatchewan PRESENT 28eb1a3f-1c15-4a95-931a-4af90ecb574d 49.494213 -106.649589 26518.0 2023-05-27T23:11 27 5 2023 2429789 2429789 HUMAN_OBSERVATION iNaturalist Observations 165083593 Nick Cairns 2023-06-02T03:29:58 CC_BY_NC_4_0 Nick Cairns Nick Cairns 2024-06-04T01:58:52.839Z StillImage COORDINATE_ROUNDED;CONTINENT_DERIVED_FROM_COORDINATES;TAXON_MATCH_TAXON_ID_IGNORED
4129679623 50c9509d-22c7-4a22-a47d-8c48425ef4a7 https://www.inaturalist.org/observations/165083617 Animalia Chordata Amphibia Anura Scaphiopodidae Spea Spea bombifrons SPECIES Spea bombifrons (Cope	1863) Spea bombifrons CA Saskatchewan PRESENT 28eb1a3f-1c15-4a95-931a-4af90ecb574d 50.630795 -109.249439 26325.0 2023-05-28T21:06 28 5 2023 2429789 2429789 HUMAN_OBSERVATION iNaturalist Observations 165083617 Nick Cairns 2023-06-02T03:30:02 CC_BY_NC_4_0 Nick Cairns Nick Cairns 2024-06-04T02:41:51.622Z StillImage COORDINATE_ROUNDED;CONTINENT_DERIVED_FROM_COORDINATES;TAXON_MATCH_TAXON_ID_IGNORED
4127352233 50c9509d-22c7-4a22-a47d-8c48425ef4a7 https://www.inaturalist.org/observations/163866656 Animalia Chordata Amphibia Anura Scaphiopodidae Spea Spea bombifrons SPECIES Spea bombifrons (Cope	1863) Spea bombifrons US Texas PRESENT 28eb1a3f-1c15-4a95-931a-4af90ecb574d 33.457192 -101.880455 4.0 2021-06-15T02:02:04 15 6 2021 2429789 2429789 HUMAN_OBSERVATION iNaturalist Observations 163866656 DragonDrew7 2023-05-26T19:49:17 CC_BY_NC_4_0 DragonDrew7 DragonDrew7 2024-06-04T01:58:39.657Z StillImage COORDINATE_ROUNDED;CONTINENT_DERIVED_FROM_COORDINATES;TAXON_MATCH_TAXON_ID_IGNORED
4127286965 50c9509d-22c7-4a22-a47d-8c48425ef4a7 https://www.inaturalist.org/observations/164343138 Animalia Chordata Amphibia Anura Scaphiopodidae Spea Spea bombifrons SPECIES Spea bombifrons (Cope	1863) Spea bombifrons US Oklahoma PRESENT 28eb1a3f-1c15-4a95-931a-4af90ecb574d 36.793634 -102.621621 57557.0 2023-05-25T04:00 25 5 2023 2429789 2429789 HUMAN_OBSERVATION iNaturalist Observations 164343138 George Zimmer 2023-05-29T02:07:40 CC_BY_NC_4_0 George Zimmer George Zimmer 2024-06-04T02:41:50.253Z StillImage COORDINATE_ROUNDED;CONTINENT_DERIVED_FROM_COORDINATES;TAXON_MATCH_TAXON_ID_IGNORED
4127153109 50c9509d-22c7-4a22-a47d-8c48425ef4a7 https://www.inaturalist.org/observations/163959277 Animalia Chordata Amphibia Anura Scaphiopodidae Spea Spea bombifrons SPECIES Spea bombifrons (Cope	1863) Spea bombifrons US Texas PRESENT 28eb1a3f-1c15-4a95-931a-4af90ecb574d 34.985955 -102.168906 3.0 2023-05-25T23:12:52 25 5 2023 2429789 2429789 HUMAN_OBSERVATION iNaturalist Observations 163959277 Drew R. Davis	Ph.D. 2023-05-27T09:58:25 CC_BY_NC_4_0 Drew R. Davis	Ph.D. Drew R. Davis	Ph.D. 2024-06-04T02:40:39.368Z StillImage CONTINENT_DERIVED_FROM_COORDINATES;TAXON_MATCH_TAXON_ID_IGNORED
4127123101 50c9509d-22c7-4a22-a47d-8c48425ef4a7 https://www.inaturalist.org/observations/164269958 Animalia Chordata Amphibia Anura Scaphiopodidae Spea Spea bombifrons SPECIES Spea bombifrons (Cope	1863) Spea bombifrons CA Saskatchewan PRESENT 28eb1a3f-1c15-4a95-931a-4af90ecb574d 49.471361 -106.915135 26518.0 2023-05-28T00:10 28 5 2023 2429789 2429789 HUMAN_OBSERVATION iNaturalist Observations 164269958 Josh Addesi 2023-05-29T02:37:33 CC_BY_NC_4_0 Cole Tomlinson Cole Tomlinson 2024-06-04T02:40:44.554Z StillImage COORDINATE_ROUNDED;CONTINENT_DERIVED_FROM_COORDINATES;TAXON_MATCH_TAXON_ID_IGNO…
4126890065 50c9509d-22c7-4a22-a47d-8c48425ef4a7 https://www.inaturalist.org/observations/163959328 Animalia Chordata Amphibia Anura Scaphiopodidae Spea Spea bombifrons SPECIES Spea bombifrons (Cope	1863) Spea bombifrons US Texas PRESENT 28eb1a3f-1c15-4a95-931a-4af90ecb574d 34.986129 -102.168971 3.0 2023-05-25T23:13:43 25 5 2023 2429789 2429789 HUMAN_OBSERVATION iNaturalist Observations 163959328 Drew R. Davis	Ph.D. 2023-05-27T09:59:20 CC_BY_NC_4_0 Drew R. Davis	Ph.D. Drew R. Davis	Ph.D. 2024-06-04T01:59:08.537Z StillImage CONTINENT_DERIVED_FROM_COORDINATES;TAXON_MATCH_TAXON_ID_IGNORED
4121397434 50c9509d-22c7-4a22-a47d-8c48425ef4a7 https://www.inaturalist.org/observations/163189377 Animalia Chordata Amphibia Anura Scaphiopodidae Spea Spea bombifrons SPECIES Spea bombifrons (Cope	1863) Spea bombifrons US Colorado PRESENT 28eb1a3f-1c15-4a95-931a-4af90ecb574d 37.648353 -103.585036 28359.0 2023-05-18T21:30 18 5 2023 2429789 2429789 HUMAN_OBSERVATION iNaturalist Observations 163189377 Max Roberts 2023-05-22T20:30:47 CC_BY_NC_4_0 Max Roberts Max Roberts 2024-06-04T02:01:02.085Z StillImage COORDINATE_ROUNDED;CONTINENT_DERIVED_FROM_COORDINATES;TAXON_MATCH_TAXON_ID_IGNORED
4121318896 50c9509d-22c7-4a22-a47d-8c48425ef4a7 https://www.inaturalist.org/observations/162602942 Animalia Chordata Amphibia Anura Scaphiopodidae Spea Spea bombifrons SPECIES Spea bombifrons (Cope	1863) Spea bombifrons US Texas PRESENT 28eb1a3f-1c15-4a95-931a-4af90ecb574d 32.601453 -102.350258 3.0 2023-05-19T21:58:08 19 5 2023 2429789 2429789 HUMAN_OBSERVATION iNaturalist Observations 162602942 jamoodie 2023-05-20T04:40:06 CC_BY_NC_4_0 jamoodie jamoodie 2024-06-04T02:39:55.451Z StillImage COORDINATE_ROUNDED;CONTINENT_DERIVED_FROM_COORDINATES;TAXON_MATCH_TAXON_ID_IGNORED
4121314878 50c9509d-22c7-4a22-a47d-8c48425ef4a7 https://www.inaturalist.org/observations/162569672 Animalia Chordata Amphibia Anura Scaphiopodidae Spea Spea bombifrons SPECIES Spea bombifrons (Cope	1863) Spea bombifrons US Texas PRESENT 28eb1a3f-1c15-4a95-931a-4af90ecb574d 32.504842 -102.479845 4.0 2023-05-18T21:49:52 18 5 2023 2429789 2429789 HUMAN_OBSERVATION iNaturalist Observations 162569672 Darrien Caudle 2023-05-19T23:37:24 CC_BY_NC_4_0 Darrien Caudle Darrien Caudle 2024-06-04T01:59:34.037Z StillImage COORDINATE_ROUNDED;CONTINENT_DERIVED_FROM_COORDINATES;TAXON_MATCH_TAXON_ID_IGNORED
4121087196 50c9509d-22c7-4a22-a47d-8c48425ef4a7 https://www.inaturalist.org/observations/162373194 Animalia Chordata Amphibia Anura Scaphiopodidae Spea Spea bombifrons SPECIES Spea bombifrons (Cope	1863) Spea bombifrons US Texas PRESENT 28eb1a3f-1c15-4a95-931a-4af90ecb574d 34.526242 -102.883729 3.0 2023-05-11T03:42:19 11 5 2023 2429789 2429789 HUMAN_OBSERVATION iNaturalist Observations 162373194 Drew R. Davis	Ph.D. 2023-05-18T21:11:53 CC_BY_NC_4_0 Drew R. Davis	Ph.D. Drew R. Davis	Ph.D. 2024-06-04T01:59:23.653Z StillImage CONTINENT_DERIVED_FROM_COORDINATES;TAXON_MATCH_TAXON_ID_IGNORED
4120955422 50c9509d-22c7-4a22-a47d-8c48425ef4a7 https://www.inaturalist.org/observations/162602872 Animalia Chordata Amphibia Anura Scaphiopodidae Spea Spea bombifrons SPECIES Spea bombifrons (Cope	1863) Spea bombifrons US Texas PRESENT 28eb1a3f-1c15-4a95-931a-4af90ecb574d 32.601788 -102.35035 4.0 2023-05-19T21:59:20 19 5 2023 2429789 2429789 HUMAN_OBSERVATION iNaturalist Observations 162602872 jamoodie 2023-05-20T04:38:54 CC_BY_NC_4_0 jamoodie jamoodie 2024-06-04T02:40:34.954Z StillImage COORDINATE_ROUNDED;CONTINENT_DERIVED_FROM_COORDINATES;TAXON_MATCH_TAXON_ID_IGNORED
4120917908 50c9509d-22c7-4a22-a47d-8c48425ef4a7 https://www.inaturalist.org/observations/163044849 Animalia Chordata Amphibia Anura Scaphiopodidae Spea Spea bombifrons SPECIES Spea bombifrons (Cope	1863) Spea bombifrons US Colorado PRESENT 28eb1a3f-1c15-4a95-931a-4af90ecb574d 40.120393 -104.434223 28000.0 2023-05-21 21 5 2023 2429789 2429789 HUMAN_OBSERVATION iNaturalist Observations 163044849 Beren Erkan (herper/photographer) 2023-05-22T02:08:55 CC_BY_NC_4_0 Beren Erkan (herper/photographer) Beren Erkan (herper/photographer) 2024-06-04T02:38:18.186Z StillImage COORDINATE_ROUNDED;CONTINENT_…
4116651401 50c9509d-22c7-4a22-a47d-8c48425ef4a7 https://www.inaturalist.org/observations/161195033 Animalia Chordata Amphibia Anura Scaphiopodidae Spea Spea bombifrons SPECIES Spea bombifrons (Cope	1863) Spea bombifrons US Oklahoma PRESENT 28eb1a3f-1c15-4a95-931a-4af90ecb574d 35.858061 -97.737133 28620.0 2023-05-11T22:22:25 11 5 2023 2429789 2429789 HUMAN_OBSERVATION iNaturalist Observations 161195033 Neil Balchan 2023-05-12T06:50:32 CC_BY_NC_4_0 Neil Balchan Neil Balchan 2024-06-04T02:40:36.339Z StillImage COORDINATE_ROUNDED;CONTINENT_DERIVED_FROM_COORDINATES;TAXON_MATCH_TAXON_ID_IGNORED
4116646326 50c9509d-22c7-4a22-a47d-8c48425ef4a7 https://www.inaturalist.org/observations/161738615 Animalia Chordata Amphibia Anura Scaphiopodidae Spea Spea bombifrons SPECIES Spea bombifrons (Cope	1863) Spea bombifrons CA Saskatchewan PRESENT 28eb1a3f-1c15-4a95-931a-4af90ecb574d 52.126596 -107.009602 22.0 2023-05-14T20:48:40 14 5 2023 2429789 2429789 HUMAN_OBSERVATION iNaturalist Observations 161738615 samgunn 2023-05-15T04:41:19 CC_BY_NC_4_0 samgunn samgunn 2024-06-04T02:39:44.677Z StillImage COORDINATE_ROUNDED;CONTINENT_DERIVED_FROM_COORDINATES;TAXON_MATCH_TAXON_ID_IGNORED
4116459287 50c9509d-22c7-4a22-a47d-8c48425ef4a7 https://www.inaturalist.org/observations/161189878 Animalia Chordata Amphibia Anura Scaphiopodidae Spea Spea bombifrons SPECIES Spea bombifrons (Cope	1863) Spea bombifrons US Kansas PRESENT 28eb1a3f-1c15-4a95-931a-4af90ecb574d 37.281445 -98.933708 11.0 2023-05-12T00:17:56 12 5 2023 2429789 2429789 HUMAN_OBSERVATION iNaturalist Observations 161189878 Elizabeth Walker 2023-05-12T05:22:49 CC_BY_NC_4_0 Elizabeth Walker Elizabeth Walker 2024-06-04T02:38:04.732Z StillImage COORDINATE_ROUNDED;CONTINENT_DERIVED_FROM_COORDINATES;TAXON_MATCH_TAXON_ID_IG…
4116425879 50c9509d-22c7-4a22-a47d-8c48425ef4a7 https://www.inaturalist.org/observations/161520734 Animalia Chordata Amphibia Anura Scaphiopodidae Spea Spea bombifrons SPECIES Spea bombifrons (Cope	1863) Spea bombifrons US Colorado PRESENT 28eb1a3f-1c15-4a95-931a-4af90ecb574d 39.360265 -104.596915 1572.0 2023-05-13T17:49:46 13 5 2023 2429789 2429789 HUMAN_OBSERVATION iNaturalist Observations 161520734 noahrossell 2023-05-14T00:58:35 CC_BY_NC_4_0 noahrossell noahrossell 2024-06-04T02:38:45.334Z StillImage COORDINATE_ROUNDED;CONTINENT_DERIVED_FROM_COORDINATES;TAXON_MATCH_TAXON_ID_IGNORED
4116047240 50c9509d-22c7-4a22-a47d-8c48425ef4a7 https://www.inaturalist.org/observations/161091094 Animalia Chordata Amphibia Anura Scaphiopodidae Spea Spea bombifrons SPECIES Spea bombifrons (Cope	1863) Spea bombifrons US Colorado PRESENT 28eb1a3f-1c15-4a95-931a-4af90ecb574d 40.692772 -104.364647 5.0 2023-05-10T21:08:19 10 5 2023 2429789 2429789 HUMAN_OBSERVATION iNaturalist Observations 161091094 benapple 2023-05-11T16:07:21 CC_BY_NC_4_0 benapple benapple 2024-06-04T01:57:18.748Z StillImage COORDINATE_ROUNDED;CONTINENT_DERIVED_FROM_COORDINATES;TAXON_MATCH_TAXON_ID_IGNORED
4112217645 50c9509d-22c7-4a22-a47d-8c48425ef4a7 https://www.inaturalist.org/observations/160141944 Animalia Chordata Amphibia Anura Scaphiopodidae Spea Spea bombifrons SPECIES Spea bombifrons (Cope	1863) Spea bombifrons US Texas PRESENT 28eb1a3f-1c15-4a95-931a-4af90ecb574d 33.811211 -102.899138 3.0 2023-05-04T00:40:57 4 5 2023 2429789 2429789 HUMAN_OBSERVATION iNaturalist Observations 160141944 Drew R. Davis	Ph.D. 2023-05-06T19:33:25 CC_BY_NC_4_0 Drew R. Davis	Ph.D. Drew R. Davis	Ph.D. 2024-06-04T02:37:34.476Z StillImage CONTINENT_DERIVED_FROM_COORDINATES;TAXON_MATCH_TAXON_ID_IGNORED
4112197445 50c9509d-22c7-4a22-a47d-8c48425ef4a7 https://www.inaturalist.org/observations/159873362 Animalia Chordata Amphibia Anura Scaphiopodidae Spea Spea bombifrons SPECIES Spea bombifrons (Cope	1863) Spea bombifrons US Kansas PRESENT 28eb1a3f-1c15-4a95-931a-4af90ecb574d 37.293975 -98.635712 8.0 2023-05-05T01:28:10 5 5 2023 2429789 2429789 HUMAN_OBSERVATION iNaturalist Observations 159873362 Elizabeth Walker 2023-05-05T15:21:04 CC_BY_NC_4_0 Elizabeth Walker Elizabeth Walker 2024-06-04T02:36:49.836Z StillImage COORDINATE_ROUNDED;CONTINENT_DERIVED_FROM_COORDINATES;TAXON_MATCH_TAXON_ID_IGNO…
4112045694 50c9509d-22c7-4a22-a47d-8c48425ef4a7 https://www.inaturalist.org/observations/160141542 Animalia Chordata Amphibia Anura Scaphiopodidae Spea Spea bombifrons SPECIES Spea bombifrons (Cope	1863) Spea bombifrons US Texas PRESENT 28eb1a3f-1c15-4a95-931a-4af90ecb574d 33.828013 -102.89907 3.0 2023-05-04T00:36:19 4 5 2023 2429789 2429789 HUMAN_OBSERVATION iNaturalist Observations 160141542 Drew R. Davis	Ph.D. 2023-05-06T19:31:19 CC_BY_NC_4_0 Drew R. Davis	Ph.D. Drew R. Davis	Ph.D. 2024-06-04T02:40:18.978Z StillImage COORDINATE_ROUNDED;CONTINENT_DERIVED_FROM_COORDINATES;TAXON_MATCH_TAXON_ID_IGNORED
4112003375 50c9509d-22c7-4a22-a47d-8c48425ef4a7 https://www.inaturalist.org/observations/159874586 Animalia Chordata Amphibia Anura Scaphiopodidae Spea Spea bombifrons SPECIES Spea bombifrons (Cope	1863) Spea bombifrons US Kansas PRESENT 28eb1a3f-1c15-4a95-931a-4af90ecb574d 37.291825 -98.628045 12.0 2023-05-05T01:30:53 5 5 2023 2429789 2429789 HUMAN_OBSERVATION iNaturalist Observations 159874586 Elizabeth Walker 2023-05-05T15:27:40 CC_BY_NC_4_0 Elizabeth Walker Elizabeth Walker 2024-06-04T01:57:10.461Z StillImage CONTINENT_DERIVED_FROM_COORDINATES;TAXON_MATCH_TAXON_ID_IGNORED
4111978332 50c9509d-22c7-4a22-a47d-8c48425ef4a7 https://www.inaturalist.org/observations/159816498 Animalia Chordata Amphibia Anura Scaphiopodidae Spea Spea bombifrons SPECIES Spea bombifrons (Cope	1863) Spea bombifrons US New Mexico PRESENT 28eb1a3f-1c15-4a95-931a-4af90ecb574d 34.11282 -103.074005 3.0 2023-05-03T21:53:14 3 5 2023 2429789 2429789 HUMAN_OBSERVATION iNaturalist Observations 159816498 Drew R. Davis	Ph.D. 2023-05-05T07:46:50 CC_BY_NC_4_0 Drew R. Davis	Ph.D. Drew R. Davis	Ph.D. 2024-06-04T02:40:09.647Z StillImage COORDINATE_ROUNDED;CONTINENT_DERIVED_FROM_COORDINATES;TAXON_MATCH_TAXON_ID_IGNORED
4111971322 50c9509d-22c7-4a22-a47d-8c48425ef4a7 https://www.inaturalist.org/observations/159818035 Animalia Chordata Amphibia Anura Scaphiopodidae Spea Spea bombifrons SPECIES Spea bombifrons (Cope	1863) Spea bombifrons US Texas PRESENT 28eb1a3f-1c15-4a95-931a-4af90ecb574d 34.092383 -102.998978 3.0 2023-05-03T23:14:10 3 5 2023 2429789 2429789 HUMAN_OBSERVATION iNaturalist Observations 159818035 Drew R. Davis	Ph.D. 2023-05-05T08:07:22 CC_BY_NC_4_0 Drew R. Davis	Ph.D. Drew R. Davis	Ph.D. 2024-06-04T02:36:03.813Z StillImage COORDINATE_ROUNDED;CONTINENT_DERIVED_FROM_COORDINATES;TAXON_MATCH_TAXON_ID_IGNORED
4111950606 50c9509d-22c7-4a22-a47d-8c48425ef4a7 https://www.inaturalist.org/observations/160142142 Animalia Chordata Amphibia Anura Scaphiopodidae Spea Spea bombifrons SPECIES Spea bombifrons (Cope	1863) Spea bombifrons US Texas PRESENT 28eb1a3f-1c15-4a95-931a-4af90ecb574d 33.77715 -102.901437 3.0 2023-05-04T00:50:07 4 5 2023 2429789 2429789 HUMAN_OBSERVATION iNaturalist Observations 160142142 Drew R. Davis	Ph.D. 2023-05-06T19:34:08 CC_BY_NC_4_0 Drew R. Davis	Ph.D. Drew R. Davis	Ph.D. 2024-06-04T02:41:06.001Z StillImage COORDINATE_ROUNDED;CONTINENT_DERIVED_FROM_COORDINATES;TAXON_MATCH_TAXON_ID_IGNORED
4111946386 50c9509d-22c7-4a22-a47d-8c48425ef4a7 https://www.inaturalist.org/observations/159874304 Animalia Chordata Amphibia Anura Scaphiopodidae Spea Spea bombifrons SPECIES Spea bombifrons (Cope	1863) Spea bombifrons US Kansas PRESENT 28eb1a3f-1c15-4a95-931a-4af90ecb574d 37.295605 -98.639442 6.0 2023-05-05T01:26:25 5 5 2023 2429789 2429789 HUMAN_OBSERVATION iNaturalist Observations 159874304 Elizabeth Walker 2023-05-05T15:26:15 CC_BY_NC_4_0 Elizabeth Walker Elizabeth Walker 2024-06-04T01:57:06.296Z StillImage COORDINATE_ROUNDED;CONTINENT_DERIVED_FROM_COORDINATES;TAXON_MATCH_TAXON_ID_IGNO…
4111904306 50c9509d-22c7-4a22-a47d-8c48425ef4a7 https://www.inaturalist.org/observations/159818010 Animalia Chordata Amphibia Anura Scaphiopodidae Spea Spea bombifrons SPECIES Spea bombifrons (Cope	1863) Spea bombifrons US Texas PRESENT 28eb1a3f-1c15-4a95-931a-4af90ecb574d 34.092383 -102.999105 4.0 2023-05-03T23:13:32 3 5 2023 2429789 2429789 HUMAN_OBSERVATION iNaturalist Observations 159818010 Drew R. Davis	Ph.D. 2023-05-05T08:06:57 CC_BY_NC_4_0 Drew R. Davis	Ph.D. Drew R. Davis	Ph.D. 2024-06-04T01:59:21.836Z StillImage COORDINATE_ROUNDED;CONTINENT_DERIVED_FROM_COORDINATES;TAXON_MATCH_TAXON_ID_IGNORED
4111843642 50c9509d-22c7-4a22-a47d-8c48425ef4a7 https://www.inaturalist.org/observations/160142248 Animalia Chordata Amphibia Anura Scaphiopodidae Spea Spea bombifrons SPECIES Spea bombifrons (Cope	1863) Spea bombifrons US Texas PRESENT 28eb1a3f-1c15-4a95-931a-4af90ecb574d 33.758063 -102.991753 3.0 2023-05-04T01:14:49 4 5 2023 2429789 2429789 HUMAN_OBSERVATION iNaturalist Observations 160142248 Drew R. Davis	Ph.D. 2023-05-06T19:34:39 CC_BY_NC_4_0 Drew R. Davis	Ph.D. Drew R. Davis	Ph.D. 2024-06-04T01:59:20.254Z StillImage COORDINATE_ROUNDED;CONTINENT_DERIVED_FROM_COORDINATES;TAXON_MATCH_TAXON_ID_IGNORED
4111808090 50c9509d-22c7-4a22-a47d-8c48425ef4a7 https://www.inaturalist.org/observations/159568550 Animalia Chordata Amphibia Anura Scaphiopodidae Spea Spea bombifrons SPECIES Spea bombifrons (Cope	1863) Spea bombifrons US Missouri PRESENT 28eb1a3f-1c15-4a95-931a-4af90ecb574d 38.876626 -90.204782 122.0 2010-04-24T22:13 24 4 2010 2429789 2429789 HUMAN_OBSERVATION iNaturalist Observations 159568550 carefortheplanet 2023-05-04T02:19:45 CC_BY_NC_4_0 carefortheplanet carefortheplanet 2024-06-04T02:37:33.140Z StillImage COORDINATE_ROUNDED;CONTINENT_DERIVED_FROM_COORDINATES;TAXON_MATCH_TAXON_ID_IG…
4111798144 50c9509d-22c7-4a22-a47d-8c48425ef4a7 https://www.inaturalist.org/observations/159616701 Animalia Chordata Amphibia Anura Scaphiopodidae Spea Spea bombifrons SPECIES Spea bombifrons (Cope	1863) Spea bombifrons US New Mexico PRESENT 28eb1a3f-1c15-4a95-931a-4af90ecb574d 34.142386 -103.317087 3.0 2023-05-03T21:15:12 3 5 2023 2429789 2429789 HUMAN_OBSERVATION iNaturalist Observations 159616701 Drew R. Davis	Ph.D. 2023-05-04T08:46:10 CC_BY_NC_4_0 Drew R. Davis	Ph.D. Drew R. Davis	Ph.D. 2024-06-04T02:40:30.489Z StillImage COORDINATE_ROUNDED;CONTINENT_DERIVED_FROM_COORDINATES;TAXON_MATCH_TAXON_ID_IGNORED
4111745280 50c9509d-22c7-4a22-a47d-8c48425ef4a7 https://www.inaturalist.org/observations/159817964 Animalia Chordata Amphibia Anura Scaphiopodidae Spea Spea bombifrons SPECIES Spea bombifrons (Cope	1863) Spea bombifrons US Texas PRESENT 28eb1a3f-1c15-4a95-931a-4af90ecb574d 34.092411 -103.002289 4.0 2023-05-03T23:11:59 3 5 2023 2429789 2429789 HUMAN_OBSERVATION iNaturalist Observations 159817964 Drew R. Davis	Ph.D. 2023-05-05T08:06:19 CC_BY_NC_4_0 Drew R. Davis	Ph.D. Drew R. Davis	Ph.D. 2024-06-04T02:40:46.639Z StillImage COORDINATE_ROUNDED;CONTINENT_DERIVED_FROM_COORDINATES;TAXON_MATCH_TAXON_ID_IGNORED
4103281975 50c9509d-22c7-4a22-a47d-8c48425ef4a7 https://www.inaturalist.org/observations/158332109 Animalia Chordata Amphibia Anura Scaphiopodidae Spea Spea bombifrons SPECIES Spea bombifrons (Cope	1863) Spea bombifrons US Kansas PRESENT 28eb1a3f-1c15-4a95-931a-4af90ecb574d 37.496046 -98.553885 753.0 2023-04-26T22:53:31 26 4 2023 2429789 2429789 HUMAN_OBSERVATION iNaturalist Observations 158332109 nmatzen213 2023-04-30T22:06:22 CC_BY_NC_4_0 nmatzen213 nmatzen213 2024-06-04T01:56:47.481Z StillImage COORDINATE_ROUNDED;CONTINENT_DERIVED_FROM_COORDINATES;TAXON_MATCH_TAXON_ID_IGNORED
4103220915 50c9509d-22c7-4a22-a47d-8c48425ef4a7 https://www.inaturalist.org/observations/156933907 Animalia Chordata Amphibia Anura Scaphiopodidae Spea Spea bombifrons SPECIES Spea bombifrons (Cope	1863) Spea bombifrons US Kansas PRESENT 28eb1a3f-1c15-4a95-931a-4af90ecb574d 37.369867 -98.2192 2023-04-26T22:58 26 4 2023 2429789 2429789 HUMAN_OBSERVATION iNaturalist Observations 156933907 Dexter R Mardis 2023-04-27T19:36:48 CC_BY_NC_4_0 Dexter R Mardis Dexter R Mardis 2024-06-04T02:36:31.380Z StillImage COORDINATE_ROUNDED;CONTINENT_DERIVED_FROM_COORDINATES;TAXON_MATCH_TAXON_ID_IGNORED
4103210864 50c9509d-22c7-4a22-a47d-8c48425ef4a7 https://www.inaturalist.org/observations/156933908 Animalia Chordata Amphibia Anura Scaphiopodidae Spea Spea bombifrons SPECIES Spea bombifrons (Cope	1863) Spea bombifrons US Kansas PRESENT 28eb1a3f-1c15-4a95-931a-4af90ecb574d 37.369867 -98.2192 2023-04-26T23:05 26 4 2023 2429789 2429789 HUMAN_OBSERVATION iNaturalist Observations 156933908 Dexter R Mardis 2023-04-27T19:36:48 CC_BY_NC_4_0 Dexter R Mardis Dexter R Mardis 2024-06-04T02:36:31.414Z StillImage COORDINATE_ROUNDED;CONTINENT_DERIVED_FROM_COORDINATES;TAXON_MATCH_TAXON_ID_IGNORED
4103191844 50c9509d-22c7-4a22-a47d-8c48425ef4a7 https://www.inaturalist.org/observations/156889701 Animalia Chordata Amphibia Anura Scaphiopodidae Spea Spea bombifrons SPECIES Spea bombifrons (Cope	1863) Spea bombifrons US Kansas PRESENT 28eb1a3f-1c15-4a95-931a-4af90ecb574d 37.494025 -98.537828 757.0 2023-04-26T22:14:34 26 4 2023 2429789 2429789 HUMAN_OBSERVATION iNaturalist Observations 156889701 lacity22 2023-04-27T14:32:20 CC_BY_NC_4_0 lacity22 lacity22 2024-06-04T02:39:45.765Z StillImage COORDINATE_ROUNDED;CONTINENT_DERIVED_FROM_COORDINATES;TAXON_MATCH_TAXON_ID_IGNORED
4103179922 50c9509d-22c7-4a22-a47d-8c48425ef4a7 https://www.inaturalist.org/observations/156933906 Animalia Chordata Amphibia Anura Scaphiopodidae Spea Spea bombifrons SPECIES Spea bombifrons (Cope	1863) Spea bombifrons US Kansas PRESENT 28eb1a3f-1c15-4a95-931a-4af90ecb574d 37.369561 -98.341808 2023-04-26T22:36 26 4 2023 2429789 2429789 HUMAN_OBSERVATION iNaturalist Observations 156933906 Dexter R Mardis 2023-04-27T19:36:48 CC_BY_NC_4_0 Dexter R Mardis Dexter R Mardis 2024-06-04T02:40:28.759Z StillImage COORDINATE_ROUNDED;CONTINENT_DERIVED_FROM_COORDINATES;TAXON_MATCH_TAXON_ID_IGNORED
4103163910 50c9509d-22c7-4a22-a47d-8c48425ef4a7 https://www.inaturalist.org/observations/156933910 Animalia Chordata Amphibia Anura Scaphiopodidae Spea Spea bombifrons SPECIES Spea bombifrons (Cope	1863) Spea bombifrons US Kansas PRESENT 28eb1a3f-1c15-4a95-931a-4af90ecb574d 37.369867 -98.2192 2023-04-26T23:07 26 4 2023 2429789 2429789 HUMAN_OBSERVATION iNaturalist Observations 156933910 Dexter R Mardis 2023-04-27T19:36:49 CC_BY_NC_4_0 Dexter R Mardis Dexter R Mardis 2024-06-04T01:57:26.494Z StillImage COORDINATE_ROUNDED;CONTINENT_DERIVED_FROM_COORDINATES;TAXON_MATCH_TAXON_ID_IGNORED
4103089913 50c9509d-22c7-4a22-a47d-8c48425ef4a7 https://www.inaturalist.org/observations/156933911 Animalia Chordata Amphibia Anura Scaphiopodidae Spea Spea bombifrons SPECIES Spea bombifrons (Cope	1863) Spea bombifrons US Kansas PRESENT 28eb1a3f-1c15-4a95-931a-4af90ecb574d 37.36995 -98.162119 2023-04-26T23:11 26 4 2023 2429789 2429789 HUMAN_OBSERVATION iNaturalist Observations 156933911 Dexter R Mardis 2023-04-27T19:36:49 CC_BY_NC_4_0 Dexter R Mardis Dexter R Mardis 2024-06-04T01:58:05.050Z StillImage COORDINATE_ROUNDED;CONTINENT_DERIVED_FROM_COORDINATES;TAXON_MATCH_TAXON_ID_IGNORED
4102813992 50c9509d-22c7-4a22-a47d-8c48425ef4a7 https://www.inaturalist.org/observations/158333750 Animalia Chordata Amphibia Anura Scaphiopodidae Spea Spea bombifrons SPECIES Spea bombifrons (Cope	1863) Spea bombifrons US Kansas PRESENT 28eb1a3f-1c15-4a95-931a-4af90ecb574d 37.514979 -98.499324 699.0 2023-04-26T22:14:31 26 4 2023 2429789 2429789 HUMAN_OBSERVATION iNaturalist Observations 158333750 nmatzen213 2023-04-30T22:10:08 CC_BY_NC_4_0 nmatzen213 nmatzen213 2024-06-04T02:38:19.385Z StillImage COORDINATE_ROUNDED;CONTINENT_DERIVED_FROM_COORDINATES;TAXON_MATCH_TAXON_ID_IGNORED
4102776039 50c9509d-22c7-4a22-a47d-8c48425ef4a7 https://www.inaturalist.org/observations/158333167 Animalia Chordata Amphibia Anura Scaphiopodidae Spea Spea bombifrons SPECIES Spea bombifrons (Cope	1863) Spea bombifrons US Kansas PRESENT 28eb1a3f-1c15-4a95-931a-4af90ecb574d 37.514761 -98.519294 289.0 2023-04-26T22:20:48 26 4 2023 2429789 2429789 HUMAN_OBSERVATION iNaturalist Observations 158333167 nmatzen213 2023-04-30T22:08:53 CC_BY_NC_4_0 nmatzen213 nmatzen213 2024-06-04T02:37:26.988Z StillImage COORDINATE_ROUNDED;CONTINENT_DERIVED_FROM_COORDINATES;TAXON_MATCH_TAXON_ID_IGNORED
4102767058 50c9509d-22c7-4a22-a47d-8c48425ef4a7 https://www.inaturalist.org/observations/158336420 Animalia Chordata Amphibia Anura Scaphiopodidae Spea Spea bombifrons SPECIES Spea bombifrons (Cope	1863) Spea bombifrons US Kansas PRESENT 28eb1a3f-1c15-4a95-931a-4af90ecb574d 37.500205 -98.457038 104.0 2023-04-26T21:58:52 26 4 2023 2429789 2429789 HUMAN_OBSERVATION iNaturalist Observations 158336420 nmatzen213 2023-04-30T22:15:36 CC_BY_NC_4_0 nmatzen213 nmatzen213 2024-06-04T01:57:36.682Z StillImage COORDINATE_ROUNDED;CONTINENT_DERIVED_FROM_COORDINATES;TAXON_MATCH_TAXON_ID_IGNORED
4102722869 50c9509d-22c7-4a22-a47d-8c48425ef4a7 https://www.inaturalist.org/observations/156889381 Animalia Chordata Amphibia Anura Scaphiopodidae Spea Spea bombifrons SPECIES Spea bombifrons (Cope	1863) Spea bombifrons US Kansas PRESENT 28eb1a3f-1c15-4a95-931a-4af90ecb574d 37.493719 -98.537862 764.0 2023-04-26T22:54:06 26 4 2023 2429789 2429789 HUMAN_OBSERVATION iNaturalist Observations 156889381 lacity22 2023-04-27T14:30:10 CC_BY_NC_4_0 lacity22 lacity22 2024-06-04T01:57:14.253Z StillImage COORDINATE_ROUNDED;CONTINENT_DERIVED_FROM_COORDINATES;TAXON_MATCH_TAXON_ID_IGNORED
4102697875 50c9509d-22c7-4a22-a47d-8c48425ef4a7 https://www.inaturalist.org/observations/156933901 Animalia Chordata Amphibia Anura Scaphiopodidae Spea Spea bombifrons SPECIES Spea bombifrons (Cope	1863) Spea bombifrons US Kansas PRESENT 28eb1a3f-1c15-4a95-931a-4af90ecb574d 37.429717 -98.53785 2023-04-26T21:23 26 4 2023 2429789 2429789 HUMAN_OBSERVATION iNaturalist Observations 156933901 Dexter R Mardis 2023-04-27T19:36:47 CC_BY_NC_4_0 Dexter R Mardis Dexter R Mardis 2024-06-04T02:39:35.223Z StillImage COORDINATE_ROUNDED;CONTINENT_DERIVED_FROM_COORDINATES;TAXON_MATCH_TAXON_ID_IGNORED
4102667865 50c9509d-22c7-4a22-a47d-8c48425ef4a7 https://www.inaturalist.org/observations/156933914 Animalia Chordata Amphibia Anura Scaphiopodidae Spea Spea bombifrons SPECIES Spea bombifrons (Cope	1863) Spea bombifrons US Kansas PRESENT 28eb1a3f-1c15-4a95-931a-4af90ecb574d 37.370042 -98.152875 2023-04-26T23:14 26 4 2023 2429789 2429789 HUMAN_OBSERVATION iNaturalist Observations 156933914 Dexter R Mardis 2023-04-27T19:36:49 CC_BY_NC_4_0 Dexter R Mardis Dexter R Mardis 2024-06-04T01:57:40.159Z StillImage COORDINATE_ROUNDED;CONTINENT_DERIVED_FROM_COORDINATES;TAXON_MATCH_TAXON_ID_IGNORED
4102667828 50c9509d-22c7-4a22-a47d-8c48425ef4a7 https://www.inaturalist.org/observations/156890879 Animalia Chordata Amphibia Anura Scaphiopodidae Spea Spea bombifrons SPECIES Spea bombifrons (Cope	1863) Spea bombifrons US Kansas PRESENT 28eb1a3f-1c15-4a95-931a-4af90ecb574d 37.495869 -98.537934 652.0 2023-04-26T21:58:57 26 4 2023 2429789 2429789 HUMAN_OBSERVATION iNaturalist Observations 156890879 lacity22 2023-04-27T14:41:21 CC_BY_NC_4_0 lacity22 lacity22 2024-06-04T02:36:57.111Z StillImage COORDINATE_ROUNDED;CONTINENT_DERIVED_FROM_COORDINATES;TAXON_MATCH_TAXON_ID_IGNORED
4096846405 50c9509d-22c7-4a22-a47d-8c48425ef4a7 https://www.inaturalist.org/observations/87354648 Animalia Chordata Amphibia Anura Scaphiopodidae Spea Spea bombifrons SPECIES Spea bombifrons (Cope	1863) Spea bombifrons US Texas PRESENT 28eb1a3f-1c15-4a95-931a-4af90ecb574d 33.884438 -101.554467 10.0 2021-07-10T08:46:17Z 10 7 2021 2429789 2429789 HUMAN_OBSERVATION iNaturalist Observations 87354648 swag_ner 2021-07-17T03:33:42 CC_BY_NC_4_0 swag_ner swag_ner 2024-06-04T02:30:27.253Z StillImage COORDINATE_ROUNDED;CONTINENT_DERIVED_FROM_COORDINATES;TAXON_MATCH_TAXON_ID_IGNORED
4096770428 50c9509d-22c7-4a22-a47d-8c48425ef4a7 https://www.inaturalist.org/observations/91175521 Animalia Chordata Amphibia Anura Scaphiopodidae Spea Spea bombifrons SPECIES Spea bombifrons (Cope	1863) Spea bombifrons US New Mexico PRESENT 28eb1a3f-1c15-4a95-931a-4af90ecb574d 35.282695 -106.700822 5.0 2021-08-14T14:51:03 14 8 2021 2429789 2429789 HUMAN_OBSERVATION iNaturalist Observations 91175521 Charles Ritter 2021-08-14T21:14:16 CC_BY_NC_4_0 Charles Ritter Charles Ritter 2024-06-04T01:47:38.733Z StillImage COORDINATE_ROUNDED;CONTINENT_DERIVED_FROM_COORDINATES;TAXON_MATCH_TAXON_ID_IGNOR…
4091590649 50c9509d-22c7-4a22-a47d-8c48425ef4a7 https://www.inaturalist.org/observations/155376339 Animalia Chordata Amphibia Anura Scaphiopodidae Spea Spea bombifrons SPECIES Spea bombifrons (Cope	1863) Spea bombifrons CA Alberta PRESENT 28eb1a3f-1c15-4a95-931a-4af90ecb574d 49.3965 -110.874612 5.0 2018-06-29T00:25:14 29 6 2018 2429789 2429789 HUMAN_OBSERVATION iNaturalist Observations 155376339 paul_dennehy 2023-04-17T20:33:42 CC_BY_NC_4_0 paul_dennehy paul_dennehy 2024-06-04T02:35:28.579Z StillImage COORDINATE_ROUNDED;CONTINENT_DERIVED_FROM_COORDINATES;TAXON_MATCH_TAXON_ID_IGNORED
4080850548 50c9509d-22c7-4a22-a47d-8c48425ef4a7 https://www.inaturalist.org/observations/154388980 Animalia Chordata Amphibia Anura Scaphiopodidae Spea Spea bombifrons SPECIES Spea bombifrons (Cope	1863) Spea bombifrons US Oklahoma PRESENT 28eb1a3f-1c15-4a95-931a-4af90ecb574d 35.93673 -97.417747 5.0 2023-04-10T22:57:39 10 4 2023 2429789 2429789 HUMAN_OBSERVATION iNaturalist Observations 154388980 Neil Balchan 2023-04-11T06:53:16 CC_BY_NC_4_0 Neil Balchan Neil Balchan 2024-06-04T01:56:43.644Z StillImage COORDINATE_ROUNDED;CONTINENT_DERIVED_FROM_COORDINATES;TAXON_MATCH_TAXON_ID_IGNORED
4080724526 50c9509d-22c7-4a22-a47d-8c48425ef4a7 https://www.inaturalist.org/observations/154329395 Animalia Chordata Amphibia Anura Scaphiopodidae Spea Spea bombifrons SPECIES Spea bombifrons (Cope	1863) Spea bombifrons US Oklahoma PRESENT 28eb1a3f-1c15-4a95-931a-4af90ecb574d 36.144999 -97.006839 36532.0 2023-04-09T21:48 9 4 2023 2429789 2429789 HUMAN_OBSERVATION iNaturalist Observations 154329395 George Zimmer 2023-04-10T20:50:22 CC_BY_NC_4_0 George Zimmer George Zimmer 2024-06-04T01:57:11.430Z StillImage COORDINATE_ROUNDED;CONTINENT_DERIVED_FROM_COORDINATES;TAXON_MATCH_TAXON_ID_IGNORED
4062707900 50c9509d-22c7-4a22-a47d-8c48425ef4a7 https://www.inaturalist.org/observations/150771040 Animalia Chordata Amphibia Anura Scaphiopodidae Spea Spea bombifrons SPECIES Spea bombifrons (Cope	1863) Spea bombifrons CA Alberta PRESENT 28eb1a3f-1c15-4a95-931a-4af90ecb574d 50.10343 -110.46181 26421.0 2021-08-17T22:34 17 8 2021 2429789 2429789 HUMAN_OBSERVATION iNaturalist Observations 150771040 Pauline Catling 2023-03-10T23:06:29 CC_BY_NC_4_0 Pauline Catling Pauline Catling 2024-06-04T01:56:27.061Z COORDINATE_ROUNDED;CONTINENT_DERIVED_FROM_COORDINATES;TAXON_MATCH_TAXON_ID_IGNORED
4034725316 50c9509d-22c7-4a22-a47d-8c48425ef4a7 https://www.inaturalist.org/observations/24748563 Animalia Chordata Amphibia Anura Scaphiopodidae Spea Spea bombifrons SPECIES Spea bombifrons (Cope	1863) Spea bombifrons MX Chihuahua PRESENT 28eb1a3f-1c15-4a95-931a-4af90ecb574d 31.352055 -106.436023 29252.0 2017-02-08T21:13 8 2 2017 2429789 2429789 HUMAN_OBSERVATION iNaturalist Observations 24748563 Jorge H. Valdez 2020-12-28T19:29:05 CC_BY_NC_4_0 Jesús Manuel Martínez-Calderas Jesús Manuel Martínez-Calderas 2024-06-04T02:11:20.488Z StillImage COORDINATE_ROUNDED;CONTINENT_DERIVED_FROM_COORDI…
4028887577 50c9509d-22c7-4a22-a47d-8c48425ef4a7 https://www.inaturalist.org/observations/114786988 Animalia Chordata Amphibia Anura Scaphiopodidae Spea Spea bombifrons SPECIES Spea bombifrons (Cope	1863) Spea bombifrons US Texas PRESENT 28eb1a3f-1c15-4a95-931a-4af90ecb574d 26.479302 -98.325098 3.0 2022-04-26T23:26:46 26 4 2022 2429789 2429789 HUMAN_OBSERVATION iNaturalist Observations 114786988 Drew R. Davis	Ph.D. 2022-05-02T18:05:22 CC_BY_NC_4_0 Drew R. Davis	Ph.D. Drew R. Davis	Ph.D. 2024-06-04T02:31:55.766Z StillImage CONTINENT_DERIVED_FROM_COORDINATES;TAXON_MATCH_TAXON_ID_IGNORED
4022267330 50c9509d-22c7-4a22-a47d-8c48425ef4a7 https://www.inaturalist.org/observations/26410730 Animalia Chordata Amphibia Anura Scaphiopodidae Spea Spea bombifrons SPECIES Spea bombifrons (Cope	1863) Spea bombifrons US Texas PRESENT 28eb1a3f-1c15-4a95-931a-4af90ecb574d 35.451872 -101.428266 28677.0 2019-06-03T21:59:28 3 6 2019 2429789 2429789 HUMAN_OBSERVATION iNaturalist Observations 26410730 scincus 2019-06-04T22:54:44 CC_BY_NC_4_0 scincus scincus 2024-06-04T02:12:53.203Z StillImage COORDINATE_ROUNDED;CONTINENT_DERIVED_FROM_COORDINATES;TAXON_MATCH_TAXON_ID_IGNORED
4022209408 50c9509d-22c7-4a22-a47d-8c48425ef4a7 https://www.inaturalist.org/observations/125130504 Animalia Chordata Amphibia Anura Scaphiopodidae Spea Spea bombifrons SPECIES Spea bombifrons (Cope	1863) Spea bombifrons US Nebraska PRESENT 28eb1a3f-1c15-4a95-931a-4af90ecb574d 41.773228 -99.227142 4.0 2022-07-07T00:15:32 7 7 2022 2429789 2429789 HUMAN_OBSERVATION iNaturalist Observations 125130504 scincus 2022-07-07T06:01:34 CC_BY_NC_4_0 scincus scincus 2024-06-04T01:51:23.819Z StillImage COORDINATE_ROUNDED;CONTINENT_DERIVED_FROM_COORDINATES;TAXON_MATCH_TAXON_ID_IGNORED
4022196332 50c9509d-22c7-4a22-a47d-8c48425ef4a7 https://www.inaturalist.org/observations/28058386 Animalia Chordata Amphibia Anura Scaphiopodidae Spea Spea bombifrons SPECIES Spea bombifrons (Cope	1863) Spea bombifrons US Kansas PRESENT 28eb1a3f-1c15-4a95-931a-4af90ecb574d 39.014699 -98.539336 28151.0 2019-07-02T00:46:59 2 7 2019 2429789 2429789 HUMAN_OBSERVATION iNaturalist Observations 28058386 scincus 2019-07-02T14:46:29 CC_BY_NC_4_0 scincus scincus 2024-06-04T02:11:58.477Z StillImage COORDINATE_ROUNDED;CONTINENT_DERIVED_FROM_COORDINATES;TAXON_MATCH_TAXON_ID_IGNORED
4021968314 50c9509d-22c7-4a22-a47d-8c48425ef4a7 https://www.inaturalist.org/observations/28058405 Animalia Chordata Amphibia Anura Scaphiopodidae Spea Spea bombifrons SPECIES Spea bombifrons (Cope	1863) Spea bombifrons US Kansas PRESENT 28eb1a3f-1c15-4a95-931a-4af90ecb574d 39.198519 -98.458721 28151.0 2019-07-02T00:50:34 2 7 2019 2429789 2429789 HUMAN_OBSERVATION iNaturalist Observations 28058405 scincus 2019-07-02T14:46:31 CC_BY_NC_4_0 scincus scincus 2024-06-04T01:37:43.926Z StillImage COORDINATE_ROUNDED;CONTINENT_DERIVED_FROM_COORDINATES;TAXON_MATCH_TAXON_ID_IGNORED
4014909728 50c9509d-22c7-4a22-a47d-8c48425ef4a7 https://www.inaturalist.org/observations/145049512 Animalia Chordata Amphibia Anura Scaphiopodidae Spea Spea bombifrons SPECIES Spea bombifrons (Cope	1863) Spea bombifrons US Wyoming PRESENT 28eb1a3f-1c15-4a95-931a-4af90ecb574d 44.034706 -108.066211 16927.0 2022-07-07T19:30 7 7 2022 2429789 2429789 HUMAN_OBSERVATION iNaturalist Observations 145049512 alexb0000 2022-12-27T23:39:48 CC_BY_NC_4_0 samholbrook samholbrook 2024-06-04T02:39:11.032Z StillImage COORDINATE_ROUNDED;CONTINENT_DERIVED_FROM_COORDINATES;TAXON_MATCH_TAXON_ID_IGNORED
4006595997 50c9509d-22c7-4a22-a47d-8c48425ef4a7 https://www.inaturalist.org/observations/144545596 Animalia Chordata Amphibia Anura Scaphiopodidae Spea Spea bombifrons SPECIES Spea bombifrons (Cope	1863) Spea bombifrons US Colorado PRESENT 28eb1a3f-1c15-4a95-931a-4af90ecb574d 40.828434 -104.163852 2349.0 2005-06-25T16:32 25 6 2005 2429789 2429789 HUMAN_OBSERVATION iNaturalist Observations 144545596 Kevin Metcalf 2022-12-17T17:24:42 CC_BY_NC_4_0 Kevin Metcalf Kevin Metcalf 2024-06-04T02:39:16.467Z StillImage COORDINATE_ROUNDED;CONTINENT_DERIVED_FROM_COORDINATES;TAXON_MATCH_TAXON_ID_IGNORED
4006577826 50c9509d-22c7-4a22-a47d-8c48425ef4a7 https://www.inaturalist.org/observations/144437585 Animalia Chordata Amphibia Anura Scaphiopodidae Spea Spea bombifrons SPECIES Spea bombifrons (Cope	1863) Spea bombifrons CA Manitoba PRESENT 28eb1a3f-1c15-4a95-931a-4af90ecb574d 49.488462 -100.676245 178.0 2005-07-28T14:55 28 7 2005 2429789 2429789 HUMAN_OBSERVATION iNaturalist Observations 144437585 Sherry Punak-Murphy 2022-12-15T21:02:55 CC_BY_NC_4_0 Sherry Punak-Murphy Sherry Punak-Murphy 2024-06-04T02:34:31.276Z StillImage COORDINATE_ROUNDED;CONTINENT_DERIVED_FROM_COORDINATES;TAXON_MATCH_T…
3985615099 50c9509d-22c7-4a22-a47d-8c48425ef4a7 https://www.inaturalist.org/observations/142166416 Animalia Chordata Amphibia Anura Scaphiopodidae Spea Spea bombifrons SPECIES Spea bombifrons (Cope	1863) Spea bombifrons US Oklahoma PRESENT 28eb1a3f-1c15-4a95-931a-4af90ecb574d 35.4085 -99.374313 65.0 2019-06-06T07:18:29 6 6 2019 2429789 2429789 HUMAN_OBSERVATION iNaturalist Observations 142166416 kroesch 2022-11-16T19:47:31 CC_BY_NC_4_0 kroesch kroesch 2024-06-04T02:32:53.089Z StillImage COORDINATE_ROUNDED;CONTINENT_DERIVED_FROM_COORDINATES;TAXON_MATCH_TAXON_ID_IGNORED
3966560556 50c9509d-22c7-4a22-a47d-8c48425ef4a7 https://www.inaturalist.org/observations/136325837 Animalia Chordata Amphibia Anura Scaphiopodidae Spea Spea bombifrons SPECIES Spea bombifrons (Cope	1863) Spea bombifrons US New Mexico PRESENT 28eb1a3f-1c15-4a95-931a-4af90ecb574d 33.398296 -107.857444 10984.0 2022-09-21T15:03:29 21 9 2022 2429789 2429789 HUMAN_OBSERVATION iNaturalist Observations 136325837 mjryan 2022-09-26T12:28:45 CC_BY_NC_4_0 meghanmurphy meghanmurphy 2024-06-04T01:53:04.086Z StillImage COORDINATE_ROUNDED;CONTINENT_DERIVED_FROM_COORDINATES;TAXON_MATCH_TAXON_ID_IGNORED
3961228363 50c9509d-22c7-4a22-a47d-8c48425ef4a7 https://www.inaturalist.org/observations/87165299 Animalia Chordata Amphibia Anura Scaphiopodidae Spea Spea bombifrons SPECIES Spea bombifrons (Cope	1863) Spea bombifrons US Texas PRESENT 28eb1a3f-1c15-4a95-931a-4af90ecb574d 26.52205 -97.482017 6.0 2021-05-16T22:12 16 5 2021 2429789 2429789 HUMAN_OBSERVATION iNaturalist Observations 87165299 Ari Rice 2021-07-15T17:42:47 CC_BY_NC_4_0 Ari Rice Ari Rice 2024-06-04T02:24:07.866Z StillImage COORDINATE_ROUNDED;CONTINENT_DERIVED_FROM_COORDINATES;TAXON_MATCH_TAXON_ID_IGNORED
3960986476 50c9509d-22c7-4a22-a47d-8c48425ef4a7 https://www.inaturalist.org/observations/125615854 Animalia Chordata Amphibia Anura Scaphiopodidae Spea Spea bombifrons SPECIES Spea bombifrons (Cope	1863) Spea bombifrons US Nebraska PRESENT 28eb1a3f-1c15-4a95-931a-4af90ecb574d 41.770723 -102.080417 94776.0 2022-07-08T16:47:42 8 7 2022 2429789 2429789 HUMAN_OBSERVATION iNaturalist Observations 125615854 Anna Olderbak 2022-10-30T17:01:57 CC_BY_NC_4_0 cowbird69 cowbird69 2024-06-04T02:31:54.373Z StillImage COORDINATE_ROUNDED;CONTINENT_DERIVED_FROM_COORDINATES;TAXON_MATCH_TAXON_ID_IGNORED
3960970673 50c9509d-22c7-4a22-a47d-8c48425ef4a7 https://www.inaturalist.org/observations/139252481 Animalia Chordata Amphibia Anura Scaphiopodidae Spea Spea bombifrons SPECIES Spea bombifrons (Cope	1863) Spea bombifrons US New Mexico PRESENT 28eb1a3f-1c15-4a95-931a-4af90ecb574d 35.126588 -106.221208 2022-10-01T17:41:27 1 10 2022 2429789 2429789 HUMAN_OBSERVATION iNaturalist Observations 139252481 catherpes 2022-10-18T18:34:15 CC_BY_NC_4_0 catherpes catherpes 2024-06-04T01:54:07.759Z StillImage COORDINATE_ROUNDED;CONTINENT_DERIVED_FROM_COORDINATES;TAXON_MATCH_TAXON_ID_IGNORED
3947767141 50c9509d-22c7-4a22-a47d-8c48425ef4a7 https://www.inaturalist.org/observations/138510895 Animalia Chordata Amphibia Anura Scaphiopodidae Spea Spea bombifrons SPECIES Spea bombifrons (Cope	1863) Spea bombifrons US South Dakota PRESENT 28eb1a3f-1c15-4a95-931a-4af90ecb574d 43.742676 -98.034082 164.0 2008-07-31T09:30:37 31 7 2008 2429789 2429789 HUMAN_OBSERVATION iNaturalist Observations 138510895 Thomas Gibson 2022-10-12T15:38:50 CC_BY_NC_4_0 Thomas Gibson Thomas Gibson 2024-06-04T01:53:56.576Z StillImage COORDINATE_ROUNDED;CONTINENT_DERIVED_FROM_COORDINATES;TAXON_MATCH_TAXON_ID_IGNO…
3947641795 50c9509d-22c7-4a22-a47d-8c48425ef4a7 https://www.inaturalist.org/observations/135209138 Animalia Chordata Amphibia Anura Scaphiopodidae Spea Spea bombifrons SPECIES Spea bombifrons (Cope	1863) Spea bombifrons US Nebraska PRESENT 28eb1a3f-1c15-4a95-931a-4af90ecb574d 41.900631 -103.733884 27723.0 2022-09-15T21:42:50 15 9 2022 2429789 2429789 HUMAN_OBSERVATION iNaturalist Observations 135209138 Brett 2022-09-22T14:30:45 CC_BY_NC_4_0 kelly_14 kelly_14 2024-06-04T01:52:22.161Z StillImage COORDINATE_ROUNDED;CONTINENT_DERIVED_FROM_COORDINATES;TAXON_MATCH_TAXON_ID_IGNORED
3947495190 50c9509d-22c7-4a22-a47d-8c48425ef4a7 https://www.inaturalist.org/observations/139451386 Animalia Chordata Amphibia Anura Scaphiopodidae Spea Spea bombifrons SPECIES Spea bombifrons (Cope	1863) Spea bombifrons US Arizona PRESENT 28eb1a3f-1c15-4a95-931a-4af90ecb574d 35.030342 -109.800667 4.0 2022-10-19T18:13:21 19 10 2022 2429789 2429789 HUMAN_OBSERVATION iNaturalist Observations 139451386 Dylan Schneider 2022-10-20T18:34:07 CC_BY_NC_4_0 Dylan Schneider Dylan Schneider 2024-06-04T01:56:04.751Z StillImage COORDINATE_ROUNDED;CONTINENT_DERIVED_FROM_COORDINATES;TAXON_MATCH_TAXON_ID_IGN…
3923629671 50c9509d-22c7-4a22-a47d-8c48425ef4a7 https://www.inaturalist.org/observations/137538795 Animalia Chordata Amphibia Anura Scaphiopodidae Spea Spea bombifrons SPECIES Spea bombifrons (Cope	1863) Spea bombifrons US New Mexico PRESENT 28eb1a3f-1c15-4a95-931a-4af90ecb574d 32.321838 -106.746613 4.0 2022-10-03T19:07:23 3 10 2022 2429789 2429789 HUMAN_OBSERVATION iNaturalist Observations 137538795 Danny Tipton 2022-10-04T16:29:00 CC_BY_NC_4_0 Danny Tipton Danny Tipton 2024-06-04T02:31:40.273Z StillImage COORDINATE_ROUNDED;CONTINENT_DERIVED_FROM_COORDINATES;TAXON_MATCH_TAXON_ID_IGNORED
3923586583 50c9509d-22c7-4a22-a47d-8c48425ef4a7 https://www.inaturalist.org/observations/130705936 Animalia Chordata Amphibia Anura Scaphiopodidae Spea Spea bombifrons SPECIES Spea bombifrons (Cope	1863) Spea bombifrons US Arizona PRESENT 28eb1a3f-1c15-4a95-931a-4af90ecb574d 32.353724 -109.977634 29120.0 2020-07-25T22:38 25 7 2020 2429789 2429789 HUMAN_OBSERVATION iNaturalist Observations 130705936 Matt Gruen 2022-08-13T23:36:05 CC_BY_NC_4_0 Matt Gruen Matt Gruen 2024-06-04T01:52:40.705Z COORDINATE_ROUNDED;CONTINENT_DERIVED_FROM_COORDINATES;TAXON_MATCH_TAXON_ID_IGNORED
3923572561 50c9509d-22c7-4a22-a47d-8c48425ef4a7 https://www.inaturalist.org/observations/126195938 Animalia Chordata Amphibia Anura Scaphiopodidae Spea Spea bombifrons SPECIES Spea bombifrons (Cope	1863) Spea bombifrons US Arizona PRESENT 28eb1a3f-1c15-4a95-931a-4af90ecb574d 31.636791 -109.185662 2022-07-08T23:25 8 7 2022 2429789 2429789 HUMAN_OBSERVATION iNaturalist Observations 126195938 Grigory Heaton 2022-07-14T12:50:59 CC_BY_NC_4_0 Grigory Heaton Grigory Heaton 2024-06-04T02:35:04.771Z StillImage COORDINATE_ROUNDED;CONTINENT_DERIVED_FROM_COORDINATES;TAXON_MATCH_TAXON_ID_IGNORED
3923458566 50c9509d-22c7-4a22-a47d-8c48425ef4a7 https://www.inaturalist.org/observations/130705932 Animalia Chordata Amphibia Anura Scaphiopodidae Spea Spea bombifrons SPECIES Spea bombifrons (Cope	1863) Spea bombifrons US Arizona PRESENT 28eb1a3f-1c15-4a95-931a-4af90ecb574d 32.260792 -109.952728 29120.0 2020-07-25T22:37 25 7 2020 2429789 2429789 HUMAN_OBSERVATION iNaturalist Observations 130705932 Matt Gruen 2022-08-13T23:36:04 CC_BY_NC_4_0 Matt Gruen Matt Gruen 2024-06-04T01:52:32.616Z COORDINATE_ROUNDED;CONTINENT_DERIVED_FROM_COORDINATES;TAXON_MATCH_TAXON_ID_IGNORED
3923352529 50c9509d-22c7-4a22-a47d-8c48425ef4a7 https://www.inaturalist.org/observations/126195942 Animalia Chordata Amphibia Anura Scaphiopodidae Spea Spea bombifrons SPECIES Spea bombifrons (Cope	1863) Spea bombifrons US Arizona PRESENT 28eb1a3f-1c15-4a95-931a-4af90ecb574d 31.672687 -109.145174 2022-07-08T23:40 8 7 2022 2429789 2429789 HUMAN_OBSERVATION iNaturalist Observations 126195942 Grigory Heaton 2022-07-14T12:51:01 CC_BY_NC_4_0 Grigory Heaton Grigory Heaton 2024-06-04T01:51:46.394Z StillImage COORDINATE_ROUNDED;CONTINENT_DERIVED_FROM_COORDINATES;TAXON_MATCH_TAXON_ID_IGNORED
3923326585 50c9509d-22c7-4a22-a47d-8c48425ef4a7 https://www.inaturalist.org/observations/130705933 Animalia Chordata Amphibia Anura Scaphiopodidae Spea Spea bombifrons SPECIES Spea bombifrons (Cope	1863) Spea bombifrons US Arizona PRESENT 28eb1a3f-1c15-4a95-931a-4af90ecb574d 32.242199 -109.937282 29120.0 2020-07-25T22:37 25 7 2020 2429789 2429789 HUMAN_OBSERVATION iNaturalist Observations 130705933 Matt Gruen 2022-08-13T23:36:04 CC_BY_NC_4_0 Matt Gruen Matt Gruen 2024-06-04T01:54:10.721Z COORDINATE_ROUNDED;CONTINENT_DERIVED_FROM_COORDINATES;TAXON_MATCH_TAXON_ID_IGNORED
3923283592 50c9509d-22c7-4a22-a47d-8c48425ef4a7 https://www.inaturalist.org/observations/130705934 Animalia Chordata Amphibia Anura Scaphiopodidae Spea Spea bombifrons SPECIES Spea bombifrons (Cope	1863) Spea bombifrons US Arizona PRESENT 28eb1a3f-1c15-4a95-931a-4af90ecb574d 32.325617 -109.843424 29120.0 2020-07-25T22:37 25 7 2020 2429789 2429789 HUMAN_OBSERVATION iNaturalist Observations 130705934 Matt Gruen 2022-08-13T23:36:04 CC_BY_NC_4_0 Matt Gruen Matt Gruen 2024-06-04T01:53:19.333Z COORDINATE_ROUNDED;CONTINENT_DERIVED_FROM_COORDINATES;TAXON_MATCH_TAXON_ID_IGNORED
3912063281 50c9509d-22c7-4a22-a47d-8c48425ef4a7 https://www.inaturalist.org/observations/135708423 Animalia Chordata Amphibia Anura Scaphiopodidae Spea Spea bombifrons SPECIES Spea bombifrons (Cope	1863) Spea bombifrons US New Mexico PRESENT 28eb1a3f-1c15-4a95-931a-4af90ecb574d 35.144595 -106.362449 5.0 2022-09-13T23:33 13 9 2022 2429789 2429789 HUMAN_OBSERVATION iNaturalist Observations 135708423 bjcreighton 2022-09-19T20:45:38 CC_BY_NC_4_0 bjcreighton bjcreighton 2024-06-04T02:37:37.770Z StillImage COORDINATE_ROUNDED;CONTINENT_DERIVED_FROM_COORDINATES;TAXON_MATCH_TAXON_ID_IGNORED
3912003746 50c9509d-22c7-4a22-a47d-8c48425ef4a7 https://www.inaturalist.org/observations/135078913 Animalia Chordata Amphibia Anura Scaphiopodidae Spea Spea bombifrons SPECIES Spea bombifrons (Cope	1863) Spea bombifrons US Oklahoma PRESENT 28eb1a3f-1c15-4a95-931a-4af90ecb574d 36.929394 -102.902595 28476.0 2022-07-01T21:56:18 1 7 2022 2429789 2429789 HUMAN_OBSERVATION iNaturalist Observations 135078913 RJ Baltierra 2022-09-15T04:01:21 CC_BY_NC_4_0 RJ Baltierra RJ Baltierra 2024-06-04T02:37:50.664Z StillImage COORDINATE_ROUNDED;CONTINENT_DERIVED_FROM_COORDINATES;TAXON_MATCH_TAXON_ID_IGNORED
3903427747 50c9509d-22c7-4a22-a47d-8c48425ef4a7 https://www.inaturalist.org/observations/132811556 Animalia Chordata Amphibia Anura Scaphiopodidae Spea Spea bombifrons SPECIES Spea bombifrons (Cope	1863) Spea bombifrons US Kansas PRESENT 28eb1a3f-1c15-4a95-931a-4af90ecb574d 39.079613 -95.786372 2022-08-27T22:23:42 27 8 2022 2429789 2429789 HUMAN_OBSERVATION iNaturalist Observations 132811556 Lisa 2022-08-29T13:22:40 CC_BY_NC_4_0 Lisa Lisa 2024-06-04T02:37:25.024Z StillImage COORDINATE_ROUNDED;CONTINENT_DERIVED_FROM_COORDINATES;TAXON_MATCH_TAXON_ID_IGNORED
3903373412 50c9509d-22c7-4a22-a47d-8c48425ef4a7 https://www.inaturalist.org/observations/133445423 Animalia Chordata Amphibia Anura Scaphiopodidae Spea Spea bombifrons SPECIES Spea bombifrons (Cope	1863) Spea bombifrons US Colorado PRESENT 28eb1a3f-1c15-4a95-931a-4af90ecb574d 37.853135 -103.481487 28329.0 2022-09-02T23:39:58 2 9 2022 2429789 2429789 HUMAN_OBSERVATION iNaturalist Observations 133445423 j_cadenm 2022-09-03T11:18:30 CC_BY_NC_4_0 j_cadenm j_cadenm 2024-06-04T02:37:25.673Z StillImage COORDINATE_ROUNDED;CONTINENT_DERIVED_FROM_COORDINATES;TAXON_MATCH_TAXON_ID_IGNORED
3903284943 50c9509d-22c7-4a22-a47d-8c48425ef4a7 https://www.inaturalist.org/observations/133538545 Animalia Chordata Amphibia Anura Scaphiopodidae Spea Spea bombifrons SPECIES Spea bombifrons (Cope	1863) Spea bombifrons US Colorado PRESENT 28eb1a3f-1c15-4a95-931a-4af90ecb574d 37.854205 -103.554508 28329.0 2022-09-02T23:40:14 2 9 2022 2429789 2429789 HUMAN_OBSERVATION iNaturalist Observations 133538545 Liam Hopkins 2022-09-03T23:22:24 CC_BY_NC_4_0 Liam Hopkins Liam Hopkins 2024-06-04T01:52:55.056Z StillImage COORDINATE_ROUNDED;CONTINENT_DERIVED_FROM_COORDINATES;TAXON_MATCH_TAXON_ID_IGNORED
3902803514 50c9509d-22c7-4a22-a47d-8c48425ef4a7 https://www.inaturalist.org/observations/134263515 Animalia Chordata Amphibia Anura Scaphiopodidae Spea Spea bombifrons SPECIES Spea bombifrons (Cope	1863) Spea bombifrons CA Alberta PRESENT 28eb1a3f-1c15-4a95-931a-4af90ecb574d 49.576205 -111.866783 4.0 2022-09-08T07:48:33 8 9 2022 2429789 2429789 HUMAN_OBSERVATION iNaturalist Observations 134263515 Ashlyn Herron 2022-09-09T04:54:34 CC_BY_NC_4_0 Ashlyn Herron Ashlyn Herron 2024-06-04T01:52:49.091Z StillImage COORDINATE_ROUNDED;CONTINENT_DERIVED_FROM_COORDINATES;TAXON_MATCH_TAXON_ID_IGNORED
3902676496 50c9509d-22c7-4a22-a47d-8c48425ef4a7 https://www.inaturalist.org/observations/132069669 Animalia Chordata Amphibia Anura Scaphiopodidae Spea Spea bombifrons SPECIES Spea bombifrons (Cope	1863) Spea bombifrons US Montana PRESENT 28eb1a3f-1c15-4a95-931a-4af90ecb574d 45.821314 -108.405654 27095.0 2022-06-17T23:20 17 6 2022 2429789 2429789 HUMAN_OBSERVATION iNaturalist Observations 132069669 Cole Grover 2022-08-23T22:32:00 CC_BY_NC_4_0 Cole Grover Cole Grover 2024-06-04T02:32:27.128Z StillImage COORDINATE_ROUNDED;CONTINENT_DERIVED_FROM_COORDINATES;TAXON_MATCH_TAXON_ID_IGNORED
3902352829 50c9509d-22c7-4a22-a47d-8c48425ef4a7 https://www.inaturalist.org/observations/127785020 Animalia Chordata Amphibia Anura Scaphiopodidae Spea Spea bombifrons SPECIES Spea bombifrons (Cope	1863) Spea bombifrons US Colorado PRESENT 28eb1a3f-1c15-4a95-931a-4af90ecb574d 39.475343 -104.607628 2015.0 2022-07-24T20:05:38 24 7 2022 2429789 2429789 HUMAN_OBSERVATION iNaturalist Observations 127785020 Hunter D. Johnson 2022-07-26T21:45:55 CC_BY_NC_4_0 cowboy_frog cowboy_frog 2024-06-04T02:35:37.323Z StillImage COORDINATE_ROUNDED;CONTINENT_DERIVED_FROM_COORDINATES;TAXON_MATCH_TAXON_ID_IGNORED
3902302889 50c9509d-22c7-4a22-a47d-8c48425ef4a7 https://www.inaturalist.org/observations/129367692 Animalia Chordata Amphibia Anura Scaphiopodidae Spea Spea bombifrons SPECIES Spea bombifrons (Cope	1863) Spea bombifrons US Colorado PRESENT 28eb1a3f-1c15-4a95-931a-4af90ecb574d 40.673887 -103.86608 4.0 2022-07-27T13:39:07 27 7 2022 2429789 2429789 HUMAN_OBSERVATION iNaturalist Observations 129367692 Hunter D. Johnson 2022-08-05T05:37:30 CC_BY_NC_4_0 andrewstokes andrewstokes 2024-06-04T01:52:18.040Z StillImage COORDINATE_ROUNDED;CONTINENT_DERIVED_FROM_COORDINATES;TAXON_MATCH_TAXON_ID_IGNORED
3902262794 50c9509d-22c7-4a22-a47d-8c48425ef4a7 https://www.inaturalist.org/observations/132470819 Animalia Chordata Amphibia Anura Scaphiopodidae Spea Spea bombifrons SPECIES Spea bombifrons (Cope	1863) Spea bombifrons US Colorado PRESENT 28eb1a3f-1c15-4a95-931a-4af90ecb574d 38.745861 -103.706891 2539.0 2022-08-08T03:21 8 8 2022 2429789 2429789 HUMAN_OBSERVATION iNaturalist Observations 132470819 Steven Mlodinow 2022-08-26T21:53:52 CC_BY_NC_4_0 Steven Mlodinow Steven Mlodinow 2024-06-04T02:31:50.091Z StillImage COORDINATE_ROUNDED;CONTINENT_DERIVED_FROM_COORDINATES;TAXON_MATCH_TAXON_ID_IGNO…
3892516509 50c9509d-22c7-4a22-a47d-8c48425ef4a7 https://www.inaturalist.org/observations/129612433 Animalia Chordata Amphibia Anura Scaphiopodidae Spea Spea bombifrons SPECIES Spea bombifrons (Cope	1863) Spea bombifrons US Texas PRESENT 28eb1a3f-1c15-4a95-931a-4af90ecb574d 34.115217 -102.909547 3.0 2022-08-04T23:38:10 4 8 2022 2429789 2429789 HUMAN_OBSERVATION iNaturalist Observations 129612433 Drew R. Davis	Ph.D. 2022-08-06T00:24:07 CC_BY_NC_4_0 Drew R. Davis	Ph.D. Drew R. Davis	Ph.D. 2024-06-04T02:35:12.218Z StillImage COORDINATE_ROUNDED;CONTINENT_DERIVED_FROM_COORDINATES;TAXON_MATCH_TAXON_ID_IGNORED
3892504539 50c9509d-22c7-4a22-a47d-8c48425ef4a7 https://www.inaturalist.org/observations/129628683 Animalia Chordata Amphibia Anura Scaphiopodidae Spea Spea bombifrons SPECIES Spea bombifrons (Cope	1863) Spea bombifrons US Texas PRESENT 28eb1a3f-1c15-4a95-931a-4af90ecb574d 31.783438 -106.346226 3.0 2022-08-05T21:05:54 5 8 2022 2429789 2429789 HUMAN_OBSERVATION iNaturalist Observations 129628683 Jairo Uribarri 2022-08-06T03:20:20 CC_BY_NC_4_0 Jairo Uribarri Jairo Uribarri 2024-06-04T02:31:29.241Z StillImage COORDINATE_ROUNDED;CONTINENT_DERIVED_FROM_COORDINATES;TAXON_MATCH_TAXON_ID_IGNORED
3892356515 50c9509d-22c7-4a22-a47d-8c48425ef4a7 https://www.inaturalist.org/observations/129630844 Animalia Chordata Amphibia Anura Scaphiopodidae Spea Spea bombifrons SPECIES Spea bombifrons (Cope	1863) Spea bombifrons US Texas PRESENT 28eb1a3f-1c15-4a95-931a-4af90ecb574d 31.784655 -106.346121 140.0 2022-08-05T21:42:14 5 8 2022 2429789 2429789 HUMAN_OBSERVATION iNaturalist Observations 129630844 Jairo Uribarri 2022-08-06T03:48:05 CC_BY_NC_4_0 Jairo Uribarri Jairo Uribarri 2024-06-04T01:54:26.826Z StillImage COORDINATE_ROUNDED;CONTINENT_DERIVED_FROM_COORDINATES;TAXON_MATCH_TAXON_ID_IGNORED
3889146126 50c9509d-22c7-4a22-a47d-8c48425ef4a7 https://www.inaturalist.org/observations/130085387 Animalia Chordata Amphibia Anura Scaphiopodidae Spea Spea bombifrons SPECIES Spea bombifrons (Cope	1863) Spea bombifrons US Colorado PRESENT 28eb1a3f-1c15-4a95-931a-4af90ecb574d 37.822962 -103.851339 28329.0 2022-08-08T23:15:43 8 8 2022 2429789 2429789 HUMAN_OBSERVATION iNaturalist Observations 130085387 j_cadenm 2022-08-09T09:04:36 CC_BY_NC_4_0 j_cadenm j_cadenm 2024-06-04T02:32:42.530Z StillImage COORDINATE_ROUNDED;CONTINENT_DERIVED_FROM_COORDINATES;TAXON_MATCH_TAXON_ID_IGNORED
3889096627 50c9509d-22c7-4a22-a47d-8c48425ef4a7 https://www.inaturalist.org/observations/129241790 Animalia Chordata Amphibia Anura Scaphiopodidae Spea Spea bombifrons SPECIES Spea bombifrons (Cope	1863) Spea bombifrons US Colorado PRESENT 28eb1a3f-1c15-4a95-931a-4af90ecb574d 37.534112 -103.215767 28388.0 2022-08-02T23:34:58 2 8 2022 2429789 2429789 HUMAN_OBSERVATION iNaturalist Observations 129241790 j_cadenm 2022-08-03T05:36:00 CC_BY_NC_4_0 j_cadenm j_cadenm 2024-06-04T01:52:21.174Z StillImage COORDINATE_ROUNDED;CONTINENT_DERIVED_FROM_COORDINATES;TAXON_MATCH_TAXON_ID_IGNORED
3889048014 50c9509d-22c7-4a22-a47d-8c48425ef4a7 https://www.inaturalist.org/observations/129627917 Animalia Chordata Amphibia Anura Scaphiopodidae Spea Spea bombifrons SPECIES Spea bombifrons (Cope	1863) Spea bombifrons CA Alberta PRESENT 28eb1a3f-1c15-4a95-931a-4af90ecb574d 49.656544 -112.728271 2022-08-05T14:33 5 8 2022 2429789 2429789 HUMAN_OBSERVATION iNaturalist Observations 129627917 bryan_s_fisher 2022-08-06T03:13:12 CC_BY_NC_4_0 bryan_s_fisher bryan_s_fisher 2024-06-04T01:54:25.461Z StillImage COORDINATE_ROUNDED;CONTINENT_DERIVED_FROM_COORDINATES;TAXON_MATCH_TAXON_ID_IGNORED
3888874824 50c9509d-22c7-4a22-a47d-8c48425ef4a7 https://www.inaturalist.org/observations/129372162 Animalia Chordata Amphibia Anura Scaphiopodidae Spea Spea bombifrons SPECIES Spea bombifrons (Cope	1863) Spea bombifrons CA Alberta PRESENT 28eb1a3f-1c15-4a95-931a-4af90ecb574d 50.120689 -111.323906 5.0 2022-08-03T18:26 3 8 2022 2429789 2429789 HUMAN_OBSERVATION iNaturalist Observations 129372162 Chris Fisher 2022-08-04T03:58:41 CC_BY_NC_4_0 Chris Fisher Chris Fisher 2024-06-04T02:32:15.738Z StillImage COORDINATE_ROUNDED;CONTINENT_DERIVED_FROM_COORDINATES;TAXON_MATCH_TAXON_ID_IGNORED
3888725933 50c9509d-22c7-4a22-a47d-8c48425ef4a7 https://www.inaturalist.org/observations/129611650 Animalia Chordata Amphibia Anura Scaphiopodidae Spea Spea bombifrons SPECIES Spea bombifrons (Cope	1863) Spea bombifrons US Texas PRESENT 28eb1a3f-1c15-4a95-931a-4af90ecb574d 34.40733 -103.01854 3.0 2022-08-04T01:58:39 4 8 2022 2429789 2429789 HUMAN_OBSERVATION iNaturalist Observations 129611650 Drew R. Davis	Ph.D. 2022-08-06T00:17:35 CC_BY_NC_4_0 Drew R. Davis	Ph.D. Drew R. Davis	Ph.D. 2024-06-04T02:31:38.654Z StillImage CONTINENT_DERIVED_FROM_COORDINATES;TAXON_MATCH_TAXON_ID_IGNORED
3881818054 50c9509d-22c7-4a22-a47d-8c48425ef4a7 https://www.inaturalist.org/observations/128407219 Animalia Chordata Amphibia Anura Scaphiopodidae Spea Spea bombifrons SPECIES Spea bombifrons (Cope	1863) Spea bombifrons US Arizona PRESENT 28eb1a3f-1c15-4a95-931a-4af90ecb574d 31.672488 -109.144848 2022-07-08T23:40 8 7 2022 2429789 2429789 HUMAN_OBSERVATION iNaturalist Observations 128407219 James Bailey 2022-07-29T04:33:59 CC_BY_NC_4_0 James Bailey James Bailey 2024-06-04T02:32:42.809Z StillImage COORDINATE_ROUNDED;CONTINENT_DERIVED_FROM_COORDINATES;TAXON_MATCH_TAXON_ID_IGNORED
3881814826 50c9509d-22c7-4a22-a47d-8c48425ef4a7 https://www.inaturalist.org/observations/128420560 Animalia Chordata Amphibia Anura Scaphiopodidae Spea Spea bombifrons SPECIES Spea bombifrons (Cope	1863) Spea bombifrons CA Saskatchewan PRESENT 28eb1a3f-1c15-4a95-931a-4af90ecb574d 51.045194 -106.451603 4.0 2022-07-29T01:59:09 29 7 2022 2429789 2429789 HUMAN_OBSERVATION iNaturalist Observations 128420560 jbehun 2022-07-29T08:13:39 CC_BY_NC_4_0 jbehun jbehun 2024-06-04T02:35:11.497Z StillImage COORDINATE_ROUNDED;CONTINENT_DERIVED_FROM_COORDINATES;TAXON_MATCH_TAXON_ID_IGNORED
3881793916 50c9509d-22c7-4a22-a47d-8c48425ef4a7 https://www.inaturalist.org/observations/128407215 Animalia Chordata Amphibia Anura Scaphiopodidae Spea Spea bombifrons SPECIES Spea bombifrons (Cope	1863) Spea bombifrons US Arizona PRESENT 28eb1a3f-1c15-4a95-931a-4af90ecb574d 31.636803 -109.185128 2022-07-08T23:29 8 7 2022 2429789 2429789 HUMAN_OBSERVATION iNaturalist Observations 128407215 James Bailey 2022-07-29T04:33:58 CC_BY_NC_4_0 James Bailey James Bailey 2024-06-04T02:32:33.928Z StillImage COORDINATE_ROUNDED;CONTINENT_DERIVED_FROM_COORDINATES;TAXON_MATCH_TAXON_ID_IGNORED
3881748131 50c9509d-22c7-4a22-a47d-8c48425ef4a7 https://www.inaturalist.org/observations/128791593 Animalia Chordata Amphibia Anura Scaphiopodidae Spea Spea bombifrons SPECIES Spea bombifrons (Cope	1863) Spea bombifrons US Kansas PRESENT 28eb1a3f-1c15-4a95-931a-4af90ecb574d 38.904042 -101.352763 2022-07-29T22:30:37 29 7 2022 2429789 2429789 HUMAN_OBSERVATION iNaturalist Observations 128791593 Lisa 2022-07-31T13:45:08 CC_BY_NC_4_0 Lisa Lisa 2024-06-04T01:52:58.382Z StillImage COORDINATE_ROUNDED;CONTINENT_DERIVED_FROM_COORDINATES;TAXON_MATCH_TAXON_ID_IGNORED
3881498148 50c9509d-22c7-4a22-a47d-8c48425ef4a7 https://www.inaturalist.org/observations/128790828 Animalia Chordata Amphibia Anura Scaphiopodidae Spea Spea bombifrons SPECIES Spea bombifrons (Cope	1863) Spea bombifrons US Kansas PRESENT 28eb1a3f-1c15-4a95-931a-4af90ecb574d 38.903789 -101.349032 2022-07-29T21:32:52 29 7 2022 2429789 2429789 HUMAN_OBSERVATION iNaturalist Observations 128790828 Lisa 2022-07-31T13:39:05 CC_BY_NC_4_0 Lisa Lisa 2024-06-04T02:31:22.524Z StillImage COORDINATE_ROUNDED;CONTINENT_DERIVED_FROM_COORDINATES;TAXON_MATCH_TAXON_ID_IGNORED
3881378781 50c9509d-22c7-4a22-a47d-8c48425ef4a7 https://www.inaturalist.org/observations/128742799 Animalia Chordata Amphibia Anura Scaphiopodidae Spea Spea bombifrons SPECIES Spea bombifrons (Cope	1863) Spea bombifrons US Kansas PRESENT 28eb1a3f-1c15-4a95-931a-4af90ecb574d 37.902163 -100.889328 8.0 2022-07-30T23:18:41 30 7 2022 2429789 2429789 HUMAN_OBSERVATION iNaturalist Observations 128742799 Andrew George 2022-07-31T21:18:51 CC_BY_NC_4_0 Patrick Geier Patrick Geier 2024-06-04T01:51:52.239Z StillImage COORDINATE_ROUNDED;CONTINENT_DERIVED_FROM_COORDINATES;TAXON_MATCH_TAXON_ID_IGNORED
3874198394 50c9509d-22c7-4a22-a47d-8c48425ef4a7 https://www.inaturalist.org/observations/127648596 Animalia Chordata Amphibia Anura Scaphiopodidae Spea Spea bombifrons SPECIES Spea bombifrons (Cope	1863) Spea bombifrons US Colorado PRESENT 28eb1a3f-1c15-4a95-931a-4af90ecb574d 37.36216 -103.36911 28417.0 2022-07-24T01:30:24 24 7 2022 2429789 2429789 HUMAN_OBSERVATION iNaturalist Observations 127648596 j_cadenm 2022-07-24T09:39:11 CC_BY_NC_4_0 j_cadenm j_cadenm 2024-06-04T02:35:54.827Z StillImage COORDINATE_ROUNDED;CONTINENT_DERIVED_FROM_COORDINATES;TAXON_MATCH_TAXON_ID_IGNORED
3874190784 50c9509d-22c7-4a22-a47d-8c48425ef4a7 https://www.inaturalist.org/observations/127638179 Animalia Chordata Amphibia Anura Scaphiopodidae Spea Spea bombifrons SPECIES Spea bombifrons (Cope	1863) Spea bombifrons US Colorado PRESENT 28eb1a3f-1c15-4a95-931a-4af90ecb574d 37.29168 -103.348004 28417.0 2022-07-24T01:23:23 24 7 2022 2429789 2429789 HUMAN_OBSERVATION iNaturalist Observations 127638179 j_cadenm 2022-07-24T07:25:48 CC_BY_NC_4_0 j_cadenm j_cadenm 2024-06-04T02:34:39.372Z StillImage COORDINATE_ROUNDED;CONTINENT_DERIVED_FROM_COORDINATES;TAXON_MATCH_TAXON_ID_IGNORED
3874140983 50c9509d-22c7-4a22-a47d-8c48425ef4a7 https://www.inaturalist.org/observations/125744802 Animalia Chordata Amphibia Anura Scaphiopodidae Spea Spea bombifrons SPECIES Spea bombifrons (Cope	1863) Spea bombifrons US Oklahoma PRESENT 28eb1a3f-1c15-4a95-931a-4af90ecb574d 36.842484 -98.724065 1957.0 2022-06-06T22:07 6 6 2022 2429789 2429789 HUMAN_OBSERVATION iNaturalist Observations 125744802 Nicholus ledbetter 2022-07-11T06:23:20 CC_BY_NC_4_0 Nicholus ledbetter Nicholus ledbetter 2024-06-04T02:31:58.784Z StillImage COORDINATE_ROUNDED;CONTINENT_DERIVED_FROM_COORDINATES;TAXON_MATCH_TAXON…
3874060440 50c9509d-22c7-4a22-a47d-8c48425ef4a7 https://www.inaturalist.org/observations/127635021 Animalia Chordata Amphibia Anura Scaphiopodidae Spea Spea bombifrons SPECIES Spea bombifrons (Cope	1863) Spea bombifrons US Colorado PRESENT 28eb1a3f-1c15-4a95-931a-4af90ecb574d 37.488995 -103.318073 28388.0 2022-07-23T21:36:01 23 7 2022 2429789 2429789 HUMAN_OBSERVATION iNaturalist Observations 127635021 j_cadenm 2022-07-24T06:41:28 CC_BY_NC_4_0 j_cadenm j_cadenm 2024-06-04T02:34:01.814Z StillImage COORDINATE_ROUNDED;CONTINENT_DERIVED_FROM_COORDINATES;TAXON_MATCH_TAXON_ID_IGNORED
3873745606 50c9509d-22c7-4a22-a47d-8c48425ef4a7 https://www.inaturalist.org/observations/127806450 Animalia Chordata Amphibia Anura Scaphiopodidae Spea Spea bombifrons SPECIES Spea bombifrons (Cope	1863) Spea bombifrons US Colorado PRESENT 28eb1a3f-1c15-4a95-931a-4af90ecb574d 39.461193 -105.188279 28090.0 2022-07-24T22:27:28 24 7 2022 2429789 2429789 HUMAN_OBSERVATION iNaturalist Observations 127806450 Liam Hopkins 2022-07-25T06:20:25 CC_BY_NC_4_0 Liam Hopkins Liam Hopkins 2024-06-04T02:36:52.878Z StillImage COORDINATE_ROUNDED;CONTINENT_DERIVED_FROM_COORDINATES;TAXON_MATCH_TAXON_ID_IGNORED
3873744260 50c9509d-22c7-4a22-a47d-8c48425ef4a7 https://www.inaturalist.org/observations/127635408 Animalia Chordata Amphibia Anura Scaphiopodidae Spea Spea bombifrons SPECIES Spea bombifrons (Cope	1863) Spea bombifrons US Colorado PRESENT 28eb1a3f-1c15-4a95-931a-4af90ecb574d 37.517267 -103.208443 28388.0 2022-07-24T00:32:05 24 7 2022 2429789 2429789 HUMAN_OBSERVATION iNaturalist Observations 127635408 j_cadenm 2022-07-24T06:47:01 CC_BY_NC_4_0 j_cadenm j_cadenm 2024-06-04T02:35:59.118Z StillImage COORDINATE_ROUNDED;CONTINENT_DERIVED_FROM_COORDINATES;TAXON_MATCH_TAXON_ID_IGNORED
3873597732 50c9509d-22c7-4a22-a47d-8c48425ef4a7 https://www.inaturalist.org/observations/127044505 Animalia Chordata Amphibia Anura Scaphiopodidae Spea Spea bombifrons SPECIES Spea bombifrons (Cope	1863) Spea bombifrons CA Saskatchewan PRESENT 28eb1a3f-1c15-4a95-931a-4af90ecb574d 50.863487 -109.179947 2022-07-16T00:15 16 7 2022 2429789 2429789 HUMAN_OBSERVATION iNaturalist Observations 127044505 Nick Cairns 2022-07-20T03:03:37 CC_BY_NC_4_0 Nick Cairns Nick Cairns 2024-06-04T02:33:33.058Z StillImage COORDINATE_ROUNDED;CONTINENT_DERIVED_FROM_COORDINATES;TAXON_MATCH_TAXON_ID_IGNORED
3873103801 50c9509d-22c7-4a22-a47d-8c48425ef4a7 https://www.inaturalist.org/observations/127634975 Animalia Chordata Amphibia Anura Scaphiopodidae Spea Spea bombifrons SPECIES Spea bombifrons (Cope	1863) Spea bombifrons US Colorado PRESENT 28eb1a3f-1c15-4a95-931a-4af90ecb574d 37.447791 -103.237467 28388.0 2022-07-23T21:33:32 23 7 2022 2429789 2429789 HUMAN_OBSERVATION iNaturalist Observations 127634975 j_cadenm 2022-07-24T06:40:25 CC_BY_NC_4_0 j_cadenm j_cadenm 2024-06-04T01:52:00.853Z StillImage COORDINATE_ROUNDED;CONTINENT_DERIVED_FROM_COORDINATES;TAXON_MATCH_TAXON_ID_IGNORED
3873037030 50c9509d-22c7-4a22-a47d-8c48425ef4a7 https://www.inaturalist.org/observations/125129810 Animalia Chordata Amphibia Anura Scaphiopodidae Spea Spea bombifrons SPECIES Spea bombifrons (Cope	1863) Spea bombifrons US New Mexico PRESENT 28eb1a3f-1c15-4a95-931a-4af90ecb574d 34.889035 -106.08224 17.0 2022-06-27T21:35:34 27 6 2022 2429789 2429789 HUMAN_OBSERVATION iNaturalist Observations 125129810 J Fine 2022-07-07T20:06:00 CC_BY_NC_4_0 Tom Kennedy Tom Kennedy 2024-06-04T01:51:54.294Z StillImage COORDINATE_ROUNDED;CONTINENT_DERIVED_FROM_COORDINATES;TAXON_MATCH_TAXON_ID_IGNORED
3860817455 50c9509d-22c7-4a22-a47d-8c48425ef4a7 https://www.inaturalist.org/observations/123948534 Animalia Chordata Amphibia Anura Scaphiopodidae Spea Spea bombifrons SPECIES Spea bombifrons (Cope	1863) Spea bombifrons CA Alberta PRESENT 28eb1a3f-1c15-4a95-931a-4af90ecb574d 50.850478 -110.048775 6.0 2022-06-24T02:01:20 24 6 2022 2429789 2429789 HUMAN_OBSERVATION iNaturalist Observations 123948534 bttiger 2022-06-29T10:35:39 CC_BY_NC_4_0 bttiger bttiger 2024-06-04T02:32:04.015Z StillImage COORDINATE_ROUNDED;CONTINENT_DERIVED_FROM_COORDINATES;TAXON_MATCH_TAXON_ID_IGNORED
3860792851 50c9509d-22c7-4a22-a47d-8c48425ef4a7 https://www.inaturalist.org/observations/123192082 Animalia Chordata Amphibia Anura Scaphiopodidae Spea Spea bombifrons SPECIES Spea bombifrons (Cope	1863) Spea bombifrons US Kansas PRESENT 28eb1a3f-1c15-4a95-931a-4af90ecb574d 39.060981 -101.235553 2022-06-23T23:54:13 23 6 2022 2429789 2429789 HUMAN_OBSERVATION iNaturalist Observations 123192082 Dexter R Mardis 2022-06-24T07:12:14 CC_BY_NC_4_0 Dexter R Mardis Dexter R Mardis 2024-06-04T02:30:40.639Z StillImage COORDINATE_ROUNDED;CONTINENT_DERIVED_FROM_COORDINATES;TAXON_MATCH_TAXON_ID_IGNORED
3860789088 50c9509d-22c7-4a22-a47d-8c48425ef4a7 https://www.inaturalist.org/observations/124684334 Animalia Chordata Amphibia Anura Scaphiopodidae Spea Spea bombifrons SPECIES Spea bombifrons (Cope	1863) Spea bombifrons US Kansas PRESENT 28eb1a3f-1c15-4a95-931a-4af90ecb574d 39.174133 -96.560242 848.0 2022-07-03T23:24:32 3 7 2022 2429789 2429789 HUMAN_OBSERVATION iNaturalist Observations 124684334 koen_a 2022-07-04T05:14:37 CC_BY_NC_4_0 koen_a koen_a 2024-06-04T02:34:05.637Z StillImage COORDINATE_ROUNDED;CONTINENT_DERIVED_FROM_COORDINATES;TAXON_MATCH_TAXON_ID_IGNORED
3860743802 50c9509d-22c7-4a22-a47d-8c48425ef4a7 https://www.inaturalist.org/observations/123087681 Animalia Chordata Amphibia Anura Scaphiopodidae Spea Spea bombifrons SPECIES Spea bombifrons (Cope	1863) Spea bombifrons CA Manitoba PRESENT 28eb1a3f-1c15-4a95-931a-4af90ecb574d 49.298008 -101.029186 2150.0 2022-06-13T09:28 13 6 2022 2429789 2429789 HUMAN_OBSERVATION iNaturalist Observations 123087681 Carla Church 2022-06-23T14:31:22 CC_BY_NC_4_0 Carla Church Carla Church 2024-06-04T02:33:44.601Z Sound COORDINATE_ROUNDED;CONTINENT_DERIVED_FROM_COORDINATES;TAXON_MATCH_TAXON_ID_IGNORED
3860735500 50c9509d-22c7-4a22-a47d-8c48425ef4a7 https://www.inaturalist.org/observations/120417558 Animalia Chordata Amphibia Anura Scaphiopodidae Spea Spea bombifrons SPECIES Spea bombifrons (Cope	1863) Spea bombifrons CA Alberta PRESENT 28eb1a3f-1c15-4a95-931a-4af90ecb574d 49.078818 -111.635095 65.0 2022-06-05T10:07:41 5 6 2022 2429789 2429789 HUMAN_OBSERVATION iNaturalist Observations 120417558 juliagg 2022-06-05T22:18:02 CC_BY_NC_4_0 juliagg juliagg 2024-06-04T01:51:14.560Z StillImage COORDINATE_ROUNDED;CONTINENT_DERIVED_FROM_COORDINATES;TAXON_MATCH_TAXON_ID_IGNORED
3860542992 50c9509d-22c7-4a22-a47d-8c48425ef4a7 https://www.inaturalist.org/observations/124511733 Animalia Chordata Amphibia Anura Scaphiopodidae Spea Spea bombifrons SPECIES Spea bombifrons (Cope	1863) Spea bombifrons US Colorado PRESENT 28eb1a3f-1c15-4a95-931a-4af90ecb574d 37.522304 -103.320927 28388.0 2022-07-02T22:17:28 2 7 2022 2429789 2429789 HUMAN_OBSERVATION iNaturalist Observations 124511733 mihmdunning 2022-07-03T06:38:47 CC_BY_NC_4_0 mihmdunning mihmdunning 2024-06-04T02:36:23.448Z StillImage COORDINATE_ROUNDED;CONTINENT_DERIVED_FROM_COORDINATES;TAXON_MATCH_TAXON_ID_IGNORED
3860532575 50c9509d-22c7-4a22-a47d-8c48425ef4a7 https://www.inaturalist.org/observations/120417355 Animalia Chordata Amphibia Anura Scaphiopodidae Spea Spea bombifrons SPECIES Spea bombifrons (Cope	1863) Spea bombifrons CA Alberta PRESENT 28eb1a3f-1c15-4a95-931a-4af90ecb574d 49.08138 -111.624198 90.0 2022-06-05T10:07:59 5 6 2022 2429789 2429789 HUMAN_OBSERVATION iNaturalist Observations 120417355 juliagg 2022-06-05T22:16:47 CC_BY_NC_4_0 juliagg juliagg 2024-06-04T02:30:09.488Z StillImage COORDINATE_ROUNDED;CONTINENT_DERIVED_FROM_COORDINATES;TAXON_MATCH_TAXON_ID_IGNORED
3860497336 50c9509d-22c7-4a22-a47d-8c48425ef4a7 https://www.inaturalist.org/observations/121368722 Animalia Chordata Amphibia Anura Scaphiopodidae Spea Spea bombifrons SPECIES Spea bombifrons (Cope	1863) Spea bombifrons CA Alberta PRESENT 28eb1a3f-1c15-4a95-931a-4af90ecb574d 49.637735 -112.886785 449.0 2022-06-12T00:14 12 6 2022 2429789 2429789 HUMAN_OBSERVATION iNaturalist Observations 121368722 Dan 2022-06-12T06:36:40 CC_BY_NC_4_0 Dan Dan 2024-06-04T02:33:27.451Z StillImage COORDINATE_ROUNDED;CONTINENT_DERIVED_FROM_COORDINATES;TAXON_MATCH_TAXON_ID_IGNORED
3860385802 50c9509d-22c7-4a22-a47d-8c48425ef4a7 https://www.inaturalist.org/observations/120823095 Animalia Chordata Amphibia Anura Scaphiopodidae Spea Spea bombifrons SPECIES Spea bombifrons (Cope	1863) Spea bombifrons US Kansas PRESENT 28eb1a3f-1c15-4a95-931a-4af90ecb574d 37.559517 -99.757728 4.0 2022-06-07T21:37:32 7 6 2022 2429789 2429789 HUMAN_OBSERVATION iNaturalist Observations 120823095 Nick Tepper 2022-06-08T15:28:31 CC_BY_NC_4_0 Nick Tepper Nick Tepper 2024-06-04T02:29:35.801Z StillImage COORDINATE_ROUNDED;CONTINENT_DERIVED_FROM_COORDINATES;TAXON_MATCH_TAXON_ID_IGNORED
3860311929 50c9509d-22c7-4a22-a47d-8c48425ef4a7 https://www.inaturalist.org/observations/124354182 Animalia Chordata Amphibia Anura Scaphiopodidae Spea Spea bombifrons SPECIES Spea bombifrons (Cope	1863) Spea bombifrons US Colorado PRESENT 28eb1a3f-1c15-4a95-931a-4af90ecb574d 37.85524 -103.545085 28329.0 2022-07-02T00:06:04 2 7 2022 2429789 2429789 HUMAN_OBSERVATION iNaturalist Observations 124354182 Joey Kellner 2022-07-02T07:10:55 CC_BY_NC_4_0 Joey Kellner Joey Kellner 2024-06-04T02:34:21.467Z StillImage COORDINATE_ROUNDED;CONTINENT_DERIVED_FROM_COORDINATES;TAXON_MATCH_TAXON_ID_IGNORED
3860311925 50c9509d-22c7-4a22-a47d-8c48425ef4a7 https://www.inaturalist.org/observations/124350131 Animalia Chordata Amphibia Anura Scaphiopodidae Spea Spea bombifrons SPECIES Spea bombifrons (Cope	1863) Spea bombifrons US Colorado PRESENT 28eb1a3f-1c15-4a95-931a-4af90ecb574d 37.666482 -103.23108 28359.0 2022-07-01T23:57:54 1 7 2022 2429789 2429789 HUMAN_OBSERVATION iNaturalist Observations 124350131 katcook1804 2022-07-02T05:58:41 CC_BY_NC_4_0 katcook1804 katcook1804 2024-06-04T01:51:01.575Z StillImage COORDINATE_ROUNDED;CONTINENT_DERIVED_FROM_COORDINATES;TAXON_MATCH_TAXON_ID_IGNORED
3860291860 50c9509d-22c7-4a22-a47d-8c48425ef4a7 https://www.inaturalist.org/observations/124347421 Animalia Chordata Amphibia Anura Scaphiopodidae Spea Spea bombifrons SPECIES Spea bombifrons (Cope	1863) Spea bombifrons US Colorado PRESENT 28eb1a3f-1c15-4a95-931a-4af90ecb574d 37.66677 -103.210783 28359.0 2022-07-01T23:04:52 1 7 2022 2429789 2429789 HUMAN_OBSERVATION iNaturalist Observations 124347421 katcook1804 2022-07-02T05:10:41 CC_BY_NC_4_0 katcook1804 katcook1804 2024-06-04T02:32:50.074Z StillImage COORDINATE_ROUNDED;CONTINENT_DERIVED_FROM_COORDINATES;TAXON_MATCH_TAXON_ID_IGNORED
3860289115 50c9509d-22c7-4a22-a47d-8c48425ef4a7 https://www.inaturalist.org/observations/124511889 Animalia Chordata Amphibia Anura Scaphiopodidae Spea Spea bombifrons SPECIES Spea bombifrons (Cope	1863) Spea bombifrons US Colorado PRESENT 28eb1a3f-1c15-4a95-931a-4af90ecb574d 37.243724 -103.34902 28417.0 2022-07-02T22:29:06 2 7 2022 2429789 2429789 HUMAN_OBSERVATION iNaturalist Observations 124511889 Joey Kellner 2022-07-03T06:41:36 CC_BY_NC_4_0 Joey Kellner Joey Kellner 2024-06-04T01:51:49.518Z StillImage COORDINATE_ROUNDED;CONTINENT_DERIVED_FROM_COORDINATES;TAXON_MATCH_TAXON_ID_IGNORED
3860243071 50c9509d-22c7-4a22-a47d-8c48425ef4a7 https://www.inaturalist.org/observations/122256033 Animalia Chordata Amphibia Anura Scaphiopodidae Spea Spea bombifrons SPECIES Spea bombifrons (Cope	1863) Spea bombifrons US Nebraska PRESENT 28eb1a3f-1c15-4a95-931a-4af90ecb574d 41.025493 -96.251506 14.0 2022-06-17T22:30:08 17 6 2022 2429789 2429789 HUMAN_OBSERVATION iNaturalist Observations 122256033 bkreifels3 2022-06-18T03:30:30 CC_BY_NC_4_0 bkreifels3 bkreifels3 2024-06-04T01:51:40.071Z StillImage COORDINATE_ROUNDED;CONTINENT_DERIVED_FROM_COORDINATES;TAXON_MATCH_TAXON_ID_IGNORED
3860202965 50c9509d-22c7-4a22-a47d-8c48425ef4a7 https://www.inaturalist.org/observations/123173279 Animalia Chordata Amphibia Anura Scaphiopodidae Spea Spea bombifrons SPECIES Spea bombifrons (Cope	1863) Spea bombifrons US Kansas PRESENT 28eb1a3f-1c15-4a95-931a-4af90ecb574d 39.173145 -96.557305 7.0 2022-06-23T21:39:43 23 6 2022 2429789 2429789 HUMAN_OBSERVATION iNaturalist Observations 123173279 danielmhsu 2022-06-24T02:43:35 CC_BY_NC_4_0 danielmhsu danielmhsu 2024-06-04T02:36:26.186Z StillImage CONTINENT_DERIVED_FROM_COORDINATES;TAXON_MATCH_TAXON_ID_IGNORED
3860154822 50c9509d-22c7-4a22-a47d-8c48425ef4a7 https://www.inaturalist.org/observations/120769913 Animalia Chordata Amphibia Anura Scaphiopodidae Spea Spea bombifrons SPECIES Spea bombifrons (Cope	1863) Spea bombifrons US Nebraska PRESENT 28eb1a3f-1c15-4a95-931a-4af90ecb574d 42.802192 -100.127725 3.0 2022-06-07T22:52:43 7 6 2022 2429789 2429789 HUMAN_OBSERVATION iNaturalist Observations 120769913 ryanhanscombio 2022-06-08T04:06:04 CC_BY_NC_4_0 ryanhanscombio ryanhanscombio 2024-06-04T01:51:42.613Z StillImage COORDINATE_ROUNDED;CONTINENT_DERIVED_FROM_COORDINATES;TAXON_MATCH_TAXON_ID_IGNORED
3860147003 50c9509d-22c7-4a22-a47d-8c48425ef4a7 https://www.inaturalist.org/observations/124423307 Animalia Chordata Amphibia Anura Scaphiopodidae Spea Spea bombifrons SPECIES Spea bombifrons (Cope	1863) Spea bombifrons US Colorado PRESENT 28eb1a3f-1c15-4a95-931a-4af90ecb574d 37.769981 -103.408219 28359.0 2022-07-01T23:53:39 1 7 2022 2429789 2429789 HUMAN_OBSERVATION iNaturalist Observations 124423307 Hunter D. Johnson 2022-07-02T18:01:17 CC_BY_NC_4_0 Hunter D. Johnson Hunter D. Johnson 2024-06-04T02:32:38.892Z StillImage COORDINATE_ROUNDED;CONTINENT_DERIVED_FROM_COORDINATES;TAXON_MATCH_TAX…
3859987974 50c9509d-22c7-4a22-a47d-8c48425ef4a7 https://www.inaturalist.org/observations/120908772 Animalia Chordata Amphibia Anura Scaphiopodidae Spea Spea bombifrons SPECIES Spea bombifrons (Cope	1863) Spea bombifrons US Kansas PRESENT 28eb1a3f-1c15-4a95-931a-4af90ecb574d 39.096008 -96.612725 4.0 2022-06-08T21:23:01 8 6 2022 2429789 2429789 HUMAN_OBSERVATION iNaturalist Observations 120908772 danielmhsu 2022-06-09T02:58:10 CC_BY_NC_4_0 danielmhsu danielmhsu 2024-06-04T01:51:47.096Z StillImage COORDINATE_ROUNDED;CONTINENT_DERIVED_FROM_COORDINATES;TAXON_MATCH_TAXON_ID_IGNORED
3859945306 50c9509d-22c7-4a22-a47d-8c48425ef4a7 https://www.inaturalist.org/observations/124828894 Animalia Chordata Amphibia Anura Scaphiopodidae Spea Spea bombifrons SPECIES Spea bombifrons (Cope	1863) Spea bombifrons US Colorado PRESENT 28eb1a3f-1c15-4a95-931a-4af90ecb574d 40.314417 -104.810505 15.0 2022-07-04T19:41:12 4 7 2022 2429789 2429789 HUMAN_OBSERVATION iNaturalist Observations 124828894 Prairie Guy 2022-07-05T02:17:00 CC_BY_NC_4_0 Prairie Guy Prairie Guy 2024-06-04T01:51:57.478Z StillImage COORDINATE_ROUNDED;CONTINENT_DERIVED_FROM_COORDINATES;TAXON_MATCH_TAXON_ID_IGNORED
3859900812 50c9509d-22c7-4a22-a47d-8c48425ef4a7 https://www.inaturalist.org/observations/124343093 Animalia Chordata Amphibia Anura Scaphiopodidae Spea Spea bombifrons SPECIES Spea bombifrons (Cope	1863) Spea bombifrons US Colorado PRESENT 28eb1a3f-1c15-4a95-931a-4af90ecb574d 37.974593 -103.429407 28329.0 2022-07-01T22:08:09 1 7 2022 2429789 2429789 HUMAN_OBSERVATION iNaturalist Observations 124343093 Hunter D. Johnson 2022-12-27T06:22:01 CC_BY_NC_4_0 Hunter D. Johnson Hunter D. Johnson 2024-06-04T01:51:34.425Z StillImage COORDINATE_ROUNDED;CONTINENT_DERIVED_FROM_COORDINATES;TAXON_MATCH_TAX…
3859790709 50c9509d-22c7-4a22-a47d-8c48425ef4a7 https://www.inaturalist.org/observations/122916213 Animalia Chordata Amphibia Anura Scaphiopodidae Spea Spea bombifrons SPECIES Spea bombifrons (Cope	1863) Spea bombifrons US Kansas PRESENT 28eb1a3f-1c15-4a95-931a-4af90ecb574d 38.877599 -97.422424 28181.0 2022-06-22T01:34:03 22 6 2022 2429789 2429789 HUMAN_OBSERVATION iNaturalist Observations 122916213 alexb0000 2022-06-22T10:37:25 CC_BY_NC_4_0 jennarider jennarider 2024-06-04T01:51:31.689Z StillImage COORDINATE_ROUNDED;CONTINENT_DERIVED_FROM_COORDINATES;TAXON_MATCH_TAXON_ID_IGNORED
3859782766 50c9509d-22c7-4a22-a47d-8c48425ef4a7 https://www.inaturalist.org/observations/122971571 Animalia Chordata Amphibia Anura Scaphiopodidae Spea Spea bombifrons SPECIES Spea bombifrons (Cope	1863) Spea bombifrons US Wyoming PRESENT 28eb1a3f-1c15-4a95-931a-4af90ecb574d 44.444754 -109.108217 30.0 2022-06-20T15:10:28 20 6 2022 2429789 2429789 HUMAN_OBSERVATION iNaturalist Observations 122971571 bfeuz15 2022-06-22T17:12:23 CC_BY_NC_4_0 bfeuz15 bfeuz15 2024-06-04T02:34:56.316Z StillImage COORDINATE_ROUNDED;CONTINENT_DERIVED_FROM_COORDINATES;TAXON_MATCH_TAXON_ID_IGNORED
3859766400 50c9509d-22c7-4a22-a47d-8c48425ef4a7 https://www.inaturalist.org/observations/121495003 Animalia Chordata Amphibia Anura Scaphiopodidae Spea Spea bombifrons SPECIES Spea bombifrons (Cope	1863) Spea bombifrons US Colorado PRESENT 28eb1a3f-1c15-4a95-931a-4af90ecb574d 38.877464 -103.447951 28181.0 2022-06-12T00:29:46 12 6 2022 2429789 2429789 HUMAN_OBSERVATION iNaturalist Observations 121495003 Travis Whalen 2022-06-12T22:01:20 CC_BY_NC_4_0 Travis Whalen Travis Whalen 2024-06-04T01:51:01.586Z StillImage COORDINATE_ROUNDED;CONTINENT_DERIVED_FROM_COORDINATES;TAXON_MATCH_TAXON_ID_IGNOR…
3859668240 50c9509d-22c7-4a22-a47d-8c48425ef4a7 https://www.inaturalist.org/observations/121206407 Animalia Chordata Amphibia Anura Scaphiopodidae Spea Spea bombifrons SPECIES Spea bombifrons (Cope	1863) Spea bombifrons US Nebraska PRESENT 28eb1a3f-1c15-4a95-931a-4af90ecb574d 42.80133 -100.132492 15.0 2022-06-11T01:07:53 11 6 2022 2429789 2429789 HUMAN_OBSERVATION iNaturalist Observations 121206407 krattle2 2022-06-11T09:10:22 CC_BY_NC_4_0 krattle2 krattle2 2024-06-04T02:32:07.469Z StillImage COORDINATE_ROUNDED;CONTINENT_DERIVED_FROM_COORDINATES;TAXON_MATCH_TAXON_ID_IGNORED
3859651321 50c9509d-22c7-4a22-a47d-8c48425ef4a7 https://www.inaturalist.org/observations/124955769 Animalia Chordata Amphibia Anura Scaphiopodidae Spea Spea bombifrons SPECIES Spea bombifrons (Cope	1863) Spea bombifrons US South Dakota PRESENT 28eb1a3f-1c15-4a95-931a-4af90ecb574d 43.954125 -98.068565 199.0 2022-07-05 5 7 2022 2429789 2429789 HUMAN_OBSERVATION iNaturalist Observations 124955769 Drew R. Davis	Ph.D. 2022-07-06T02:38:37 CC0_1_0 Jeff D Hansen Jeff D Hansen 2024-06-04T01:52:32.338Z Sound COORDINATE_ROUNDED;CONTINENT_DERIVED_FROM_COORDINATES;TAXON_MATCH_TAXON_ID_IGNORED
3859626046 50c9509d-22c7-4a22-a47d-8c48425ef4a7 https://www.inaturalist.org/observations/124423395 Animalia Chordata Amphibia Anura Scaphiopodidae Spea Spea bombifrons SPECIES Spea bombifrons (Cope	1863) Spea bombifrons US Colorado PRESENT 28eb1a3f-1c15-4a95-931a-4af90ecb574d 37.630327 -103.554561 28359.0 2022-07-02T00:01:11 2 7 2022 2429789 2429789 HUMAN_OBSERVATION iNaturalist Observations 124423395 Hunter D. Johnson 2022-07-02T18:01:57 CC_BY_NC_4_0 Hunter D. Johnson Hunter D. Johnson 2024-06-04T02:36:02.212Z StillImage COORDINATE_ROUNDED;CONTINENT_DERIVED_FROM_COORDINATES;TAXON_MATCH_TAX…
3859614843 50c9509d-22c7-4a22-a47d-8c48425ef4a7 https://www.inaturalist.org/observations/124353621 Animalia Chordata Amphibia Anura Scaphiopodidae Spea Spea bombifrons SPECIES Spea bombifrons (Cope	1863) Spea bombifrons US Colorado PRESENT 28eb1a3f-1c15-4a95-931a-4af90ecb574d 37.873243 -103.42915 28329.0 2022-07-01T21:24:41 1 7 2022 2429789 2429789 HUMAN_OBSERVATION iNaturalist Observations 124353621 Joey Kellner 2022-07-02T07:00:15 CC_BY_NC_4_0 Joey Kellner Joey Kellner 2024-06-04T02:33:47.548Z StillImage COORDINATE_ROUNDED;CONTINENT_DERIVED_FROM_COORDINATES;TAXON_MATCH_TAXON_ID_IGNORED
3859500558 50c9509d-22c7-4a22-a47d-8c48425ef4a7 https://www.inaturalist.org/observations/120361429 Animalia Chordata Amphibia Anura Scaphiopodidae Spea Spea bombifrons SPECIES Spea bombifrons (Cope	1863) Spea bombifrons US Kansas PRESENT 28eb1a3f-1c15-4a95-931a-4af90ecb574d 37.442306 -98.396747 2022-05-25T21:27:15 25 5 2022 2429789 2429789 HUMAN_OBSERVATION iNaturalist Observations 120361429 Jacob Schaefer 2022-06-05T16:58:14 CC0_1_0 Jacob Schaefer Jacob Schaefer 2024-06-04T01:51:28.046Z COORDINATE_ROUNDED;CONTINENT_DERIVED_FROM_COORDINATES;TAXON_MATCH_TAXON_ID_IGNORED
3859418725 50c9509d-22c7-4a22-a47d-8c48425ef4a7 https://www.inaturalist.org/observations/120650972 Animalia Chordata Amphibia Anura Scaphiopodidae Spea Spea bombifrons SPECIES Spea bombifrons (Cope	1863) Spea bombifrons US Kansas PRESENT 28eb1a3f-1c15-4a95-931a-4af90ecb574d 37.02952 -99.012121 371.0 2022-06-02T21:49:09 2 6 2022 2429789 2429789 HUMAN_OBSERVATION iNaturalist Observations 120650972 lampichthys 2022-06-07T11:41:54 CC_BY_NC_4_0 lampichthys lampichthys 2024-06-04T02:33:22.428Z StillImage COORDINATE_ROUNDED;CONTINENT_DERIVED_FROM_COORDINATES;TAXON_MATCH_TAXON_ID_IGNORED
3859291467 50c9509d-22c7-4a22-a47d-8c48425ef4a7 https://www.inaturalist.org/observations/122562636 Animalia Chordata Amphibia Anura Scaphiopodidae Spea Spea bombifrons SPECIES Spea bombifrons (Cope	1863) Spea bombifrons CA Alberta PRESENT 28eb1a3f-1c15-4a95-931a-4af90ecb574d 50.962134 -110.177788 26293.0 2022-06-19T01:44 19 6 2022 2429789 2429789 HUMAN_OBSERVATION iNaturalist Observations 122562636 Nick Cairns 2022-06-19T22:38:54 CC_BY_NC_4_0 Nick Cairns Nick Cairns 2024-06-04T02:31:33.817Z StillImage COORDINATE_ROUNDED;CONTINENT_DERIVED_FROM_COORDINATES;TAXON_MATCH_TAXON_ID_IGNORED
3859116949 50c9509d-22c7-4a22-a47d-8c48425ef4a7 https://www.inaturalist.org/observations/124350040 Animalia Chordata Amphibia Anura Scaphiopodidae Spea Spea bombifrons SPECIES Spea bombifrons (Cope	1863) Spea bombifrons US Colorado PRESENT 28eb1a3f-1c15-4a95-931a-4af90ecb574d 37.649795 -103.280612 28359.0 2022-07-01T23:55:20 1 7 2022 2429789 2429789 HUMAN_OBSERVATION iNaturalist Observations 124350040 katcook1804 2022-07-02T05:56:55 CC_BY_NC_4_0 katcook1804 katcook1804 2024-06-04T01:51:41.314Z StillImage COORDINATE_ROUNDED;CONTINENT_DERIVED_FROM_COORDINATES;TAXON_MATCH_TAXON_ID_IGNORED
3859084900 50c9509d-22c7-4a22-a47d-8c48425ef4a7 https://www.inaturalist.org/observations/123201637 Animalia Chordata Amphibia Anura Scaphiopodidae Spea Spea bombifrons SPECIES Spea bombifrons (Cope	1863) Spea bombifrons CA Alberta PRESENT 28eb1a3f-1c15-4a95-931a-4af90ecb574d 50.849413 -110.049689 4.0 2022-06-17T22:58:14 17 6 2022 2429789 2429789 HUMAN_OBSERVATION iNaturalist Observations 123201637 ryanhanscombio 2022-06-24T09:46:58 CC_BY_NC_4_0 ryanhanscombio ryanhanscombio 2024-06-04T01:52:01.569Z StillImage COORDINATE_ROUNDED;CONTINENT_DERIVED_FROM_COORDINATES;TAXON_MATCH_TAXON_ID_IGNORED
3859076331 50c9509d-22c7-4a22-a47d-8c48425ef4a7 https://www.inaturalist.org/observations/124939754 Animalia Chordata Amphibia Anura Scaphiopodidae Spea Spea bombifrons SPECIES Spea bombifrons (Cope	1863) Spea bombifrons CA Alberta PRESENT 28eb1a3f-1c15-4a95-931a-4af90ecb574d 50.862187 -110.061011 4471.0 2022-06-28T23:50:04 28 6 2022 2429789 2429789 HUMAN_OBSERVATION iNaturalist Observations 124939754 Dominic Alianelli 2022-07-05T21:21:12 CC0_1_0 Dominic Alianelli Dominic Alianelli 2024-06-04T01:51:25.769Z StillImage COORDINATE_ROUNDED;CONTINENT_DERIVED_FROM_COORDINATES;TAXON_MATCH_TAXON_ID_…
3858995911 50c9509d-22c7-4a22-a47d-8c48425ef4a7 https://www.inaturalist.org/observations/124354117 Animalia Chordata Amphibia Anura Scaphiopodidae Spea Spea bombifrons SPECIES Spea bombifrons (Cope	1863) Spea bombifrons US Colorado PRESENT 28eb1a3f-1c15-4a95-931a-4af90ecb574d 37.675593 -103.337113 28359.0 2022-07-01T23:04:45 1 7 2022 2429789 2429789 HUMAN_OBSERVATION iNaturalist Observations 124354117 Joey Kellner 2022-07-02T07:09:32 CC_BY_NC_4_0 Joey Kellner Joey Kellner 2024-06-04T02:33:48.798Z StillImage COORDINATE_ROUNDED;CONTINENT_DERIVED_FROM_COORDINATES;TAXON_MATCH_TAXON_ID_IGNORED
3858995903 50c9509d-22c7-4a22-a47d-8c48425ef4a7 https://www.inaturalist.org/observations/124345261 Animalia Chordata Amphibia Anura Scaphiopodidae Spea Spea bombifrons SPECIES Spea bombifrons (Cope	1863) Spea bombifrons US Colorado PRESENT 28eb1a3f-1c15-4a95-931a-4af90ecb574d 37.980987 -103.536541 28329.0 2022-07-01T22:41:42 1 7 2022 2429789 2429789 HUMAN_OBSERVATION iNaturalist Observations 124345261 Hunter D. Johnson 2022-07-02T04:42:51 CC_BY_NC_4_0 Hunter D. Johnson Hunter D. Johnson 2024-06-04T02:32:13.648Z StillImage COORDINATE_ROUNDED;CONTINENT_DERIVED_FROM_COORDINATES;TAXON_MATCH_TAX…
3858899303 50c9509d-22c7-4a22-a47d-8c48425ef4a7 https://www.inaturalist.org/observations/122562605 Animalia Chordata Amphibia Anura Scaphiopodidae Spea Spea bombifrons SPECIES Spea bombifrons (Cope	1863) Spea bombifrons CA Saskatchewan PRESENT 28eb1a3f-1c15-4a95-931a-4af90ecb574d 49.43668 -107.182213 2022-06-15T23:29 15 6 2022 2429789 2429789 HUMAN_OBSERVATION iNaturalist Observations 122562605 Nick Cairns 2022-06-19T22:38:47 CC_BY_NC_4_0 Nick Cairns Nick Cairns 2024-06-04T02:34:03.618Z StillImage COORDINATE_ROUNDED;CONTINENT_DERIVED_FROM_COORDINATES;TAXON_MATCH_TAXON_ID_IGNORED
3858892995 50c9509d-22c7-4a22-a47d-8c48425ef4a7 https://www.inaturalist.org/observations/123267175 Animalia Chordata Amphibia Anura Scaphiopodidae Spea Spea bombifrons SPECIES Spea bombifrons (Cope	1863) Spea bombifrons CA Manitoba PRESENT 28eb1a3f-1c15-4a95-931a-4af90ecb574d 49.393974 -100.697673 26550.0 2022-06-14T02:16 14 6 2022 2429789 2429789 HUMAN_OBSERVATION iNaturalist Observations 123267175 Peter Taylor 2022-06-24T20:00:35 CC_BY_NC_4_0 Peter Taylor Peter Taylor 2024-06-04T01:52:01.294Z StillImage COORDINATE_ROUNDED;CONTINENT_DERIVED_FROM_COORDINATES;TAXON_MATCH_TAXON_ID_IGNORED
3858886553 50c9509d-22c7-4a22-a47d-8c48425ef4a7 https://www.inaturalist.org/observations/123946492 Animalia Chordata Amphibia Anura Scaphiopodidae Spea Spea bombifrons SPECIES Spea bombifrons (Cope	1863) Spea bombifrons CA Alberta PRESENT 28eb1a3f-1c15-4a95-931a-4af90ecb574d 50.85808 -110.04293 25.0 2022-06-16T17:05:30 16 6 2022 2429789 2429789 HUMAN_OBSERVATION iNaturalist Observations 123946492 krattle2 2022-06-29T10:00:05 CC_BY_NC_4_0 krattle2 krattle2 2024-06-04T01:53:09.044Z StillImage COORDINATE_ROUNDED;CONTINENT_DERIVED_FROM_COORDINATES;TAXON_MATCH_TAXON_ID_IGNORED
3858827950 50c9509d-22c7-4a22-a47d-8c48425ef4a7 https://www.inaturalist.org/observations/124423380 Animalia Chordata Amphibia Anura Scaphiopodidae Spea Spea bombifrons SPECIES Spea bombifrons (Cope	1863) Spea bombifrons US Colorado PRESENT 28eb1a3f-1c15-4a95-931a-4af90ecb574d 37.731554 -103.405986 28359.0 2022-07-02T00:00:42 2 7 2022 2429789 2429789 HUMAN_OBSERVATION iNaturalist Observations 124423380 Hunter D. Johnson 2022-07-02T18:01:48 CC_BY_NC_4_0 Hunter D. Johnson Hunter D. Johnson 2024-06-04T01:51:33.710Z StillImage COORDINATE_ROUNDED;CONTINENT_DERIVED_FROM_COORDINATES;TAXON_MATCH_TAX…
3858786960 50c9509d-22c7-4a22-a47d-8c48425ef4a7 https://www.inaturalist.org/observations/124511437 Animalia Chordata Amphibia Anura Scaphiopodidae Spea Spea bombifrons SPECIES Spea bombifrons (Cope	1863) Spea bombifrons US Colorado PRESENT 28eb1a3f-1c15-4a95-931a-4af90ecb574d 37.777244 -103.231581 28359.0 2022-07-02T23:23:23 2 7 2022 2429789 2429789 HUMAN_OBSERVATION iNaturalist Observations 124511437 mihmdunning 2022-07-03T06:34:16 CC_BY_NC_4_0 mihmdunning mihmdunning 2024-06-04T01:51:43.416Z StillImage COORDINATE_ROUNDED;CONTINENT_DERIVED_FROM_COORDINATES;TAXON_MATCH_TAXON_ID_IGNORED
3858778969 50c9509d-22c7-4a22-a47d-8c48425ef4a7 https://www.inaturalist.org/observations/119724276 Animalia Chordata Amphibia Anura Scaphiopodidae Spea Spea bombifrons SPECIES Spea bombifrons (Cope	1863) Spea bombifrons US Colorado PRESENT 28eb1a3f-1c15-4a95-931a-4af90ecb574d 40.098813 -104.959225 28000.0 2022-05-31T22:06:23 31 5 2022 2429789 2429789 HUMAN_OBSERVATION iNaturalist Observations 119724276 Travis Whalen 2022-06-01T12:45:34 CC_BY_NC_4_0 Travis Whalen Travis Whalen 2024-06-04T01:51:17.014Z StillImage COORDINATE_ROUNDED;CONTINENT_DERIVED_FROM_COORDINATES;TAXON_MATCH_TAXON_ID_IGNOR…
3858749932 50c9509d-22c7-4a22-a47d-8c48425ef4a7 https://www.inaturalist.org/observations/124352108 Animalia Chordata Amphibia Anura Scaphiopodidae Spea Spea bombifrons SPECIES Spea bombifrons (Cope	1863) Spea bombifrons US Colorado PRESENT 28eb1a3f-1c15-4a95-931a-4af90ecb574d 37.753095 -103.429548 28359.0 2022-07-02T00:20:44 2 7 2022 2429789 2429789 HUMAN_OBSERVATION iNaturalist Observations 124352108 katcook1804 2022-07-02T06:34:43 CC_BY_NC_4_0 katcook1804 katcook1804 2024-06-04T01:51:54.285Z StillImage COORDINATE_ROUNDED;CONTINENT_DERIVED_FROM_COORDINATES;TAXON_MATCH_TAXON_ID_IGNORED
3858745883 50c9509d-22c7-4a22-a47d-8c48425ef4a7 https://www.inaturalist.org/observations/124351517 Animalia Chordata Amphibia Anura Scaphiopodidae Spea Spea bombifrons SPECIES Spea bombifrons (Cope	1863) Spea bombifrons US Colorado PRESENT 28eb1a3f-1c15-4a95-931a-4af90ecb574d 37.614019 -103.467453 28359.0 2022-07-02T00:18:20 2 7 2022 2429789 2429789 HUMAN_OBSERVATION iNaturalist Observations 124351517 katcook1804 2022-07-02T06:23:53 CC_BY_NC_4_0 katcook1804 katcook1804 2024-06-04T02:34:33.831Z StillImage COORDINATE_ROUNDED;CONTINENT_DERIVED_FROM_COORDINATES;TAXON_MATCH_TAXON_ID_IGNORED
3858693888 50c9509d-22c7-4a22-a47d-8c48425ef4a7 https://www.inaturalist.org/observations/124343181 Animalia Chordata Amphibia Anura Scaphiopodidae Spea Spea bombifrons SPECIES Spea bombifrons (Cope	1863) Spea bombifrons US Colorado PRESENT 28eb1a3f-1c15-4a95-931a-4af90ecb574d 37.861688 -103.434779 28329.0 2022-07-01T22:13:19 1 7 2022 2429789 2429789 HUMAN_OBSERVATION iNaturalist Observations 124343181 Hunter D. Johnson 2022-07-02T04:22:30 CC_BY_NC_4_0 Hunter D. Johnson Hunter D. Johnson 2024-06-04T01:51:33.029Z StillImage COORDINATE_ROUNDED;CONTINENT_DERIVED_FROM_COORDINATES;TAXON_MATCH_TAX…
3858682439 50c9509d-22c7-4a22-a47d-8c48425ef4a7 https://www.inaturalist.org/observations/122562603 Animalia Chordata Amphibia Anura Scaphiopodidae Spea Spea bombifrons SPECIES Spea bombifrons (Cope	1863) Spea bombifrons CA Saskatchewan PRESENT 28eb1a3f-1c15-4a95-931a-4af90ecb574d 49.442533 -106.911625 26518.0 2022-06-15T22:44 15 6 2022 2429789 2429789 HUMAN_OBSERVATION iNaturalist Observations 122562603 Nick Cairns 2022-06-19T22:38:46 CC_BY_NC_4_0 Nick Cairns Nick Cairns 2024-06-04T02:37:03.975Z StillImage COORDINATE_ROUNDED;CONTINENT_DERIVED_FROM_COORDINATES;TAXON_MATCH_TAXON_ID_IGNORED
3858676915 50c9509d-22c7-4a22-a47d-8c48425ef4a7 https://www.inaturalist.org/observations/124361596 Animalia Chordata Amphibia Anura Scaphiopodidae Spea Spea bombifrons SPECIES Spea bombifrons (Cope	1863) Spea bombifrons CA Alberta PRESENT 28eb1a3f-1c15-4a95-931a-4af90ecb574d 50.955283 -110.006661 7.0 2022-07-02T02:45:05 2 7 2022 2429789 2429789 HUMAN_OBSERVATION iNaturalist Observations 124361596 ryanhanscombio 2022-07-02T09:23:21 CC_BY_NC_4_0 ryanhanscombio ryanhanscombio 2024-06-04T02:33:47.576Z StillImage COORDINATE_ROUNDED;CONTINENT_DERIVED_FROM_COORDINATES;TAXON_MATCH_TAXON_ID_IGNORED
3858644327 50c9509d-22c7-4a22-a47d-8c48425ef4a7 https://www.inaturalist.org/observations/122562604 Animalia Chordata Amphibia Anura Scaphiopodidae Spea Spea bombifrons SPECIES Spea bombifrons (Cope	1863) Spea bombifrons CA Saskatchewan PRESENT 28eb1a3f-1c15-4a95-931a-4af90ecb574d 49.571356 -106.970259 26518.0 2022-06-15T22:48 15 6 2022 2429789 2429789 HUMAN_OBSERVATION iNaturalist Observations 122562604 Nick Cairns 2022-06-19T22:38:47 CC_BY_NC_4_0 Nick Cairns Nick Cairns 2024-06-04T02:30:34.171Z StillImage COORDINATE_ROUNDED;CONTINENT_DERIVED_FROM_COORDINATES;TAXON_MATCH_TAXON_ID_IGNORED
3858606418 50c9509d-22c7-4a22-a47d-8c48425ef4a7 https://www.inaturalist.org/observations/122562602 Animalia Chordata Amphibia Anura Scaphiopodidae Spea Spea bombifrons SPECIES Spea bombifrons (Cope	1863) Spea bombifrons CA Saskatchewan PRESENT 28eb1a3f-1c15-4a95-931a-4af90ecb574d 49.441573 -106.84741 26518.0 2022-06-15T22:34 15 6 2022 2429789 2429789 HUMAN_OBSERVATION iNaturalist Observations 122562602 Nick Cairns 2022-06-19T22:38:46 CC_BY_NC_4_0 Nick Cairns Nick Cairns 2024-06-04T02:33:51.089Z StillImage COORDINATE_ROUNDED;CONTINENT_DERIVED_FROM_COORDINATES;TAXON_MATCH_TAXON_ID_IGNORED
3858576094 50c9509d-22c7-4a22-a47d-8c48425ef4a7 https://www.inaturalist.org/observations/121088428 Animalia Chordata Amphibia Anura Scaphiopodidae Spea Spea bombifrons SPECIES Spea bombifrons (Cope	1863) Spea bombifrons US Kansas PRESENT 28eb1a3f-1c15-4a95-931a-4af90ecb574d 37.91203 -98.11023 4.0 2022-06-10T08:55:56 10 6 2022 2429789 2429789 HUMAN_OBSERVATION iNaturalist Observations 121088428 Jacob Riggs 2022-06-10T13:58:02 CC_BY_NC_4_0 Jacob Riggs Jacob Riggs 2024-06-04T01:51:26.432Z StillImage COORDINATE_ROUNDED;CONTINENT_DERIVED_FROM_COORDINATES;TAXON_MATCH_TAXON_ID_IGNORED
3858435615 50c9509d-22c7-4a22-a47d-8c48425ef4a7 https://www.inaturalist.org/observations/120487342 Animalia Chordata Amphibia Anura Scaphiopodidae Spea Spea bombifrons SPECIES Spea bombifrons (Cope	1863) Spea bombifrons US Kansas PRESENT 28eb1a3f-1c15-4a95-931a-4af90ecb574d 38.856016 -97.568506 28181.0 2022-06-06T03:53:52 6 6 2022 2429789 2429789 HUMAN_OBSERVATION iNaturalist Observations 120487342 jennarider 2022-06-06T10:10:40 CC_BY_NC_4_0 jennarider jennarider 2024-06-04T01:51:12.598Z StillImage COORDINATE_ROUNDED;CONTINENT_DERIVED_FROM_COORDINATES;TAXON_MATCH_TAXON_ID_IGNORED
3858346073 50c9509d-22c7-4a22-a47d-8c48425ef4a7 https://www.inaturalist.org/observations/119852119 Animalia Chordata Amphibia Anura Scaphiopodidae Spea Spea bombifrons SPECIES Spea bombifrons (Cope	1863) Spea bombifrons US Texas PRESENT 28eb1a3f-1c15-4a95-931a-4af90ecb574d 32.076831 -102.662764 29146.0 2022-06-02T04:40:44 2 6 2022 2429789 2429789 HUMAN_OBSERVATION iNaturalist Observations 119852119 John Moore 2022-06-02T10:40:57 CC_BY_NC_4_0 John Moore John Moore 2024-06-04T01:51:18.639Z StillImage COORDINATE_ROUNDED;CONTINENT_DERIVED_FROM_COORDINATES;TAXON_MATCH_TAXON_ID_IGNORED
3802709443 50c9509d-22c7-4a22-a47d-8c48425ef4a7 https://www.inaturalist.org/observations/114786595 Animalia Chordata Amphibia Anura Scaphiopodidae Spea Spea bombifrons SPECIES Spea bombifrons (Cope	1863) Spea bombifrons US Texas PRESENT 28eb1a3f-1c15-4a95-931a-4af90ecb574d 26.480614 -98.367604 3.0 2022-04-26T23:18:23 26 4 2022 2429789 2429789 HUMAN_OBSERVATION iNaturalist Observations 114786595 Drew R. Davis	Ph.D. 2022-05-02T18:04:16 CC_BY_NC_4_0 Drew R. Davis	Ph.D. Drew R. Davis	Ph.D. 2024-06-04T01:51:28.444Z StillImage CONTINENT_DERIVED_FROM_COORDINATES;TAXON_MATCH_TAXON_ID_IGNORED
3802676487 50c9509d-22c7-4a22-a47d-8c48425ef4a7 https://www.inaturalist.org/observations/115036697 Animalia Chordata Amphibia Anura Scaphiopodidae Spea Spea bombifrons SPECIES Spea bombifrons (Cope	1863) Spea bombifrons US Texas PRESENT 28eb1a3f-1c15-4a95-931a-4af90ecb574d 34.179324 -98.314276 28874.0 2022-05-02T23:22:06 2 5 2022 2429789 2429789 HUMAN_OBSERVATION iNaturalist Observations 115036697 Bryan Box 2022-05-03T04:23:26 CC_BY_NC_4_0 Bryan Box Bryan Box 2024-06-04T01:50:24.757Z StillImage COORDINATE_ROUNDED;CONTINENT_DERIVED_FROM_COORDINATES;TAXON_MATCH_TAXON_ID_IGNORED
3802642666 50c9509d-22c7-4a22-a47d-8c48425ef4a7 https://www.inaturalist.org/observations/117904784 Animalia Chordata Amphibia Anura Scaphiopodidae Spea Spea bombifrons SPECIES Spea bombifrons (Cope	1863) Spea bombifrons US Oklahoma PRESENT 28eb1a3f-1c15-4a95-931a-4af90ecb574d 35.39294 -99.145974 61.0 2022-05-17T22:04 17 5 2022 2429789 2429789 HUMAN_OBSERVATION iNaturalist Observations 117904784 Nick Tepper 2022-05-20T19:21:09 CC_BY_NC_4_0 Nick Tepper Nick Tepper 2024-06-04T01:50:56.867Z StillImage COORDINATE_ROUNDED;CONTINENT_DERIVED_FROM_COORDINATES;TAXON_MATCH_TAXON_ID_IGNORED
3802630689 50c9509d-22c7-4a22-a47d-8c48425ef4a7 https://www.inaturalist.org/observations/117904770 Animalia Chordata Amphibia Anura Scaphiopodidae Spea Spea bombifrons SPECIES Spea bombifrons (Cope	1863) Spea bombifrons US Oklahoma PRESENT 28eb1a3f-1c15-4a95-931a-4af90ecb574d 35.392849 -99.139212 31.0 2022-05-17T22:13 17 5 2022 2429789 2429789 HUMAN_OBSERVATION iNaturalist Observations 117904770 Nick Tepper 2022-05-20T19:21:06 CC_BY_NC_4_0 Nick Tepper Nick Tepper 2024-06-04T02:30:48.188Z StillImage COORDINATE_ROUNDED;CONTINENT_DERIVED_FROM_COORDINATES;TAXON_MATCH_TAXON_ID_IGNORED
3802623759 50c9509d-22c7-4a22-a47d-8c48425ef4a7 https://www.inaturalist.org/observations/118093125 Animalia Chordata Amphibia Anura Scaphiopodidae Spea Spea bombifrons SPECIES Spea bombifrons (Cope	1863) Spea bombifrons US Oklahoma PRESENT 28eb1a3f-1c15-4a95-931a-4af90ecb574d 36.115983 -98.646387 4.0 2022-05-21T01:38:19 21 5 2022 2429789 2429789 HUMAN_OBSERVATION iNaturalist Observations 118093125 Nick Tepper 2022-05-21T23:25:18 CC_BY_NC_4_0 Nick Tepper Nick Tepper 2024-06-04T02:31:54.943Z StillImage COORDINATE_ROUNDED;CONTINENT_DERIVED_FROM_COORDINATES;TAXON_MATCH_TAXON_ID_IGNORED
3802620472 50c9509d-22c7-4a22-a47d-8c48425ef4a7 https://www.inaturalist.org/observations/114786871 Animalia Chordata Amphibia Anura Scaphiopodidae Spea Spea bombifrons SPECIES Spea bombifrons (Cope	1863) Spea bombifrons US Texas PRESENT 28eb1a3f-1c15-4a95-931a-4af90ecb574d 26.47925 -98.324783 3.0 2022-04-26T23:25:01 26 4 2022 2429789 2429789 HUMAN_OBSERVATION iNaturalist Observations 114786871 Drew R. Davis	Ph.D. 2022-05-02T18:05:00 CC_BY_NC_4_0 Drew R. Davis	Ph.D. Drew R. Davis	Ph.D. 2024-06-04T02:33:02.761Z StillImage COORDINATE_ROUNDED;CONTINENT_DERIVED_FROM_COORDINATES;TAXON_MATCH_TAXON_ID_IGNORED
3802590620 50c9509d-22c7-4a22-a47d-8c48425ef4a7 https://www.inaturalist.org/observations/117904768 Animalia Chordata Amphibia Anura Scaphiopodidae Spea Spea bombifrons SPECIES Spea bombifrons (Cope	1863) Spea bombifrons US Oklahoma PRESENT 28eb1a3f-1c15-4a95-931a-4af90ecb574d 35.594799 -99.206966 31.0 2022-05-19T02:54 19 5 2022 2429789 2429789 HUMAN_OBSERVATION iNaturalist Observations 117904768 Nick Tepper 2022-05-20T19:21:06 CC_BY_NC_4_0 Nick Tepper Nick Tepper 2024-06-04T02:31:40.715Z StillImage COORDINATE_ROUNDED;CONTINENT_DERIVED_FROM_COORDINATES;TAXON_MATCH_TAXON_ID_IGNORED
3802587701 50c9509d-22c7-4a22-a47d-8c48425ef4a7 https://www.inaturalist.org/observations/117904771 Animalia Chordata Amphibia Anura Scaphiopodidae Spea Spea bombifrons SPECIES Spea bombifrons (Cope	1863) Spea bombifrons US Oklahoma PRESENT 28eb1a3f-1c15-4a95-931a-4af90ecb574d 35.392867 -99.136702 31.0 2022-05-17T22:13 17 5 2022 2429789 2429789 HUMAN_OBSERVATION iNaturalist Observations 117904771 Nick Tepper 2022-05-20T19:21:06 CC_BY_NC_4_0 Nick Tepper Nick Tepper 2024-06-04T02:30:48.343Z StillImage COORDINATE_ROUNDED;CONTINENT_DERIVED_FROM_COORDINATES;TAXON_MATCH_TAXON_ID_IGNORED
3802584461 50c9509d-22c7-4a22-a47d-8c48425ef4a7 https://www.inaturalist.org/observations/114786447 Animalia Chordata Amphibia Anura Scaphiopodidae Spea Spea bombifrons SPECIES Spea bombifrons (Cope	1863) Spea bombifrons US Texas PRESENT 28eb1a3f-1c15-4a95-931a-4af90ecb574d 26.489253 -98.390166 3.0 2022-04-26T23:11:16 26 4 2022 2429789 2429789 HUMAN_OBSERVATION iNaturalist Observations 114786447 Drew R. Davis	Ph.D. 2022-05-02T18:03:49 CC_BY_NC_4_0 Drew R. Davis	Ph.D. Drew R. Davis	Ph.D. 2024-06-04T02:31:38.084Z StillImage CONTINENT_DERIVED_FROM_COORDINATES;TAXON_MATCH_TAXON_ID_IGNORED
3802579694 50c9509d-22c7-4a22-a47d-8c48425ef4a7 https://www.inaturalist.org/observations/117904783 Animalia Chordata Amphibia Anura Scaphiopodidae Spea Spea bombifrons SPECIES Spea bombifrons (Cope	1863) Spea bombifrons US Oklahoma PRESENT 28eb1a3f-1c15-4a95-931a-4af90ecb574d 35.361402 -99.134753 122.0 2022-05-17T21:27 17 5 2022 2429789 2429789 HUMAN_OBSERVATION iNaturalist Observations 117904783 Nick Tepper 2022-05-20T19:21:09 CC_BY_NC_4_0 Nick Tepper Nick Tepper 2024-06-04T01:50:45.266Z StillImage COORDINATE_ROUNDED;CONTINENT_DERIVED_FROM_COORDINATES;TAXON_MATCH_TAXON_ID_IGNORED
3802573600 50c9509d-22c7-4a22-a47d-8c48425ef4a7 https://www.inaturalist.org/observations/117904778 Animalia Chordata Amphibia Anura Scaphiopodidae Spea Spea bombifrons SPECIES Spea bombifrons (Cope	1863) Spea bombifrons US Oklahoma PRESENT 28eb1a3f-1c15-4a95-931a-4af90ecb574d 35.392788 -99.141573 61.0 2022-05-17T22:05 17 5 2022 2429789 2429789 HUMAN_OBSERVATION iNaturalist Observations 117904778 Nick Tepper 2022-05-20T19:21:08 CC_BY_NC_4_0 Nick Tepper Nick Tepper 2024-06-04T02:33:47.832Z StillImage COORDINATE_ROUNDED;CONTINENT_DERIVED_FROM_COORDINATES;TAXON_MATCH_TAXON_ID_IGNORED
3802562663 50c9509d-22c7-4a22-a47d-8c48425ef4a7 https://www.inaturalist.org/observations/117904776 Animalia Chordata Amphibia Anura Scaphiopodidae Spea Spea bombifrons SPECIES Spea bombifrons (Cope	1863) Spea bombifrons US Oklahoma PRESENT 28eb1a3f-1c15-4a95-931a-4af90ecb574d 35.392867 -99.142517 31.0 2022-05-17T22:10 17 5 2022 2429789 2429789 HUMAN_OBSERVATION iNaturalist Observations 117904776 Nick Tepper 2022-05-20T19:21:08 CC_BY_NC_4_0 Nick Tepper Nick Tepper 2024-06-04T02:33:04.281Z StillImage COORDINATE_ROUNDED;CONTINENT_DERIVED_FROM_COORDINATES;TAXON_MATCH_TAXON_ID_IGNORED
3802539569 50c9509d-22c7-4a22-a47d-8c48425ef4a7 https://www.inaturalist.org/observations/118097999 Animalia Chordata Amphibia Anura Scaphiopodidae Spea Spea bombifrons SPECIES Spea bombifrons (Cope	1863) Spea bombifrons US Oklahoma PRESENT 28eb1a3f-1c15-4a95-931a-4af90ecb574d 36.115945 -98.645308 8.0 2022-05-21T00:31:06 21 5 2022 2429789 2429789 HUMAN_OBSERVATION iNaturalist Observations 118097999 Nick Tepper 2022-05-22T00:05:33 CC_BY_NC_4_0 Nick Tepper Nick Tepper 2024-06-04T02:33:23.812Z StillImage COORDINATE_ROUNDED;CONTINENT_DERIVED_FROM_COORDINATES;TAXON_MATCH_TAXON_ID_IGNORED
3802517940 50c9509d-22c7-4a22-a47d-8c48425ef4a7 https://www.inaturalist.org/observations/118093099 Animalia Chordata Amphibia Anura Scaphiopodidae Spea Spea bombifrons SPECIES Spea bombifrons (Cope	1863) Spea bombifrons US Oklahoma PRESENT 28eb1a3f-1c15-4a95-931a-4af90ecb574d 36.116097 -98.663475 28.0 2022-05-21T01:41:34 21 5 2022 2429789 2429789 HUMAN_OBSERVATION iNaturalist Observations 118093099 Nick Tepper 2022-05-21T23:25:01 CC_BY_NC_4_0 Nick Tepper Nick Tepper 2024-06-04T02:29:19.458Z StillImage COORDINATE_ROUNDED;CONTINENT_DERIVED_FROM_COORDINATES;TAXON_MATCH_TAXON_ID_IGNORED
3802517706 50c9509d-22c7-4a22-a47d-8c48425ef4a7 https://www.inaturalist.org/observations/117904774 Animalia Chordata Amphibia Anura Scaphiopodidae Spea Spea bombifrons SPECIES Spea bombifrons (Cope	1863) Spea bombifrons US Oklahoma PRESENT 28eb1a3f-1c15-4a95-931a-4af90ecb574d 35.392896 -99.144909 15.0 2022-05-17T22:07 17 5 2022 2429789 2429789 HUMAN_OBSERVATION iNaturalist Observations 117904774 Nick Tepper 2022-05-20T19:21:08 CC_BY_NC_4_0 Nick Tepper Nick Tepper 2024-06-04T02:33:09.468Z StillImage COORDINATE_ROUNDED;CONTINENT_DERIVED_FROM_COORDINATES;TAXON_MATCH_TAXON_ID_IGNORED
3802490737 50c9509d-22c7-4a22-a47d-8c48425ef4a7 https://www.inaturalist.org/observations/118605366 Animalia Chordata Amphibia Anura Scaphiopodidae Spea Spea bombifrons SPECIES Spea bombifrons (Cope	1863) Spea bombifrons US Kansas PRESENT 28eb1a3f-1c15-4a95-931a-4af90ecb574d 37.971654 -98.069082 66.0 2022-05-24T21:59:52 24 5 2022 2429789 2429789 HUMAN_OBSERVATION iNaturalist Observations 118605366 Michael Joseph McGraw 2022-05-25T03:16:44 CC_BY_NC_4_0 Michael Joseph McGraw Michael Joseph McGraw 2024-06-04T02:33:52.435Z StillImage COORDINATE_ROUNDED;CONTINENT_DERIVED_FROM_COORDINATES;TAXON_MA…
3802401909 50c9509d-22c7-4a22-a47d-8c48425ef4a7 https://www.inaturalist.org/observations/118093465 Animalia Chordata Amphibia Anura Scaphiopodidae Spea Spea bombifrons SPECIES Spea bombifrons (Cope	1863) Spea bombifrons US Oklahoma PRESENT 28eb1a3f-1c15-4a95-931a-4af90ecb574d 36.115995 -98.645125 15.0 2022-05-21T01:36:49 21 5 2022 2429789 2429789 HUMAN_OBSERVATION iNaturalist Observations 118093465 Nick Tepper 2022-05-21T23:27:53 CC_BY_NC_4_0 Nick Tepper Nick Tepper 2024-06-04T02:34:39.313Z StillImage COORDINATE_ROUNDED;CONTINENT_DERIVED_FROM_COORDINATES;TAXON_MATCH_TAXON_ID_IGNORED
3802365837 50c9509d-22c7-4a22-a47d-8c48425ef4a7 https://www.inaturalist.org/observations/118093597 Animalia Chordata Amphibia Anura Scaphiopodidae Spea Spea bombifrons SPECIES Spea bombifrons (Cope	1863) Spea bombifrons US Oklahoma PRESENT 28eb1a3f-1c15-4a95-931a-4af90ecb574d 36.110931 -98.654403 4.0 2022-05-21T01:25:49 21 5 2022 2429789 2429789 HUMAN_OBSERVATION iNaturalist Observations 118093597 Nick Tepper 2022-05-21T23:29:08 CC_BY_NC_4_0 Nick Tepper Nick Tepper 2024-06-04T02:32:03.018Z StillImage COORDINATE_ROUNDED;CONTINENT_DERIVED_FROM_COORDINATES;TAXON_MATCH_TAXON_ID_IGNORED
3802301453 50c9509d-22c7-4a22-a47d-8c48425ef4a7 https://www.inaturalist.org/observations/115007675 Animalia Chordata Amphibia Anura Scaphiopodidae Spea Spea bombifrons SPECIES Spea bombifrons (Cope	1863) Spea bombifrons US Texas PRESENT 28eb1a3f-1c15-4a95-931a-4af90ecb574d 27.137497 -99.282958 4.0 2022-04-26T13:26:12 26 4 2022 2429789 2429789 HUMAN_OBSERVATION iNaturalist Observations 115007675 Cord Eversole 2022-05-03T02:56:30 CC_BY_NC_4_0 Cord Eversole Cord Eversole 2024-06-04T01:51:05.757Z StillImage COORDINATE_ROUNDED;CONTINENT_DERIVED_FROM_COORDINATES;TAXON_MATCH_TAXON_ID_IGNORED
3773493615 50c9509d-22c7-4a22-a47d-8c48425ef4a7 https://www.inaturalist.org/observations/116228679 Animalia Chordata Amphibia Anura Scaphiopodidae Spea Spea bombifrons SPECIES Spea bombifrons (Cope	1863) Spea bombifrons PRESENT 28eb1a3f-1c15-4a95-931a-4af90ecb574d 29845.0 2022-05-08T00:38:23 8 5 2022 2429789 2429789 HUMAN_OBSERVATION iNaturalist Observations 116228679 crotrox 2022-05-09T03:51:54 CC_BY_NC_4_0 crotrox crotrox 2024-06-04T01:50:59.127Z StillImage TAXON_MATCH_TAXON_ID_IGNORED
3772866022 50c9509d-22c7-4a22-a47d-8c48425ef4a7 https://www.inaturalist.org/observations/116298274 Animalia Chordata Amphibia Anura Scaphiopodidae Spea Spea bombifrons SPECIES Spea bombifrons (Cope	1863) Spea bombifrons US Kansas PRESENT 28eb1a3f-1c15-4a95-931a-4af90ecb574d 37.489419 -98.537931 2022-05-04T22:21:37 4 5 2022 2429789 2429789 HUMAN_OBSERVATION iNaturalist Observations 116298274 Jacob Schaefer 2022-05-09T16:47:06 CC0_1_0 Jacob Schaefer Jacob Schaefer 2024-06-04T02:30:43.835Z COORDINATE_ROUNDED;CONTINENT_DERIVED_FROM_COORDINATES;TAXON_MATCH_TAXON_ID_IGNORED
3772849739 50c9509d-22c7-4a22-a47d-8c48425ef4a7 https://www.inaturalist.org/observations/113365504 Animalia Chordata Amphibia Anura Scaphiopodidae Spea Spea bombifrons SPECIES Spea bombifrons (Cope	1863) Spea bombifrons US Oklahoma PRESENT 28eb1a3f-1c15-4a95-931a-4af90ecb574d 36.001256 -96.922241 244.0 2022-04-28T23:54 28 4 2022 2429789 2429789 HUMAN_OBSERVATION iNaturalist Observations 113365504 George Zimmer 2022-04-29T11:31:51 CC_BY_NC_4_0 George Zimmer George Zimmer 2024-06-04T02:30:34Z StillImage COORDINATE_ROUNDED;CONTINENT_DERIVED_FROM_COORDINATES;TAXON_MATCH_TAXON_ID_IGNORED
3759723711 50c9509d-22c7-4a22-a47d-8c48425ef4a7 https://www.inaturalist.org/observations/110152442 Animalia Chordata Amphibia Anura Scaphiopodidae Spea Spea bombifrons SPECIES Spea bombifrons (Cope	1863) Spea bombifrons US Oklahoma PRESENT 28eb1a3f-1c15-4a95-931a-4af90ecb574d 36.714675 -99.142155 4.0 2022-04-01T23:41:25 1 4 2022 2429789 2429789 HUMAN_OBSERVATION iNaturalist Observations 110152442 Nicholus ledbetter 2022-04-02T04:42:11 CC_BY_NC_4_0 Nicholus ledbetter Nicholus ledbetter 2024-06-04T01:49:52.389Z StillImage COORDINATE_ROUNDED;CONTINENT_DERIVED_FROM_COORDINATES;TAXON_MATCH_TAXON…
3759692403 50c9509d-22c7-4a22-a47d-8c48425ef4a7 https://www.inaturalist.org/observations/109941285 Animalia Chordata Amphibia Anura Scaphiopodidae Spea Spea bombifrons SPECIES Spea bombifrons (Cope	1863) Spea bombifrons US Kansas PRESENT 28eb1a3f-1c15-4a95-931a-4af90ecb574d 37.384297 -98.216653 2022-03-29T23:12 29 3 2022 2429789 2429789 HUMAN_OBSERVATION iNaturalist Observations 109941285 Dexter R Mardis 2022-03-30T18:34:42 CC_BY_NC_4_0 Dexter R Mardis Dexter R Mardis 2024-06-04T01:50:13.742Z StillImage COORDINATE_ROUNDED;CONTINENT_DERIVED_FROM_COORDINATES;TAXON_MATCH_TAXON_ID_IGNORED
3759677401 50c9509d-22c7-4a22-a47d-8c48425ef4a7 https://www.inaturalist.org/observations/109941278 Animalia Chordata Amphibia Anura Scaphiopodidae Spea Spea bombifrons SPECIES Spea bombifrons (Cope	1863) Spea bombifrons US Kansas PRESENT 28eb1a3f-1c15-4a95-931a-4af90ecb574d 37.442281 -98.403622 2022-03-29T21:38 29 3 2022 2429789 2429789 HUMAN_OBSERVATION iNaturalist Observations 109941278 Dexter R Mardis 2022-03-30T18:34:41 CC_BY_NC_4_0 Dexter R Mardis Dexter R Mardis 2024-06-04T02:29:41.887Z StillImage COORDINATE_ROUNDED;CONTINENT_DERIVED_FROM_COORDINATES;TAXON_MATCH_TAXON_ID_IGNORED
3759654450 50c9509d-22c7-4a22-a47d-8c48425ef4a7 https://www.inaturalist.org/observations/109941281 Animalia Chordata Amphibia Anura Scaphiopodidae Spea Spea bombifrons SPECIES Spea bombifrons (Cope	1863) Spea bombifrons US Kansas PRESENT 28eb1a3f-1c15-4a95-931a-4af90ecb574d 37.418447 -98.428261 2022-03-29T21:48 29 3 2022 2429789 2429789 HUMAN_OBSERVATION iNaturalist Observations 109941281 Dexter R Mardis 2022-03-30T18:34:41 CC_BY_NC_4_0 Dexter R Mardis Dexter R Mardis 2024-06-04T01:50:08.942Z StillImage COORDINATE_ROUNDED;CONTINENT_DERIVED_FROM_COORDINATES;TAXON_MATCH_TAXON_ID_IGNORED
3759541592 50c9509d-22c7-4a22-a47d-8c48425ef4a7 https://www.inaturalist.org/observations/110153952 Animalia Chordata Amphibia Anura Scaphiopodidae Spea Spea bombifrons SPECIES Spea bombifrons (Cope	1863) Spea bombifrons US Oklahoma PRESENT 28eb1a3f-1c15-4a95-931a-4af90ecb574d 36.754359 -99.039934 5.0 2022-04-02T00:19:13 2 4 2022 2429789 2429789 HUMAN_OBSERVATION iNaturalist Observations 110153952 Nicholus ledbetter 2022-04-02T05:20:13 CC_BY_NC_4_0 Nicholus ledbetter Nicholus ledbetter 2024-06-04T01:50:06.206Z StillImage COORDINATE_ROUNDED;CONTINENT_DERIVED_FROM_COORDINATES;TAXON_MATCH_TAXON…
3759541384 50c9509d-22c7-4a22-a47d-8c48425ef4a7 https://www.inaturalist.org/observations/109941274 Animalia Chordata Amphibia Anura Scaphiopodidae Spea Spea bombifrons SPECIES Spea bombifrons (Cope	1863) Spea bombifrons US Kansas PRESENT 28eb1a3f-1c15-4a95-931a-4af90ecb574d 37.442206 -98.273761 2022-03-29T21:16 29 3 2022 2429789 2429789 HUMAN_OBSERVATION iNaturalist Observations 109941274 Dexter R Mardis 2022-03-30T18:34:40 CC_BY_NC_4_0 Dexter R Mardis Dexter R Mardis 2024-06-04T02:32:35.356Z StillImage COORDINATE_ROUNDED;CONTINENT_DERIVED_FROM_COORDINATES;TAXON_MATCH_TAXON_ID_IGNORED
3759469394 50c9509d-22c7-4a22-a47d-8c48425ef4a7 https://www.inaturalist.org/observations/109941276 Animalia Chordata Amphibia Anura Scaphiopodidae Spea Spea bombifrons SPECIES Spea bombifrons (Cope	1863) Spea bombifrons US Kansas PRESENT 28eb1a3f-1c15-4a95-931a-4af90ecb574d 37.442364 -98.389192 2022-03-29T21:31 29 3 2022 2429789 2429789 HUMAN_OBSERVATION iNaturalist Observations 109941276 Dexter R Mardis 2022-03-30T18:34:40 CC_BY_NC_4_0 Dexter R Mardis Dexter R Mardis 2024-06-04T02:32:07.342Z StillImage COORDINATE_ROUNDED;CONTINENT_DERIVED_FROM_COORDINATES;TAXON_MATCH_TAXON_ID_IGNORED
3759332882 50c9509d-22c7-4a22-a47d-8c48425ef4a7 https://www.inaturalist.org/observations/110397123 Animalia Chordata Amphibia Anura Scaphiopodidae Spea Spea bombifrons SPECIES Spea bombifrons (Cope	1863) Spea bombifrons US Texas PRESENT 28eb1a3f-1c15-4a95-931a-4af90ecb574d 26.29945 -97.582512 3.0 2022-04-03T21:20:10 3 4 2022 2429789 2429789 HUMAN_OBSERVATION iNaturalist Observations 110397123 Drew R. Davis	Ph.D. 2022-04-04T14:45:48 CC_BY_NC_4_0 Drew R. Davis	Ph.D. Drew R. Davis	Ph.D. 2024-06-04T02:30:31.993Z StillImage COORDINATE_ROUNDED;CONTINENT_DERIVED_FROM_COORDINATES;TAXON_MATCH_TAXON_ID_IGNORED
3759271766 50c9509d-22c7-4a22-a47d-8c48425ef4a7 https://www.inaturalist.org/observations/111241022 Animalia Chordata Amphibia Anura Scaphiopodidae Spea Spea bombifrons SPECIES Spea bombifrons (Cope	1863) Spea bombifrons US Kansas PRESENT 28eb1a3f-1c15-4a95-931a-4af90ecb574d 37.444617 -98.174749 383.0 2022-03-29T22:01:31 29 3 2022 2429789 2429789 HUMAN_OBSERVATION iNaturalist Observations 111241022 Jacob Schaefer 2022-04-12T21:11:10 CC0_1_0 Jacob Schaefer Jacob Schaefer 2024-06-04T01:50:04.863Z COORDINATE_ROUNDED;CONTINENT_DERIVED_FROM_COORDINATES;TAXON_MATCH_TAXON_ID_IGNORED
3759262428 50c9509d-22c7-4a22-a47d-8c48425ef4a7 https://www.inaturalist.org/observations/109941284 Animalia Chordata Amphibia Anura Scaphiopodidae Spea Spea bombifrons SPECIES Spea bombifrons (Cope	1863) Spea bombifrons US Kansas PRESENT 28eb1a3f-1c15-4a95-931a-4af90ecb574d 37.369775 -98.245656 2022-03-29T23:06 29 3 2022 2429789 2429789 HUMAN_OBSERVATION iNaturalist Observations 109941284 Dexter R Mardis 2022-03-30T18:34:42 CC_BY_NC_4_0 Dexter R Mardis Dexter R Mardis 2024-06-04T01:50:29.016Z StillImage COORDINATE_ROUNDED;CONTINENT_DERIVED_FROM_COORDINATES;TAXON_MATCH_TAXON_ID_IGNORED
3759238617 50c9509d-22c7-4a22-a47d-8c48425ef4a7 https://www.inaturalist.org/observations/110151292 Animalia Chordata Amphibia Anura Scaphiopodidae Spea Spea bombifrons SPECIES Spea bombifrons (Cope	1863) Spea bombifrons US Oklahoma PRESENT 28eb1a3f-1c15-4a95-931a-4af90ecb574d 36.536315 -99.192291 5.0 2022-04-01T23:16:57 1 4 2022 2429789 2429789 HUMAN_OBSERVATION iNaturalist Observations 110151292 Nicholus ledbetter 2022-04-02T04:18:37 CC_BY_NC_4_0 Nicholus ledbetter Nicholus ledbetter 2024-06-04T01:50:23.406Z StillImage COORDINATE_ROUNDED;CONTINENT_DERIVED_FROM_COORDINATES;TAXON_MATCH_TAXON…
3759161139 50c9509d-22c7-4a22-a47d-8c48425ef4a7 https://www.inaturalist.org/observations/109709890 Animalia Chordata Amphibia Anura Scaphiopodidae Spea Spea bombifrons SPECIES Spea bombifrons (Cope	1863) Spea bombifrons US South Dakota PRESENT 28eb1a3f-1c15-4a95-931a-4af90ecb574d 43.01144 -96.69543 50.0 2014-07-19T22:17:39 19 7 2014 2429789 2429789 HUMAN_OBSERVATION iNaturalist Observations 109709890 squamatologist 2022-03-28T00:08:19 CC_BY_NC_4_0 squamatologist squamatologist 2024-06-04T01:50:58.932Z StillImage CONTINENT_DERIVED_FROM_COORDINATES;TAXON_MATCH_TAXON_ID_IGNORED
3759158120 50c9509d-22c7-4a22-a47d-8c48425ef4a7 https://www.inaturalist.org/observations/109709891 Animalia Chordata Amphibia Anura Scaphiopodidae Spea Spea bombifrons SPECIES Spea bombifrons (Cope	1863) Spea bombifrons US South Dakota PRESENT 28eb1a3f-1c15-4a95-931a-4af90ecb574d 43.01144 -96.69543 50.0 2014-07-19T22:13:28 19 7 2014 2429789 2429789 HUMAN_OBSERVATION iNaturalist Observations 109709891 squamatologist 2022-03-28T00:08:21 CC_BY_NC_4_0 squamatologist squamatologist 2024-06-04T02:30:40.858Z StillImage CONTINENT_DERIVED_FROM_COORDINATES;TAXON_MATCH_TAXON_ID_IGNORED
3759127177 50c9509d-22c7-4a22-a47d-8c48425ef4a7 https://www.inaturalist.org/observations/109709887 Animalia Chordata Amphibia Anura Scaphiopodidae Spea Spea bombifrons SPECIES Spea bombifrons (Cope	1863) Spea bombifrons US South Dakota PRESENT 28eb1a3f-1c15-4a95-931a-4af90ecb574d 42.84033 -96.66566 25.0 2014-07-19T21:06:59 19 7 2014 2429789 2429789 HUMAN_OBSERVATION iNaturalist Observations 109709887 squamatologist 2022-03-28T00:08:17 CC_BY_NC_4_0 squamatologist squamatologist 2024-06-04T01:50:52.916Z StillImage CONTINENT_DERIVED_FROM_COORDINATES;TAXON_MATCH_TAXON_ID_IGNORED
3759088122 50c9509d-22c7-4a22-a47d-8c48425ef4a7 https://www.inaturalist.org/observations/109709885 Animalia Chordata Amphibia Anura Scaphiopodidae Spea Spea bombifrons SPECIES Spea bombifrons (Cope	1863) Spea bombifrons US South Dakota PRESENT 28eb1a3f-1c15-4a95-931a-4af90ecb574d 42.84094 -96.66553 25.0 2014-07-19T20:59:46 19 7 2014 2429789 2429789 HUMAN_OBSERVATION iNaturalist Observations 109709885 squamatologist 2022-03-28T00:08:14 CC_BY_NC_4_0 squamatologist squamatologist 2024-06-04T01:50:14.851Z StillImage CONTINENT_DERIVED_FROM_COORDINATES;TAXON_MATCH_TAXON_ID_IGNORED
3747337878 50c9509d-22c7-4a22-a47d-8c48425ef4a7 https://www.inaturalist.org/observations/109204426 Animalia Chordata Amphibia Anura Scaphiopodidae Spea Spea bombifrons SPECIES Spea bombifrons (Cope	1863) Spea bombifrons US Kansas PRESENT 28eb1a3f-1c15-4a95-931a-4af90ecb574d 37.44223 -98.264908 4.0 2022-03-21T21:45:52Z 21 3 2022 2429789 2429789 HUMAN_OBSERVATION iNaturalist Observations 109204426 david_kelley 2022-03-22T04:56:31 CC_BY_NC_4_0 david_kelley david_kelley 2024-06-04T01:50:51.695Z StillImage COORDINATE_ROUNDED;CONTINENT_DERIVED_FROM_COORDINATES;TAXON_MATCH_TAXON_ID_IGNORED
3747261716 50c9509d-22c7-4a22-a47d-8c48425ef4a7 https://www.inaturalist.org/observations/109204401 Animalia Chordata Amphibia Anura Scaphiopodidae Spea Spea bombifrons SPECIES Spea bombifrons (Cope	1863) Spea bombifrons US Kansas PRESENT 28eb1a3f-1c15-4a95-931a-4af90ecb574d 37.36948 -98.379988 20.0 2022-03-21T20:42:18Z 21 3 2022 2429789 2429789 HUMAN_OBSERVATION iNaturalist Observations 109204401 david_kelley 2022-03-22T04:55:57 CC_BY_NC_4_0 david_kelley david_kelley 2024-06-04T02:27:40.151Z StillImage COORDINATE_ROUNDED;CONTINENT_DERIVED_FROM_COORDINATES;TAXON_MATCH_TAXON_ID_IGNORED
3743168431 50c9509d-22c7-4a22-a47d-8c48425ef4a7 https://www.inaturalist.org/observations/106070545 Animalia Chordata Amphibia Anura Scaphiopodidae Spea Spea bombifrons SPECIES Spea bombifrons (Cope	1863) Spea bombifrons US New Mexico PRESENT 28eb1a3f-1c15-4a95-931a-4af90ecb574d 34.421998 -106.683577 7345.0 2015-07-21T19:32 21 7 2015 2429789 2429789 HUMAN_OBSERVATION iNaturalist Observations 106070545 Michael Price 2022-03-14T18:42:12 CC_BY_NC_4_0 Tom Kennedy Tom Kennedy 2024-06-04T02:32:28.770Z StillImage COORDINATE_ROUNDED;CONTINENT_DERIVED_FROM_COORDINATES;TAXON_MATCH_TAXON_ID_IGNORED
3712510494 50c9509d-22c7-4a22-a47d-8c48425ef4a7 https://www.inaturalist.org/observations/105359097 Animalia Chordata Amphibia Anura Scaphiopodidae Spea Spea bombifrons SPECIES Spea bombifrons (Cope	1863) Spea bombifrons US New Mexico PRESENT 28eb1a3f-1c15-4a95-931a-4af90ecb574d 32.092261 -108.981394 1085.0 2010-08-22T00:16 22 8 2010 2429789 2429789 HUMAN_OBSERVATION iNaturalist Observations 105359097 Tom Kennedy 2022-01-22T12:45:31 CC_BY_NC_4_0 Tom Kennedy Tom Kennedy 2024-06-04T02:31:37.751Z StillImage COORDINATE_ROUNDED;CONTINENT_DERIVED_FROM_COORDINATES;TAXON_MATCH_TAXON_ID_IGNORED
3456919466 50c9509d-22c7-4a22-a47d-8c48425ef4a7 https://www.inaturalist.org/observations/89400546 Animalia Chordata Amphibia Anura Scaphiopodidae Spea Spea bombifrons SPECIES Spea bombifrons (Cope	1863) Spea bombifrons CA Manitoba PRESENT 28eb1a3f-1c15-4a95-931a-4af90ecb574d 49.376582 -100.823274 26550.0 2009-06-09 9 6 2009 2429789 2429789 HUMAN_OBSERVATION iNaturalist Observations 89400546 Nick Cairns 2021-07-31T23:08:21 CC_BY_NC_4_0 Nick Cairns Nick Cairns 2024-06-04T02:26:31.096Z StillImage COORDINATE_ROUNDED;CONTINENT_DERIVED_FROM_COORDINATES;TAXON_MATCH_TAXON_ID_IGNORED
3455430615 50c9509d-22c7-4a22-a47d-8c48425ef4a7 https://www.inaturalist.org/observations/84011530 Animalia Chordata Amphibia Anura Scaphiopodidae Spea Spea bombifrons SPECIES Spea bombifrons (Cope	1863) Spea bombifrons US Colorado PRESENT 28eb1a3f-1c15-4a95-931a-4af90ecb574d 37.575653 -105.75032 5.0 2021-06-20T08:37:15 20 6 2021 2429789 2429789 HUMAN_OBSERVATION iNaturalist Observations 84011530 nikhilthampi 2021-06-22T02:33:17 CC_BY_NC_4_0 stinglessbee stinglessbee 2024-06-04T01:46:41.816Z StillImage COORDINATE_ROUNDED;CONTINENT_DERIVED_FROM_COORDINATES;TAXON_MATCH_TAXON_ID_IGNORED
3399174323 50c9509d-22c7-4a22-a47d-8c48425ef4a7 http://www.inaturalist.org/observations/4005146 Animalia Chordata Amphibia Anura Scaphiopodidae Spea Spea bombifrons SPECIES Spea bombifrons (Cope	1863) Spea bombifrons US Colorado PRESENT 28eb1a3f-1c15-4a95-931a-4af90ecb574d 38.271872 -104.237739 28270.0 2016-08-25T19:44 25 8 2016 2429789 2429789 HUMAN_OBSERVATION iNaturalist Observations 4005146 calebcam 2017-12-20T06:02:08 CC0_1_0 Henry Fabian Henry Fabian 2024-06-04T02:09:48.964Z COORDINATE_ROUNDED;CONTINENT_DERIVED_FROM_COORDINATES;TAXON_MATCH_TAXON_ID_IGNORED
3399060766 50c9509d-22c7-4a22-a47d-8c48425ef4a7 https://www.inaturalist.org/observations/89400537 Animalia Chordata Amphibia Anura Scaphiopodidae Spea Spea bombifrons SPECIES Spea bombifrons (Cope	1863) Spea bombifrons CA Saskatchewan PRESENT 28eb1a3f-1c15-4a95-931a-4af90ecb574d 49.074587 -106.49367 26582.0 2013-07-25 25 7 2013 2429789 2429789 HUMAN_OBSERVATION iNaturalist Observations 89400537 Nick Cairns 2021-07-31T23:08:19 CC_BY_NC_4_0 Nick Cairns Nick Cairns 2024-06-04T01:47:13.787Z StillImage COORDINATE_ROUNDED;CONTINENT_DERIVED_FROM_COORDINATES;TAXON_MATCH_TAXON_ID_IGNORED
3399060328 50c9509d-22c7-4a22-a47d-8c48425ef4a7 http://www.inaturalist.org/observations/3995481 Animalia Chordata Amphibia Anura Scaphiopodidae Spea Spea bombifrons SPECIES Spea bombifrons (Cope	1863) Spea bombifrons US Colorado PRESENT 28eb1a3f-1c15-4a95-931a-4af90ecb574d 38.300132 -104.224121 28270.0 2016-08-24T21:05 24 8 2016 2429789 2429789 HUMAN_OBSERVATION iNaturalist Observations 3995481 calebcam 2017-12-20T06:02:25 CC0_1_0 Henry Fabian Henry Fabian 2024-06-04T02:09:16.159Z COORDINATE_ROUNDED;CONTINENT_DERIVED_FROM_COORDINATES;TAXON_MATCH_TAXON_ID_IGNORED
3398771681 50c9509d-22c7-4a22-a47d-8c48425ef4a7 https://www.inaturalist.org/observations/84921016 Animalia Chordata Amphibia Anura Scaphiopodidae Spea Spea bombifrons SPECIES Spea bombifrons (Cope	1863) Spea bombifrons US Colorado PRESENT 28eb1a3f-1c15-4a95-931a-4af90ecb574d 40.439747 -105.120628 65.0 2021-06-28T07:10:01 28 6 2021 2429789 2429789 HUMAN_OBSERVATION iNaturalist Observations 84921016 nikhilthampi 2021-06-29T01:38:09 CC_BY_NC_4_0 Molly Geppert Molly Geppert 2024-06-04T01:46:48.532Z StillImage COORDINATE_ROUNDED;CONTINENT_DERIVED_FROM_COORDINATES;TAXON_MATCH_TAXON_ID_IGNORED
3398769719 50c9509d-22c7-4a22-a47d-8c48425ef4a7 https://www.inaturalist.org/observations/87353170 Animalia Chordata Amphibia Anura Scaphiopodidae Spea Spea bombifrons SPECIES Spea bombifrons (Cope	1863) Spea bombifrons US Colorado PRESENT 28eb1a3f-1c15-4a95-931a-4af90ecb574d 37.617717 -103.25048 28359.0 2021-07-16T21:11:31 16 7 2021 2429789 2429789 HUMAN_OBSERVATION iNaturalist Observations 87353170 Hunter D. Johnson 2021-07-20T03:17:49 CC_BY_NC_4_0 mrpinereghizi mrpinereghizi 2024-06-04T01:48:04.742Z StillImage COORDINATE_ROUNDED;CONTINENT_DERIVED_FROM_COORDINATES;TAXON_MATCH_TAXON_ID_IGN…
3398683326 50c9509d-22c7-4a22-a47d-8c48425ef4a7 http://www.inaturalist.org/observations/3995466 Animalia Chordata Amphibia Anura Scaphiopodidae Spea Spea bombifrons SPECIES Spea bombifrons (Cope	1863) Spea bombifrons US Colorado PRESENT 28eb1a3f-1c15-4a95-931a-4af90ecb574d 38.346602 -104.243133 28270.0 2016-08-24T20:26 24 8 2016 2429789 2429789 HUMAN_OBSERVATION iNaturalist Observations 3995466 calebcam 2017-12-20T06:02:40 CC0_1_0 Henry Fabian Henry Fabian 2024-06-04T01:34:54.402Z COORDINATE_ROUNDED;CONTINENT_DERIVED_FROM_COORDINATES;TAXON_MATCH_TAXON_ID_IGNORED
3391711310 50c9509d-22c7-4a22-a47d-8c48425ef4a7 https://www.inaturalist.org/observations/28527551 Animalia Chordata Amphibia Anura Scaphiopodidae Spea Spea bombifrons SPECIES Spea bombifrons (Cope	1863) Spea bombifrons US Colorado PRESENT 28eb1a3f-1c15-4a95-931a-4af90ecb574d 38.390961 -104.328039 2019-06-22T19:27 22 6 2019 2429789 2429789 HUMAN_OBSERVATION iNaturalist Observations 28527551 Hunter D. Johnson 2019-07-10T00:17:13 CC0_1_0 Henry Fabian Henry Fabian 2024-06-04T02:12:04.718Z COORDINATE_ROUNDED;CONTINENT_DERIVED_FROM_COORDINATES;TAXON_MATCH_TAXON_ID_IGNORED
3391686310 50c9509d-22c7-4a22-a47d-8c48425ef4a7 https://www.inaturalist.org/observations/28527310 Animalia Chordata Amphibia Anura Scaphiopodidae Spea Spea bombifrons SPECIES Spea bombifrons (Cope	1863) Spea bombifrons US Colorado PRESENT 28eb1a3f-1c15-4a95-931a-4af90ecb574d 38.364444 -104.378831 2019-06-22T19:12 22 6 2019 2429789 2429789 HUMAN_OBSERVATION iNaturalist Observations 28527310 Henry Fabian 2019-07-09T23:45:18 CC0_1_0 Henry Fabian Henry Fabian 2024-06-04T02:14:21.891Z COORDINATE_ROUNDED;CONTINENT_DERIVED_FROM_COORDINATES;TAXON_MATCH_TAXON_ID_IGNORED
3391482317 50c9509d-22c7-4a22-a47d-8c48425ef4a7 https://www.inaturalist.org/observations/28527376 Animalia Chordata Amphibia Anura Scaphiopodidae Spea Spea bombifrons SPECIES Spea bombifrons (Cope	1863) Spea bombifrons US Colorado PRESENT 28eb1a3f-1c15-4a95-931a-4af90ecb574d 38.383164 -104.352481 2019-06-22T19:22 22 6 2019 2429789 2429789 HUMAN_OBSERVATION iNaturalist Observations 28527376 Henry Fabian 2019-07-09T23:46:08 CC0_1_0 Henry Fabian Henry Fabian 2024-06-04T01:37:15.517Z COORDINATE_ROUNDED;CONTINENT_DERIVED_FROM_COORDINATES;TAXON_MATCH_TAXON_ID_IGNORED
3391402313 50c9509d-22c7-4a22-a47d-8c48425ef4a7 https://www.inaturalist.org/observations/28527351 Animalia Chordata Amphibia Anura Scaphiopodidae Spea Spea bombifrons SPECIES Spea bombifrons (Cope	1863) Spea bombifrons US Colorado PRESENT 28eb1a3f-1c15-4a95-931a-4af90ecb574d 38.379303 -104.357953 2019-06-22T19:20 22 6 2019 2429789 2429789 HUMAN_OBSERVATION iNaturalist Observations 28527351 Henry Fabian 2019-07-09T23:45:41 CC0_1_0 Henry Fabian Henry Fabian 2024-06-04T02:11:44.694Z COORDINATE_ROUNDED;CONTINENT_DERIVED_FROM_COORDINATES;TAXON_MATCH_TAXON_ID_IGNORED
3391347316 50c9509d-22c7-4a22-a47d-8c48425ef4a7 https://www.inaturalist.org/observations/28527406 Animalia Chordata Amphibia Anura Scaphiopodidae Spea Spea bombifrons SPECIES Spea bombifrons (Cope	1863) Spea bombifrons US Colorado PRESENT 28eb1a3f-1c15-4a95-931a-4af90ecb574d 38.383164 -104.352481 2019-06-22T19:23 22 6 2019 2429789 2429789 HUMAN_OBSERVATION iNaturalist Observations 28527406 Henry Fabian 2019-07-09T23:47:00 CC0_1_0 Henry Fabian Henry Fabian 2024-06-04T01:37:15.770Z COORDINATE_ROUNDED;CONTINENT_DERIVED_FROM_COORDINATES;TAXON_MATCH_TAXON_ID_IGNORED
3391316316 50c9509d-22c7-4a22-a47d-8c48425ef4a7 https://www.inaturalist.org/observations/28527570 Animalia Chordata Amphibia Anura Scaphiopodidae Spea Spea bombifrons SPECIES Spea bombifrons (Cope	1863) Spea bombifrons US Colorado PRESENT 28eb1a3f-1c15-4a95-931a-4af90ecb574d 38.366072 -104.376661 2019-06-22T19:39 22 6 2019 2429789 2429789 HUMAN_OBSERVATION iNaturalist Observations 28527570 Henry Fabian 2019-07-09T23:51:08 CC0_1_0 Henry Fabian Henry Fabian 2024-06-04T01:37:18.290Z COORDINATE_ROUNDED;CONTINENT_DERIVED_FROM_COORDINATES;TAXON_MATCH_TAXON_ID_IGNORED
3385091256 50c9509d-22c7-4a22-a47d-8c48425ef4a7 https://www.inaturalist.org/observations/95140620 Animalia Chordata Amphibia Anura Scaphiopodidae Spea Spea bombifrons SPECIES Spea bombifrons (Cope	1863) Spea bombifrons US Kansas PRESENT 28eb1a3f-1c15-4a95-931a-4af90ecb574d 37.527583 -98.080981 2021-09-14T23:11 14 9 2021 2429789 2429789 HUMAN_OBSERVATION iNaturalist Observations 95140620 Dexter R Mardis 2021-09-17T13:33:51 CC_BY_NC_4_0 Dexter R Mardis Dexter R Mardis 2024-06-04T02:32:00.100Z StillImage COORDINATE_ROUNDED;CONTINENT_DERIVED_FROM_COORDINATES;TAXON_MATCH_TAXON_ID_IGNORED
3384953254 50c9509d-22c7-4a22-a47d-8c48425ef4a7 https://www.inaturalist.org/observations/95140619 Animalia Chordata Amphibia Anura Scaphiopodidae Spea Spea bombifrons SPECIES Spea bombifrons (Cope	1863) Spea bombifrons US Kansas PRESENT 28eb1a3f-1c15-4a95-931a-4af90ecb574d 37.490878 -98.081408 2021-09-14T23:04 14 9 2021 2429789 2429789 HUMAN_OBSERVATION iNaturalist Observations 95140619 Dexter R Mardis 2021-09-17T13:33:50 CC_BY_NC_4_0 Dexter R Mardis Dexter R Mardis 2024-06-04T01:48:16.925Z StillImage COORDINATE_ROUNDED;CONTINENT_DERIVED_FROM_COORDINATES;TAXON_MATCH_TAXON_ID_IGNORED
3384642851 50c9509d-22c7-4a22-a47d-8c48425ef4a7 https://www.inaturalist.org/observations/86896554 Animalia Chordata Amphibia Anura Scaphiopodidae Spea Spea bombifrons SPECIES Spea bombifrons (Cope	1863) Spea bombifrons US Oklahoma PRESENT 28eb1a3f-1c15-4a95-931a-4af90ecb574d 36.029606 -97.829103 2021-05-23T16:34:19Z 23 5 2021 2429789 2429789 HUMAN_OBSERVATION iNaturalist Observations 86896554 gmfo 2021-07-13T19:58:57 CC_BY_NC_4_0 gmfo gmfo 2024-06-04T01:46:51.863Z StillImage COORDINATE_ROUNDED;CONTINENT_DERIVED_FROM_COORDINATES;TAXON_MATCH_TAXON_ID_IGNORED
3384642290 50c9509d-22c7-4a22-a47d-8c48425ef4a7 https://www.inaturalist.org/observations/94030004 Animalia Chordata Amphibia Anura Scaphiopodidae Spea Spea bombifrons SPECIES Spea bombifrons (Cope	1863) Spea bombifrons US South Dakota PRESENT 28eb1a3f-1c15-4a95-931a-4af90ecb574d 43.049375 -98.562285 23.0 2021-09-02T00:09:36 2 9 2021 2429789 2429789 HUMAN_OBSERVATION iNaturalist Observations 94030004 Drew R. Davis	Ph.D. 2021-09-07T19:44:36 CC_BY_NC_4_0 Drew R. Davis	Ph.D. Drew R. Davis	Ph.D. 2024-06-04T01:48:08.182Z StillImage COORDINATE_ROUNDED;CONTINENT_DERIVED_FROM_COORDINATES;TAXON_MATCH_TAXON_ID_IGNORED
3384408173 50c9509d-22c7-4a22-a47d-8c48425ef4a7 https://www.inaturalist.org/observations/95049325 Animalia Chordata Amphibia Anura Scaphiopodidae Spea Spea bombifrons SPECIES Spea bombifrons (Cope	1863) Spea bombifrons US Kansas PRESENT 28eb1a3f-1c15-4a95-931a-4af90ecb574d 37.265631 -98.422167 2021-06-12T23:36 12 6 2021 2429789 2429789 HUMAN_OBSERVATION iNaturalist Observations 95049325 Dexter R Mardis 2021-09-16T16:43:21 CC_BY_NC_4_0 Dexter R Mardis Dexter R Mardis 2024-06-04T01:48:06.840Z StillImage COORDINATE_ROUNDED;CONTINENT_DERIVED_FROM_COORDINATES;TAXON_MATCH_TAXON_ID_IGNORED
3384321180 50c9509d-22c7-4a22-a47d-8c48425ef4a7 https://www.inaturalist.org/observations/95049329 Animalia Chordata Amphibia Anura Scaphiopodidae Spea Spea bombifrons SPECIES Spea bombifrons (Cope	1863) Spea bombifrons US Kansas PRESENT 28eb1a3f-1c15-4a95-931a-4af90ecb574d 37.369467 -98.345358 2021-06-13T00:02 13 6 2021 2429789 2429789 HUMAN_OBSERVATION iNaturalist Observations 95049329 Dexter R Mardis 2021-09-16T16:43:22 CC_BY_NC_4_0 Dexter R Mardis Dexter R Mardis 2024-06-04T02:31:40.290Z StillImage COORDINATE_ROUNDED;CONTINENT_DERIVED_FROM_COORDINATES;TAXON_MATCH_TAXON_ID_IGNORED
3384006286 50c9509d-22c7-4a22-a47d-8c48425ef4a7 https://www.inaturalist.org/observations/95204550 Animalia Chordata Amphibia Anura Scaphiopodidae Spea Spea bombifrons SPECIES Spea bombifrons (Cope	1863) Spea bombifrons US Colorado PRESENT 28eb1a3f-1c15-4a95-931a-4af90ecb574d 38.766129 -103.511892 28210.0 2021-09-10T22:50:04 10 9 2021 2429789 2429789 HUMAN_OBSERVATION iNaturalist Observations 95204550 Travis Whalen 2021-09-17T23:07:36 CC_BY_NC_4_0 Travis Whalen Travis Whalen 2024-06-04T02:32:22.429Z StillImage COORDINATE_ROUNDED;CONTINENT_DERIVED_FROM_COORDINATES;TAXON_MATCH_TAXON_ID_IGNORED
3355176518 50c9509d-22c7-4a22-a47d-8c48425ef4a7 https://www.inaturalist.org/observations/93222905 Animalia Chordata Amphibia Anura Scaphiopodidae Spea Spea bombifrons SPECIES Spea bombifrons (Cope	1863) Spea bombifrons US Colorado PRESENT 28eb1a3f-1c15-4a95-931a-4af90ecb574d 40.768454 -104.623573 2021-07-12T12:47 12 7 2021 2429789 2429789 HUMAN_OBSERVATION iNaturalist Observations 93222905 Hunter D. Johnson 2021-09-01T05:21:58 CC0_1_0 Jesse Rorabaugh Jesse Rorabaugh 2024-06-04T02:30:38.378Z StillImage COORDINATE_ROUNDED;CONTINENT_DERIVED_FROM_COORDINATES;TAXON_MATCH_TAXON_ID_IGNORED
3355082822 50c9509d-22c7-4a22-a47d-8c48425ef4a7 https://www.inaturalist.org/observations/92628976 Animalia Chordata Amphibia Anura Scaphiopodidae Spea Spea bombifrons SPECIES Spea bombifrons (Cope	1863) Spea bombifrons US Colorado PRESENT 28eb1a3f-1c15-4a95-931a-4af90ecb574d 38.826004 -103.700193 1220.0 2021-08-02T03:34 2 8 2021 2429789 2429789 HUMAN_OBSERVATION iNaturalist Observations 92628976 Steven Mlodinow 2021-08-27T01:11:56 CC_BY_NC_4_0 Steven Mlodinow Steven Mlodinow 2024-06-04T01:48:41.944Z StillImage COORDINATE_ROUNDED;CONTINENT_DERIVED_FROM_COORDINATES;TAXON_MATCH_TAXON_ID_IGNOR…
3343980515 50c9509d-22c7-4a22-a47d-8c48425ef4a7 https://www.inaturalist.org/observations/86757224 Animalia Chordata Amphibia Anura Scaphiopodidae Spea Spea bombifrons SPECIES Spea bombifrons (Cope	1863) Spea bombifrons US Montana PRESENT 28eb1a3f-1c15-4a95-931a-4af90ecb574d 45.788412 -108.332324 1980458.0 2021-07-12T11:59:47 12 7 2021 2429789 2429789 HUMAN_OBSERVATION iNaturalist Observations 86757224 Chris Fisher 2021-08-23T21:07:45 CC_BY_NC_4_0 crmm49 crmm49 2024-06-04T01:46:51.232Z StillImage COORDINATE_ROUNDED;CONTINENT_DERIVED_FROM_COORDINATES;TAXON_MATCH_TAXON_ID_IGNORED
3343738555 50c9509d-22c7-4a22-a47d-8c48425ef4a7 https://www.inaturalist.org/observations/89400536 Animalia Chordata Amphibia Anura Scaphiopodidae Spea Spea bombifrons SPECIES Spea bombifrons (Cope	1863) Spea bombifrons CA Saskatchewan PRESENT 28eb1a3f-1c15-4a95-931a-4af90ecb574d 49.07186 -106.435196 26582.0 2013-07-25 25 7 2013 2429789 2429789 HUMAN_OBSERVATION iNaturalist Observations 89400536 Nick Cairns 2021-07-31T23:08:18 CC_BY_NC_4_0 Nick Cairns Nick Cairns 2024-06-04T01:48:09.568Z StillImage COORDINATE_ROUNDED;CONTINENT_DERIVED_FROM_COORDINATES;TAXON_MATCH_TAXON_ID_IGNORED
3343717576 50c9509d-22c7-4a22-a47d-8c48425ef4a7 https://www.inaturalist.org/observations/89400539 Animalia Chordata Amphibia Anura Scaphiopodidae Spea Spea bombifrons SPECIES Spea bombifrons (Cope	1863) Spea bombifrons CA Saskatchewan PRESENT 28eb1a3f-1c15-4a95-931a-4af90ecb574d 49.130135 -106.438226 26582.0 2013-07-04 4 7 2013 2429789 2429789 HUMAN_OBSERVATION iNaturalist Observations 89400539 Nick Cairns 2021-07-31T23:08:20 CC_BY_NC_4_0 Nick Cairns Nick Cairns 2024-06-04T01:47:13.370Z StillImage COORDINATE_ROUNDED;CONTINENT_DERIVED_FROM_COORDINATES;TAXON_MATCH_TAXON_ID_IGNORED
3338165853 50c9509d-22c7-4a22-a47d-8c48425ef4a7 https://www.inaturalist.org/observations/91646911 Animalia Chordata Amphibia Anura Scaphiopodidae Spea Spea bombifrons SPECIES Spea bombifrons (Cope	1863) Spea bombifrons US Kansas PRESENT 28eb1a3f-1c15-4a95-931a-4af90ecb574d 37.592669 -99.291103 2021-08-16T22:00:32 16 8 2021 2429789 2429789 HUMAN_OBSERVATION iNaturalist Observations 91646911 geoknat 2021-08-19T14:05:17 CC_BY_NC_4_0 geoknat geoknat 2024-06-04T01:48:13.218Z StillImage COORDINATE_ROUNDED;CONTINENT_DERIVED_FROM_COORDINATES;TAXON_MATCH_TAXON_ID_IGNORED
3337783502 50c9509d-22c7-4a22-a47d-8c48425ef4a7 https://www.inaturalist.org/observations/91455723 Animalia Chordata Amphibia Anura Scaphiopodidae Spea Spea bombifrons SPECIES Spea bombifrons (Cope	1863) Spea bombifrons US Oklahoma PRESENT 28eb1a3f-1c15-4a95-931a-4af90ecb574d 36.807316 -102.247902 65.0 2021-08-16T16:02:34 16 8 2021 2429789 2429789 HUMAN_OBSERVATION iNaturalist Observations 91455723 shattered_amethyst04 2021-08-16T21:02:44 CC_BY_NC_4_0 shattered_amethyst04 shattered_amethyst04 2024-06-04T02:29:30.958Z StillImage COORDINATE_ROUNDED;CONTINENT_DERIVED_FROM_COORDINATES;TAXON_MAT…
3337739578 50c9509d-22c7-4a22-a47d-8c48425ef4a7 https://www.inaturalist.org/observations/82902593 Animalia Chordata Amphibia Anura Scaphiopodidae Spea Spea bombifrons SPECIES Spea bombifrons (Cope	1863) Spea bombifrons US Wyoming PRESENT 28eb1a3f-1c15-4a95-931a-4af90ecb574d 41.140511 -104.51483 5.0 2021-06-13T00:10:04 13 6 2021 2429789 2429789 HUMAN_OBSERVATION iNaturalist Observations 82902593 Hunter D. Johnson 2021-06-14T23:47:23 CC_BY_NC_4_0 chapguy chapguy 2024-06-04T01:47:32.075Z StillImage COORDINATE_ROUNDED;CONTINENT_DERIVED_FROM_COORDINATES;TAXON_MATCH_TAXON_ID_IGNORED
3337640226 50c9509d-22c7-4a22-a47d-8c48425ef4a7 https://www.inaturalist.org/observations/90482595 Animalia Chordata Amphibia Anura Scaphiopodidae Spea Spea bombifrons SPECIES Spea bombifrons (Cope	1863) Spea bombifrons US Oklahoma PRESENT 28eb1a3f-1c15-4a95-931a-4af90ecb574d 35.873918 -97.806538 28620.0 2021-08-07T22:25 7 8 2021 2429789 2429789 HUMAN_OBSERVATION iNaturalist Observations 90482595 George Zimmer 2021-08-09T01:41:03 CC_BY_NC_4_0 George Zimmer George Zimmer 2024-06-04T02:26:06.460Z StillImage COORDINATE_ROUNDED;CONTINENT_DERIVED_FROM_COORDINATES;TAXON_MATCH_TAXON_ID_IGNORED
3337389215 50c9509d-22c7-4a22-a47d-8c48425ef4a7 https://www.inaturalist.org/observations/90500246 Animalia Chordata Amphibia Anura Scaphiopodidae Spea Spea bombifrons SPECIES Spea bombifrons (Cope	1863) Spea bombifrons US Texas PRESENT 28eb1a3f-1c15-4a95-931a-4af90ecb574d 36.282887 -102.786712 3.0 2021-08-08T22:47:54 8 8 2021 2429789 2429789 HUMAN_OBSERVATION iNaturalist Observations 90500246 Chris Harrison 2021-08-09T05:13:03 CC_BY_4_0 Chris Harrison Chris Harrison 2024-06-04T01:48:15.041Z StillImage COORDINATE_ROUNDED;CONTINENT_DERIVED_FROM_COORDINATES;TAXON_MATCH_TAXON_ID_IGNORED
3335440884 50c9509d-22c7-4a22-a47d-8c48425ef4a7 https://www.inaturalist.org/observations/89400560 Animalia Chordata Amphibia Anura Scaphiopodidae Spea Spea bombifrons SPECIES Spea bombifrons (Cope	1863) Spea bombifrons CA Saskatchewan PRESENT 28eb1a3f-1c15-4a95-931a-4af90ecb574d 49.555077 -106.990953 26518.0 2016-06-02 2 6 2016 2429789 2429789 HUMAN_OBSERVATION iNaturalist Observations 89400560 Nick Cairns 2021-07-31T23:08:25 CC_BY_NC_4_0 Nick Cairns Nick Cairns 2024-06-04T02:29:56.541Z StillImage COORDINATE_ROUNDED;CONTINENT_DERIVED_FROM_COORDINATES;TAXON_MATCH_TAXON_ID_IGNORED
3335435870 50c9509d-22c7-4a22-a47d-8c48425ef4a7 https://www.inaturalist.org/observations/89400562 Animalia Chordata Amphibia Anura Scaphiopodidae Spea Spea bombifrons SPECIES Spea bombifrons (Cope	1863) Spea bombifrons CA Saskatchewan PRESENT 28eb1a3f-1c15-4a95-931a-4af90ecb574d 49.579498 -106.731676 26518.0 2017-07-16 16 7 2017 2429789 2429789 HUMAN_OBSERVATION iNaturalist Observations 89400562 Nick Cairns 2021-07-31T23:08:26 CC_BY_NC_4_0 Nick Cairns Nick Cairns 2024-06-04T02:30:09.735Z StillImage COORDINATE_ROUNDED;CONTINENT_DERIVED_FROM_COORDINATES;TAXON_MATCH_TAXON_ID_IGNORED
3335427886 50c9509d-22c7-4a22-a47d-8c48425ef4a7 https://www.inaturalist.org/observations/89400545 Animalia Chordata Amphibia Anura Scaphiopodidae Spea Spea bombifrons SPECIES Spea bombifrons (Cope	1863) Spea bombifrons US Kansas PRESENT 28eb1a3f-1c15-4a95-931a-4af90ecb574d 37.10914 -101.923208 122.0 2015-07-12 12 7 2015 2429789 2429789 HUMAN_OBSERVATION iNaturalist Observations 89400545 Nick Cairns 2021-07-31T23:08:21 CC_BY_NC_4_0 Nick Cairns Nick Cairns 2024-06-04T02:26:19.823Z StillImage COORDINATE_ROUNDED;CONTINENT_DERIVED_FROM_COORDINATES;TAXON_MATCH_TAXON_ID_IGNORED
3335425928 50c9509d-22c7-4a22-a47d-8c48425ef4a7 https://www.inaturalist.org/observations/89400561 Animalia Chordata Amphibia Anura Scaphiopodidae Spea Spea bombifrons SPECIES Spea bombifrons (Cope	1863) Spea bombifrons CA Saskatchewan PRESENT 28eb1a3f-1c15-4a95-931a-4af90ecb574d 49.539838 -106.846018 26518.0 2018-06-07 7 6 2018 2429789 2429789 HUMAN_OBSERVATION iNaturalist Observations 89400561 Nick Cairns 2021-07-31T23:08:26 CC_BY_NC_4_0 Nick Cairns Nick Cairns 2024-06-04T02:29:52.878Z StillImage COORDINATE_ROUNDED;CONTINENT_DERIVED_FROM_COORDINATES;TAXON_MATCH_TAXON_ID_IGNORED
3335414879 50c9509d-22c7-4a22-a47d-8c48425ef4a7 https://www.inaturalist.org/observations/89400554 Animalia Chordata Amphibia Anura Scaphiopodidae Spea Spea bombifrons SPECIES Spea bombifrons (Cope	1863) Spea bombifrons CA Saskatchewan PRESENT 28eb1a3f-1c15-4a95-931a-4af90ecb574d 49.583319 -107.015223 26518.0 2016-06-01 1 6 2016 2429789 2429789 HUMAN_OBSERVATION iNaturalist Observations 89400554 Nick Cairns 2021-07-31T23:08:24 CC_BY_NC_4_0 Nick Cairns Nick Cairns 2024-06-04T02:22:35.730Z StillImage COORDINATE_ROUNDED;CONTINENT_DERIVED_FROM_COORDINATES;TAXON_MATCH_TAXON_ID_IGNORED
3335402924 50c9509d-22c7-4a22-a47d-8c48425ef4a7 https://www.inaturalist.org/observations/89400550 Animalia Chordata Amphibia Anura Scaphiopodidae Spea Spea bombifrons SPECIES Spea bombifrons (Cope	1863) Spea bombifrons CA Saskatchewan PRESENT 28eb1a3f-1c15-4a95-931a-4af90ecb574d 49.616981 -107.160703 26486.0 2016-09-23 23 9 2016 2429789 2429789 HUMAN_OBSERVATION iNaturalist Observations 89400550 Nick Cairns 2021-07-31T23:08:22 CC_BY_NC_4_0 Nick Cairns Nick Cairns 2024-06-04T02:29:28.790Z StillImage COORDINATE_ROUNDED;CONTINENT_DERIVED_FROM_COORDINATES;TAXON_MATCH_TAXON_ID_IGNORED
3335390905 50c9509d-22c7-4a22-a47d-8c48425ef4a7 https://www.inaturalist.org/observations/89400555 Animalia Chordata Amphibia Anura Scaphiopodidae Spea Spea bombifrons SPECIES Spea bombifrons (Cope	1863) Spea bombifrons CA Saskatchewan PRESENT 28eb1a3f-1c15-4a95-931a-4af90ecb574d 49.51663 -106.805035 26518.0 2016-06-02 2 6 2016 2429789 2429789 HUMAN_OBSERVATION iNaturalist Observations 89400555 Nick Cairns 2021-07-31T23:08:24 CC_BY_NC_4_0 Nick Cairns Nick Cairns 2024-06-04T02:26:26.691Z StillImage COORDINATE_ROUNDED;CONTINENT_DERIVED_FROM_COORDINATES;TAXON_MATCH_TAXON_ID_IGNORED
3335376865 50c9509d-22c7-4a22-a47d-8c48425ef4a7 https://www.inaturalist.org/observations/89400531 Animalia Chordata Amphibia Anura Scaphiopodidae Spea Spea bombifrons SPECIES Spea bombifrons (Cope	1863) Spea bombifrons CA Saskatchewan PRESENT 28eb1a3f-1c15-4a95-931a-4af90ecb574d 49.021433 -106.501696 31.0 2013-05-27 27 5 2013 2429789 2429789 HUMAN_OBSERVATION iNaturalist Observations 89400531 Nick Cairns 2021-07-31T23:08:17 CC_BY_NC_4_0 Nick Cairns Nick Cairns 2024-06-04T01:48:28.469Z StillImage COORDINATE_ROUNDED;CONTINENT_DERIVED_FROM_COORDINATES;TAXON_MATCH_TAXON_ID_IGNORED
3335372911 50c9509d-22c7-4a22-a47d-8c48425ef4a7 https://www.inaturalist.org/observations/89400547 Animalia Chordata Amphibia Anura Scaphiopodidae Spea Spea bombifrons SPECIES Spea bombifrons (Cope	1863) Spea bombifrons CA Saskatchewan PRESENT 28eb1a3f-1c15-4a95-931a-4af90ecb574d 49.607114 -107.669604 26486.0 2016-06-24 24 6 2016 2429789 2429789 HUMAN_OBSERVATION iNaturalist Observations 89400547 Nick Cairns 2021-07-31T23:08:21 CC_BY_NC_4_0 Nick Cairns Nick Cairns 2024-06-04T02:26:53.940Z StillImage COORDINATE_ROUNDED;CONTINENT_DERIVED_FROM_COORDINATES;TAXON_MATCH_TAXON_ID_IGNORED
3335372160 50c9509d-22c7-4a22-a47d-8c48425ef4a7 https://www.inaturalist.org/observations/89661607 Animalia Chordata Amphibia Anura Scaphiopodidae Spea Spea bombifrons SPECIES Spea bombifrons (Cope	1863) Spea bombifrons US South Dakota PRESENT 28eb1a3f-1c15-4a95-931a-4af90ecb574d 42.887706 -97.37767 61.0 2021-06-27T12:54 27 6 2021 2429789 2429789 HUMAN_OBSERVATION iNaturalist Observations 89661607 Shannon Regan 2021-08-02T17:08:24 CC_BY_NC_4_0 Shannon Regan Shannon Regan 2024-06-04T02:24:18.561Z StillImage COORDINATE_ROUNDED;CONTINENT_DERIVED_FROM_COORDINATES;TAXON_MATCH_TAXON_ID_IGNORED
3335370901 50c9509d-22c7-4a22-a47d-8c48425ef4a7 https://www.inaturalist.org/observations/89400542 Animalia Chordata Amphibia Anura Scaphiopodidae Spea Spea bombifrons SPECIES Spea bombifrons (Cope	1863) Spea bombifrons US Montana PRESENT 28eb1a3f-1c15-4a95-931a-4af90ecb574d 45.35578 -108.785811 27190.0 2014-06-24 24 6 2014 2429789 2429789 HUMAN_OBSERVATION iNaturalist Observations 89400542 Nick Cairns 2021-07-31T23:08:20 CC_BY_NC_4_0 Nick Cairns Nick Cairns 2024-06-04T02:25:44.641Z StillImage COORDINATE_ROUNDED;CONTINENT_DERIVED_FROM_COORDINATES;TAXON_MATCH_TAXON_ID_IGNORED
3335344896 50c9509d-22c7-4a22-a47d-8c48425ef4a7 https://www.inaturalist.org/observations/89400552 Animalia Chordata Amphibia Anura Scaphiopodidae Spea Spea bombifrons SPECIES Spea bombifrons (Cope	1863) Spea bombifrons CA Saskatchewan PRESENT 28eb1a3f-1c15-4a95-931a-4af90ecb574d 49.66522 -107.733486 26486.0 2014-05-29 29 5 2014 2429789 2429789 HUMAN_OBSERVATION iNaturalist Observations 89400552 Nick Cairns 2021-07-31T23:08:23 CC_BY_NC_4_0 Nick Cairns Nick Cairns 2024-06-04T02:22:37.234Z StillImage COORDINATE_ROUNDED;CONTINENT_DERIVED_FROM_COORDINATES;TAXON_MATCH_TAXON_ID_IGNORED
3335308899 50c9509d-22c7-4a22-a47d-8c48425ef4a7 https://www.inaturalist.org/observations/89400535 Animalia Chordata Amphibia Anura Scaphiopodidae Spea Spea bombifrons SPECIES Spea bombifrons (Cope	1863) Spea bombifrons CA Saskatchewan PRESENT 28eb1a3f-1c15-4a95-931a-4af90ecb574d 49.068266 -106.52584 61.0 2013-06-01 1 6 2013 2429789 2429789 HUMAN_OBSERVATION iNaturalist Observations 89400535 Nick Cairns 2021-07-31T23:08:18 CC_BY_NC_4_0 Nick Cairns Nick Cairns 2024-06-04T01:48:27.482Z StillImage COORDINATE_ROUNDED;CONTINENT_DERIVED_FROM_COORDINATES;TAXON_MATCH_TAXON_ID_IGNORED
3335181922 50c9509d-22c7-4a22-a47d-8c48425ef4a7 https://www.inaturalist.org/observations/89400569 Animalia Chordata Amphibia Anura Scaphiopodidae Spea Spea bombifrons SPECIES Spea bombifrons (Cope	1863) Spea bombifrons CA Saskatchewan PRESENT 28eb1a3f-1c15-4a95-931a-4af90ecb574d 49.562767 -106.981989 26518.0 2019-06-18 18 6 2019 2429789 2429789 HUMAN_OBSERVATION iNaturalist Observations 89400569 Nick Cairns 2021-07-31T23:08:28 CC_BY_NC_4_0 Nick Cairns Nick Cairns 2024-06-04T01:48:00.813Z StillImage COORDINATE_ROUNDED;CONTINENT_DERIVED_FROM_COORDINATES;TAXON_MATCH_TAXON_ID_IGNORED
3335170458 50c9509d-22c7-4a22-a47d-8c48425ef4a7 https://www.inaturalist.org/observations/85585000 Animalia Chordata Amphibia Anura Scaphiopodidae Spea Spea bombifrons SPECIES Spea bombifrons (Cope	1863) Spea bombifrons US Texas PRESENT 28eb1a3f-1c15-4a95-931a-4af90ecb574d 34.136253 -102.905822 3.0 2021-07-04T00:28:41 4 7 2021 2429789 2429789 HUMAN_OBSERVATION iNaturalist Observations 85585000 Romey Swanson 2021-07-04T07:35:30 CC_BY_NC_4_0 Romey Swanson Romey Swanson 2024-06-04T01:47:03.279Z StillImage COORDINATE_ROUNDED;CONTINENT_DERIVED_FROM_COORDINATES;TAXON_MATCH_TAXON_ID_IGNORED
3335109884 50c9509d-22c7-4a22-a47d-8c48425ef4a7 https://www.inaturalist.org/observations/89400574 Animalia Chordata Amphibia Anura Scaphiopodidae Spea Spea bombifrons SPECIES Spea bombifrons (Cope	1863) Spea bombifrons CA Saskatchewan PRESENT 28eb1a3f-1c15-4a95-931a-4af90ecb574d 49.736814 -107.567812 26486.0 2020-05-21 21 5 2020 2429789 2429789 HUMAN_OBSERVATION iNaturalist Observations 89400574 Nick Cairns 2021-07-31T23:08:29 CC_BY_NC_4_0 Nick Cairns Nick Cairns 2024-06-04T01:47:21.154Z StillImage COORDINATE_ROUNDED;CONTINENT_DERIVED_FROM_COORDINATES;TAXON_MATCH_TAXON_ID_IGNORED
3335094914 50c9509d-22c7-4a22-a47d-8c48425ef4a7 https://www.inaturalist.org/observations/89400567 Animalia Chordata Amphibia Anura Scaphiopodidae Spea Spea bombifrons SPECIES Spea bombifrons (Cope	1863) Spea bombifrons CA Saskatchewan PRESENT 28eb1a3f-1c15-4a95-931a-4af90ecb574d 49.749581 -106.770483 26486.0 2019-06-18 18 6 2019 2429789 2429789 HUMAN_OBSERVATION iNaturalist Observations 89400567 Nick Cairns 2021-07-31T23:08:28 CC_BY_NC_4_0 Nick Cairns Nick Cairns 2024-06-04T01:47:39.431Z StillImage COORDINATE_ROUNDED;CONTINENT_DERIVED_FROM_COORDINATES;TAXON_MATCH_TAXON_ID_IGNORED
3335072876 50c9509d-22c7-4a22-a47d-8c48425ef4a7 https://www.inaturalist.org/observations/89400570 Animalia Chordata Amphibia Anura Scaphiopodidae Spea Spea bombifrons SPECIES Spea bombifrons (Cope	1863) Spea bombifrons CA Saskatchewan PRESENT 28eb1a3f-1c15-4a95-931a-4af90ecb574d 49.549901 -106.955076 26518.0 2019-06-18 18 6 2019 2429789 2429789 HUMAN_OBSERVATION iNaturalist Observations 89400570 Nick Cairns 2021-07-31T23:08:28 CC_BY_NC_4_0 Nick Cairns Nick Cairns 2024-06-04T01:47:54.407Z StillImage COORDINATE_ROUNDED;CONTINENT_DERIVED_FROM_COORDINATES;TAXON_MATCH_TAXON_ID_IGNORED
3335071882 50c9509d-22c7-4a22-a47d-8c48425ef4a7 https://www.inaturalist.org/observations/89400573 Animalia Chordata Amphibia Anura Scaphiopodidae Spea Spea bombifrons SPECIES Spea bombifrons (Cope	1863) Spea bombifrons CA Saskatchewan PRESENT 28eb1a3f-1c15-4a95-931a-4af90ecb574d 49.400724 -107.16921 26518.0 2020-05-21 21 5 2020 2429789 2429789 HUMAN_OBSERVATION iNaturalist Observations 89400573 Nick Cairns 2021-07-31T23:08:29 CC_BY_NC_4_0 Nick Cairns Nick Cairns 2024-06-04T01:48:30.094Z StillImage COORDINATE_ROUNDED;CONTINENT_DERIVED_FROM_COORDINATES;TAXON_MATCH_TAXON_ID_IGNORED
3333509415 50c9509d-22c7-4a22-a47d-8c48425ef4a7 https://www.inaturalist.org/observations/88867392 Animalia Chordata Amphibia Anura Scaphiopodidae Spea Spea bombifrons SPECIES Spea bombifrons (Cope	1863) Spea bombifrons US Colorado PRESENT 28eb1a3f-1c15-4a95-931a-4af90ecb574d 37.675194 -105.731184 61.0 2021-07-26T07:33 26 7 2021 2429789 2429789 HUMAN_OBSERVATION iNaturalist Observations 88867392 Brian Long 2021-07-27T21:11:42 CC_BY_NC_4_0 Brian Long Brian Long 2024-06-04T02:27:40.901Z StillImage COORDINATE_ROUNDED;CONTINENT_DERIVED_FROM_COORDINATES;TAXON_MATCH_TAXON_ID_IGNORED
3333306093 50c9509d-22c7-4a22-a47d-8c48425ef4a7 https://www.inaturalist.org/observations/88654094 Animalia Chordata Amphibia Anura Scaphiopodidae Spea Spea bombifrons SPECIES Spea bombifrons (Cope	1863) Spea bombifrons US Colorado PRESENT 28eb1a3f-1c15-4a95-931a-4af90ecb574d 38.33322 -104.221839 28270.0 2021-07-25T21:32:16 25 7 2021 2429789 2429789 HUMAN_OBSERVATION iNaturalist Observations 88654094 Edward Landi 2021-07-26T04:56:53 CC_BY_NC_4_0 Edward Landi Edward Landi 2024-06-04T02:26:11.376Z StillImage COORDINATE_ROUNDED;CONTINENT_DERIVED_FROM_COORDINATES;TAXON_MATCH_TAXON_ID_IGNORED
3333284632 50c9509d-22c7-4a22-a47d-8c48425ef4a7 https://www.inaturalist.org/observations/88209591 Animalia Chordata Amphibia Anura Scaphiopodidae Spea Spea bombifrons SPECIES Spea bombifrons (Cope	1863) Spea bombifrons US Oklahoma PRESENT 28eb1a3f-1c15-4a95-931a-4af90ecb574d 35.116449 -99.835316 2021-06-08T22:57:22 8 6 2021 2429789 2429789 HUMAN_OBSERVATION iNaturalist Observations 88209591 RJ Baltierra 2021-07-23T02:16:21 CC_BY_NC_4_0 RJ Baltierra RJ Baltierra 2024-06-04T01:48:10.639Z StillImage COORDINATE_ROUNDED;CONTINENT_DERIVED_FROM_COORDINATES;TAXON_MATCH_TAXON_ID_IGNORED
3333068355 50c9509d-22c7-4a22-a47d-8c48425ef4a7 https://www.inaturalist.org/observations/45984708 Animalia Chordata Amphibia Anura Scaphiopodidae Spea Spea bombifrons SPECIES Spea bombifrons (Cope	1863) Spea bombifrons US Texas PRESENT 28eb1a3f-1c15-4a95-931a-4af90ecb574d 33.78852 -102.043757 5.0 2020-05-09T14:47:39Z 9 5 2020 2429789 2429789 HUMAN_OBSERVATION iNaturalist Observations 45984708 ash_tat 2020-05-15T16:44:36 CC_BY_NC_4_0 ash_tat ash_tat 2024-06-04T01:40:42.278Z StillImage COORDINATE_ROUNDED;CONTINENT_DERIVED_FROM_COORDINATES;TAXON_MATCH_TAXON_ID_IGNORED
3330786747 50c9509d-22c7-4a22-a47d-8c48425ef4a7 https://www.inaturalist.org/observations/87365649 Animalia Chordata Amphibia Anura Scaphiopodidae Spea Spea bombifrons SPECIES Spea bombifrons (Cope	1863) Spea bombifrons US Colorado PRESENT 28eb1a3f-1c15-4a95-931a-4af90ecb574d 37.647625 -103.214799 28359.0 2021-07-16T23:51:55 16 7 2021 2429789 2429789 HUMAN_OBSERVATION iNaturalist Observations 87365649 Remi Pattyn 2021-07-17T08:56:02 CC_BY_NC_4_0 Hunter D. Johnson Hunter D. Johnson 2024-06-04T02:23:40.822Z StillImage COORDINATE_ROUNDED;CONTINENT_DERIVED_FROM_COORDINATES;TAXON_MATCH_TAXON_ID_…
3330777951 50c9509d-22c7-4a22-a47d-8c48425ef4a7 https://www.inaturalist.org/observations/87587996 Animalia Chordata Amphibia Anura Scaphiopodidae Spea Spea bombifrons SPECIES Spea bombifrons (Cope	1863) Spea bombifrons US Colorado PRESENT 28eb1a3f-1c15-4a95-931a-4af90ecb574d 37.755492 -103.200593 28359.0 2021-07-17T23:37:16 17 7 2021 2429789 2429789 HUMAN_OBSERVATION iNaturalist Observations 87587996 Hunter D. Johnson 2021-07-18T17:56:17 CC_BY_NC_4_0 Hunter D. Johnson Hunter D. Johnson 2024-06-04T02:26:42.929Z StillImage COORDINATE_ROUNDED;CONTINENT_DERIVED_FROM_COORDINATES;TAXON_MATCH_TAX…
3330774932 50c9509d-22c7-4a22-a47d-8c48425ef4a7 https://www.inaturalist.org/observations/87515049 Animalia Chordata Amphibia Anura Scaphiopodidae Spea Spea bombifrons SPECIES Spea bombifrons (Cope	1863) Spea bombifrons US Colorado PRESENT 28eb1a3f-1c15-4a95-931a-4af90ecb574d 37.726756 -103.360901 28359.0 2021-07-18T00:03:50 18 7 2021 2429789 2429789 HUMAN_OBSERVATION iNaturalist Observations 87515049 mrpinereghizi 2021-07-18T07:01:18 CC_BY_NC_4_0 mrpinereghizi mrpinereghizi 2024-06-04T02:29:55.197Z StillImage COORDINATE_ROUNDED;CONTINENT_DERIVED_FROM_COORDINATES;TAXON_MATCH_TAXON_ID_IGNORED
3330737766 50c9509d-22c7-4a22-a47d-8c48425ef4a7 https://www.inaturalist.org/observations/87365510 Animalia Chordata Amphibia Anura Scaphiopodidae Spea Spea bombifrons SPECIES Spea bombifrons (Cope	1863) Spea bombifrons US Colorado PRESENT 28eb1a3f-1c15-4a95-931a-4af90ecb574d 37.754987 -103.304525 28359.0 2021-07-16T21:18:11 16 7 2021 2429789 2429789 HUMAN_OBSERVATION iNaturalist Observations 87365510 Hunter D. Johnson 2021-07-17T06:38:11 CC_BY_NC_4_0 Hunter D. Johnson Hunter D. Johnson 2024-06-04T02:30:27.437Z StillImage COORDINATE_ROUNDED;CONTINENT_DERIVED_FROM_COORDINATES;TAXON_MATCH_TAX…
3330676638 50c9509d-22c7-4a22-a47d-8c48425ef4a7 https://www.inaturalist.org/observations/87261961 Animalia Chordata Amphibia Anura Scaphiopodidae Spea Spea bombifrons SPECIES Spea bombifrons (Cope	1863) Spea bombifrons US Kansas PRESENT 28eb1a3f-1c15-4a95-931a-4af90ecb574d 37.280414 -99.009375 2021-07-10T23:21:54 10 7 2021 2429789 2429789 HUMAN_OBSERVATION iNaturalist Observations 87261961 Jacob is my name 2021-07-16T13:07:02 CC_BY_NC_4_0 Jacob is my name Jacob is my name 2024-06-04T02:30:42.335Z StillImage CONTINENT_DERIVED_FROM_COORDINATES;TAXON_MATCH_TAXON_ID_IGNORED
3330674800 50c9509d-22c7-4a22-a47d-8c48425ef4a7 https://www.inaturalist.org/observations/87365587 Animalia Chordata Amphibia Anura Scaphiopodidae Spea Spea bombifrons SPECIES Spea bombifrons (Cope	1863) Spea bombifrons US Colorado PRESENT 28eb1a3f-1c15-4a95-931a-4af90ecb574d 37.477738 -103.367435 28388.0 2021-07-16T23:03:51 16 7 2021 2429789 2429789 HUMAN_OBSERVATION iNaturalist Observations 87365587 Hunter D. Johnson 2021-07-17T06:39:09 CC_BY_NC_4_0 Hunter D. Johnson Hunter D. Johnson 2024-06-04T01:47:02.045Z StillImage COORDINATE_ROUNDED;CONTINENT_DERIVED_FROM_COORDINATES;TAXON_MATCH_TAX…
3330533796 50c9509d-22c7-4a22-a47d-8c48425ef4a7 https://www.inaturalist.org/observations/87369343 Animalia Chordata Amphibia Anura Scaphiopodidae Spea Spea bombifrons SPECIES Spea bombifrons (Cope	1863) Spea bombifrons US Colorado PRESENT 28eb1a3f-1c15-4a95-931a-4af90ecb574d 37.641154 -103.340922 28359.0 2021-07-16T21:56:05 16 7 2021 2429789 2429789 HUMAN_OBSERVATION iNaturalist Observations 87369343 Joey Kellner 2021-07-17T07:44:39 CC_BY_NC_4_0 Joey Kellner Joey Kellner 2024-06-04T01:47:26.976Z StillImage COORDINATE_ROUNDED;CONTINENT_DERIVED_FROM_COORDINATES;TAXON_MATCH_TAXON_ID_IGNORED
3330518225 50c9509d-22c7-4a22-a47d-8c48425ef4a7 https://www.inaturalist.org/observations/87810444 Animalia Chordata Amphibia Anura Scaphiopodidae Spea Spea bombifrons SPECIES Spea bombifrons (Cope	1863) Spea bombifrons US Kansas PRESENT 28eb1a3f-1c15-4a95-931a-4af90ecb574d 39.758171 -100.51597 2021-07-16T22:35:11 16 7 2021 2429789 2429789 HUMAN_OBSERVATION iNaturalist Observations 87810444 Lisa 2021-07-20T03:42:38 CC_BY_NC_4_0 Lisa Lisa 2024-06-04T01:47:04.556Z StillImage COORDINATE_ROUNDED;CONTINENT_DERIVED_FROM_COORDINATES;TAXON_MATCH_TAXON_ID_IGNORED
3330489742 50c9509d-22c7-4a22-a47d-8c48425ef4a7 https://www.inaturalist.org/observations/87369349 Animalia Chordata Amphibia Anura Scaphiopodidae Spea Spea bombifrons SPECIES Spea bombifrons (Cope	1863) Spea bombifrons US Colorado PRESENT 28eb1a3f-1c15-4a95-931a-4af90ecb574d 37.713772 -103.285026 28359.0 2021-07-16T22:00:49 16 7 2021 2429789 2429789 HUMAN_OBSERVATION iNaturalist Observations 87369349 Joey Kellner 2021-07-17T07:44:51 CC_BY_NC_4_0 Joey Kellner Joey Kellner 2024-06-04T01:48:18.594Z StillImage COORDINATE_ROUNDED;CONTINENT_DERIVED_FROM_COORDINATES;TAXON_MATCH_TAXON_ID_IGNORED
3330486856 50c9509d-22c7-4a22-a47d-8c48425ef4a7 https://www.inaturalist.org/observations/87445268 Animalia Chordata Amphibia Anura Scaphiopodidae Spea Spea bombifrons SPECIES Spea bombifrons (Cope	1863) Spea bombifrons US Colorado PRESENT 28eb1a3f-1c15-4a95-931a-4af90ecb574d 37.74394 -103.2085 28359.0 2021-07-16T22:16:41 16 7 2021 2429789 2429789 HUMAN_OBSERVATION iNaturalist Observations 87445268 mrpinereghizi 2021-07-17T19:34:43 CC_BY_NC_4_0 mrpinereghizi mrpinereghizi 2024-06-04T02:24:07.196Z StillImage COORDINATE_ROUNDED;CONTINENT_DERIVED_FROM_COORDINATES;TAXON_MATCH_TAXON_ID_IGNORED
3330468830 50c9509d-22c7-4a22-a47d-8c48425ef4a7 https://www.inaturalist.org/observations/87419767 Animalia Chordata Amphibia Anura Scaphiopodidae Spea Spea bombifrons SPECIES Spea bombifrons (Cope	1863) Spea bombifrons US Colorado PRESENT 28eb1a3f-1c15-4a95-931a-4af90ecb574d 37.626046 -103.326143 28359.0 2021-07-16T21:16:49 16 7 2021 2429789 2429789 HUMAN_OBSERVATION iNaturalist Observations 87419767 mrpinereghizi 2021-07-17T16:41:44 CC_BY_NC_4_0 mrpinereghizi mrpinereghizi 2024-06-04T02:29:41.399Z StillImage COORDINATE_ROUNDED;CONTINENT_DERIVED_FROM_COORDINATES;TAXON_MATCH_TAXON_ID_IGNORED
3328064329 50c9509d-22c7-4a22-a47d-8c48425ef4a7 https://www.inaturalist.org/observations/86818129 Animalia Chordata Amphibia Anura Scaphiopodidae Spea Spea bombifrons SPECIES Spea bombifrons (Cope	1863) Spea bombifrons US Nebraska PRESENT 28eb1a3f-1c15-4a95-931a-4af90ecb574d 42.565172 -103.72739 2021-07-11T12:47 11 7 2021 2429789 2429789 HUMAN_OBSERVATION iNaturalist Observations 86818129 Colin Croft 2021-07-13T05:01:03 CC_BY_4_0 Colin Croft Colin Croft 2024-06-04T02:25:51.279Z StillImage COORDINATE_ROUNDED;CONTINENT_DERIVED_FROM_COORDINATES;TAXON_MATCH_TAXON_ID_IGNORED
3327999105 50c9509d-22c7-4a22-a47d-8c48425ef4a7 https://www.inaturalist.org/observations/86680851 Animalia Chordata Amphibia Anura Scaphiopodidae Spea Spea bombifrons SPECIES Spea bombifrons (Cope	1863) Spea bombifrons US Texas PRESENT 28eb1a3f-1c15-4a95-931a-4af90ecb574d 32.706519 -101.050232 6.0 2021-07-12T00:44:11 12 7 2021 2429789 2429789 HUMAN_OBSERVATION iNaturalist Observations 86680851 Michael Price 2021-07-12T05:47:17 CC_BY_NC_4_0 Michael Price Michael Price 2024-06-04T01:48:00.306Z StillImage COORDINATE_ROUNDED;CONTINENT_DERIVED_FROM_COORDINATES;TAXON_MATCH_TAXON_ID_IGNORED
3327773976 50c9509d-22c7-4a22-a47d-8c48425ef4a7 https://www.inaturalist.org/observations/86597131 Animalia Chordata Amphibia Anura Scaphiopodidae Spea Spea bombifrons SPECIES Spea bombifrons (Cope	1863) Spea bombifrons CA Saskatchewan PRESENT 28eb1a3f-1c15-4a95-931a-4af90ecb574d 49.404429 -107.064602 26518.0 2021-06-10T22:25Z 10 6 2021 2429789 2429789 HUMAN_OBSERVATION iNaturalist Observations 86597131 Nick Cairns 2021-07-11T18:02:01 CC_BY_NC_4_0 Nick Cairns Nick Cairns 2024-06-04T02:29:52.035Z StillImage COORDINATE_ROUNDED;CONTINENT_DERIVED_FROM_COORDINATES;TAXON_MATCH_TAXON_ID_IGNORED
3327739038 50c9509d-22c7-4a22-a47d-8c48425ef4a7 https://www.inaturalist.org/observations/86597129 Animalia Chordata Amphibia Anura Scaphiopodidae Spea Spea bombifrons SPECIES Spea bombifrons (Cope	1863) Spea bombifrons CA Saskatchewan PRESENT 28eb1a3f-1c15-4a95-931a-4af90ecb574d 49.475197 -106.905126 26518.0 2021-06-08T23:01Z 8 6 2021 2429789 2429789 HUMAN_OBSERVATION iNaturalist Observations 86597129 Nick Cairns 2021-07-11T18:02:01 CC_BY_NC_4_0 Nick Cairns Nick Cairns 2024-06-04T02:25:35.317Z StillImage COORDINATE_ROUNDED;CONTINENT_DERIVED_FROM_COORDINATES;TAXON_MATCH_TAXON_ID_IGNORED
3327737023 50c9509d-22c7-4a22-a47d-8c48425ef4a7 https://www.inaturalist.org/observations/86597121 Animalia Chordata Amphibia Anura Scaphiopodidae Spea Spea bombifrons SPECIES Spea bombifrons (Cope	1863) Spea bombifrons CA Saskatchewan PRESENT 28eb1a3f-1c15-4a95-931a-4af90ecb574d 49.534719 -106.98719 26518.0 2021-06-08T22:19Z 8 6 2021 2429789 2429789 HUMAN_OBSERVATION iNaturalist Observations 86597121 Nick Cairns 2021-07-11T18:01:59 CC_BY_NC_4_0 Nick Cairns Nick Cairns 2024-06-04T02:28:00.159Z StillImage COORDINATE_ROUNDED;CONTINENT_DERIVED_FROM_COORDINATES;TAXON_MATCH_TAXON_ID_IGNORED
3327735598 50c9509d-22c7-4a22-a47d-8c48425ef4a7 https://www.inaturalist.org/observations/85921006 Animalia Chordata Amphibia Anura Scaphiopodidae Spea Spea bombifrons SPECIES Spea bombifrons (Cope	1863) Spea bombifrons US New Mexico PRESENT 28eb1a3f-1c15-4a95-931a-4af90ecb574d 33.143857 -104.147234 29012.0 2021-07-05T21:49:46 5 7 2021 2429789 2429789 HUMAN_OBSERVATION iNaturalist Observations 85921006 David Heckard 2021-07-06T15:35:46 CC_BY_NC_4_0 David Heckard David Heckard 2024-06-04T01:47:14.936Z StillImage COORDINATE_ROUNDED;CONTINENT_DERIVED_FROM_COORDINATES;TAXON_MATCH_TAXON_ID_IGNOR…
3327733912 50c9509d-22c7-4a22-a47d-8c48425ef4a7 https://www.inaturalist.org/observations/86492052 Animalia Chordata Amphibia Anura Scaphiopodidae Spea Spea bombifrons SPECIES Spea bombifrons (Cope	1863) Spea bombifrons US New Mexico PRESENT 28eb1a3f-1c15-4a95-931a-4af90ecb574d 34.969722 -106.567925 5.0 2021-07-09T21:57:30 9 7 2021 2429789 2429789 HUMAN_OBSERVATION iNaturalist Observations 86492052 pickrell 2021-07-11T00:24:11 CC_BY_NC_4_0 pickrell pickrell 2024-06-04T02:29:41.255Z StillImage COORDINATE_ROUNDED;CONTINENT_DERIVED_FROM_COORDINATES;TAXON_MATCH_TAXON_ID_IGNORED
3327730019 50c9509d-22c7-4a22-a47d-8c48425ef4a7 https://www.inaturalist.org/observations/86597130 Animalia Chordata Amphibia Anura Scaphiopodidae Spea Spea bombifrons SPECIES Spea bombifrons (Cope	1863) Spea bombifrons CA Saskatchewan PRESENT 28eb1a3f-1c15-4a95-931a-4af90ecb574d 49.5982 -106.957245 26518.0 2021-06-08T22:53Z 8 6 2021 2429789 2429789 HUMAN_OBSERVATION iNaturalist Observations 86597130 Nick Cairns 2021-07-11T18:02:01 CC_BY_NC_4_0 Nick Cairns Nick Cairns 2024-06-04T02:26:30.281Z StillImage COORDINATE_ROUNDED;CONTINENT_DERIVED_FROM_COORDINATES;TAXON_MATCH_TAXON_ID_IGNORED
3327719039 50c9509d-22c7-4a22-a47d-8c48425ef4a7 https://www.inaturalist.org/observations/86597127 Animalia Chordata Amphibia Anura Scaphiopodidae Spea Spea bombifrons SPECIES Spea bombifrons (Cope	1863) Spea bombifrons CA Saskatchewan PRESENT 28eb1a3f-1c15-4a95-931a-4af90ecb574d 49.512971 -106.636936 26518.0 2021-06-08T22:47Z 8 6 2021 2429789 2429789 HUMAN_OBSERVATION iNaturalist Observations 86597127 Nick Cairns 2021-07-11T18:02:00 CC_BY_NC_4_0 Nick Cairns Nick Cairns 2024-06-04T02:21:59.925Z StillImage COORDINATE_ROUNDED;CONTINENT_DERIVED_FROM_COORDINATES;TAXON_MATCH_TAXON_ID_IGNORED
3327709947 50c9509d-22c7-4a22-a47d-8c48425ef4a7 https://www.inaturalist.org/observations/86509488 Animalia Chordata Amphibia Anura Scaphiopodidae Spea Spea bombifrons SPECIES Spea bombifrons (Cope	1863) Spea bombifrons US Texas PRESENT 28eb1a3f-1c15-4a95-931a-4af90ecb574d 33.666107 -101.159324 4.0 2021-07-10T00:52 10 7 2021 2429789 2429789 HUMAN_OBSERVATION iNaturalist Observations 86509488 Chris Harrison 2021-07-11T22:36:08 CC_BY_NC_4_0 Lena Zappia Lena Zappia 2024-06-04T02:26:38.549Z StillImage COORDINATE_ROUNDED;CONTINENT_DERIVED_FROM_COORDINATES;TAXON_MATCH_TAXON_ID_IGNORED
3327683061 50c9509d-22c7-4a22-a47d-8c48425ef4a7 https://www.inaturalist.org/observations/86597126 Animalia Chordata Amphibia Anura Scaphiopodidae Spea Spea bombifrons SPECIES Spea bombifrons (Cope	1863) Spea bombifrons CA Saskatchewan PRESENT 28eb1a3f-1c15-4a95-931a-4af90ecb574d 49.517753 -106.999871 26518.0 2021-06-08T22:40Z 8 6 2021 2429789 2429789 HUMAN_OBSERVATION iNaturalist Observations 86597126 Nick Cairns 2021-07-11T18:02:00 CC_BY_NC_4_0 Nick Cairns Nick Cairns 2024-06-04T02:22:00.199Z StillImage COORDINATE_ROUNDED;CONTINENT_DERIVED_FROM_COORDINATES;TAXON_MATCH_TAXON_ID_IGNORED
3327680741 50c9509d-22c7-4a22-a47d-8c48425ef4a7 https://www.inaturalist.org/observations/86358548 Animalia Chordata Amphibia Anura Scaphiopodidae Spea Spea bombifrons SPECIES Spea bombifrons (Cope	1863) Spea bombifrons US Kansas PRESENT 28eb1a3f-1c15-4a95-931a-4af90ecb574d 37.117236 -98.568311 2021-06-08T22:13:30 8 6 2021 2429789 2429789 HUMAN_OBSERVATION iNaturalist Observations 86358548 Emma Raders 2021-07-10T02:23:47 CC_BY_NC_4_0 Emma Raders Emma Raders 2024-06-04T01:46:58.632Z StillImage COORDINATE_ROUNDED;CONTINENT_DERIVED_FROM_COORDINATES;TAXON_MATCH_TAXON_ID_IGNORED
3327678020 50c9509d-22c7-4a22-a47d-8c48425ef4a7 https://www.inaturalist.org/observations/86597122 Animalia Chordata Amphibia Anura Scaphiopodidae Spea Spea bombifrons SPECIES Spea bombifrons (Cope	1863) Spea bombifrons CA Saskatchewan PRESENT 28eb1a3f-1c15-4a95-931a-4af90ecb574d 49.52631 -106.865113 26518.0 2021-06-08T22:22Z 8 6 2021 2429789 2429789 HUMAN_OBSERVATION iNaturalist Observations 86597122 Nick Cairns 2021-07-11T18:01:59 CC_BY_NC_4_0 Nick Cairns Nick Cairns 2024-06-04T02:28:00.166Z StillImage COORDINATE_ROUNDED;CONTINENT_DERIVED_FROM_COORDINATES;TAXON_MATCH_TAXON_ID_IGNORED
3327674169 50c9509d-22c7-4a22-a47d-8c48425ef4a7 https://www.inaturalist.org/observations/86681499 Animalia Chordata Amphibia Anura Scaphiopodidae Spea Spea bombifrons SPECIES Spea bombifrons (Cope	1863) Spea bombifrons US Texas PRESENT 28eb1a3f-1c15-4a95-931a-4af90ecb574d 32.711655 -101.050066 6.0 2021-07-12T00:57:16 12 7 2021 2429789 2429789 HUMAN_OBSERVATION iNaturalist Observations 86681499 Chris Harrison 2021-07-14T04:19:04 CC_BY_NC_4_0 Michael Price Michael Price 2024-06-04T02:29:43.509Z StillImage COORDINATE_ROUNDED;CONTINENT_DERIVED_FROM_COORDINATES;TAXON_MATCH_TAXON_ID_IGNORED
3325836241 50c9509d-22c7-4a22-a47d-8c48425ef4a7 https://www.inaturalist.org/observations/85869060 Animalia Chordata Amphibia Anura Scaphiopodidae Spea Spea bombifrons SPECIES Spea bombifrons (Cope	1863) Spea bombifrons US Oklahoma PRESENT 28eb1a3f-1c15-4a95-931a-4af90ecb574d 36.729339 -102.500569 22.0 2021-07-05T21:17:11 5 7 2021 2429789 2429789 HUMAN_OBSERVATION iNaturalist Observations 85869060 Alex Harman 2021-07-06T03:30:04 CC_BY_NC_4_0 Alex Harman Alex Harman 2024-06-04T02:24:41.899Z StillImage COORDINATE_ROUNDED;CONTINENT_DERIVED_FROM_COORDINATES;TAXON_MATCH_TAXON_ID_IGNORED
3325807198 50c9509d-22c7-4a22-a47d-8c48425ef4a7 https://www.inaturalist.org/observations/85881547 Animalia Chordata Amphibia Anura Scaphiopodidae Spea Spea bombifrons SPECIES Spea bombifrons (Cope	1863) Spea bombifrons US New Mexico PRESENT 28eb1a3f-1c15-4a95-931a-4af90ecb574d 34.256161 -103.348798 182.0 2017-10-03T14:36 3 10 2017 2429789 2429789 HUMAN_OBSERVATION iNaturalist Observations 85881547 mjryan 2021-07-08T13:16:09 CC_BY_NC_4_0 Deb Whitecotton Deb Whitecotton 2024-06-04T01:46:57.184Z StillImage COORDINATE_ROUNDED;CONTINENT_DERIVED_FROM_COORDINATES;TAXON_MATCH_TAXON_ID_IGNORED
3325745752 50c9509d-22c7-4a22-a47d-8c48425ef4a7 https://www.inaturalist.org/observations/85462680 Animalia Chordata Amphibia Anura Scaphiopodidae Spea Spea bombifrons SPECIES Spea bombifrons (Cope	1863) Spea bombifrons US Oklahoma PRESENT 28eb1a3f-1c15-4a95-931a-4af90ecb574d 35.883862 -96.828203 28620.0 2021-06-26T22:33 26 6 2021 2429789 2429789 HUMAN_OBSERVATION iNaturalist Observations 85462680 George Zimmer 2021-07-03T13:25:18 CC_BY_NC_4_0 George Zimmer George Zimmer 2024-06-04T01:46:28.298Z StillImage COORDINATE_ROUNDED;CONTINENT_DERIVED_FROM_COORDINATES;TAXON_MATCH_TAXON_ID_IGNORED
3325738483 50c9509d-22c7-4a22-a47d-8c48425ef4a7 https://www.inaturalist.org/observations/86101851 Animalia Chordata Amphibia Anura Scaphiopodidae Spea Spea bombifrons SPECIES Spea bombifrons (Cope	1863) Spea bombifrons US New Mexico PRESENT 28eb1a3f-1c15-4a95-931a-4af90ecb574d 32.879216 -106.157386 2021-07-07T11:26:06 7 7 2021 2429789 2429789 HUMAN_OBSERVATION iNaturalist Observations 86101851 mjryan 2021-07-08T12:22:19 CC_BY_NC_4_0 Connor Keeney Connor Keeney 2024-06-04T01:46:51.910Z StillImage COORDINATE_ROUNDED;CONTINENT_DERIVED_FROM_COORDINATES;TAXON_MATCH_TAXON_ID_IGNORED
3325713236 50c9509d-22c7-4a22-a47d-8c48425ef4a7 https://www.inaturalist.org/observations/85920879 Animalia Chordata Amphibia Anura Scaphiopodidae Spea Spea bombifrons SPECIES Spea bombifrons (Cope	1863) Spea bombifrons US New Mexico PRESENT 28eb1a3f-1c15-4a95-931a-4af90ecb574d 33.117863 -103.990544 29012.0 2021-07-05T21:22:15 5 7 2021 2429789 2429789 HUMAN_OBSERVATION iNaturalist Observations 85920879 David Heckard 2021-07-06T15:34:55 CC_BY_NC_4_0 David Heckard David Heckard 2024-06-04T01:46:50.097Z StillImage COORDINATE_ROUNDED;CONTINENT_DERIVED_FROM_COORDINATES;TAXON_MATCH_TAXON_ID_IGNOR…
3325694461 50c9509d-22c7-4a22-a47d-8c48425ef4a7 https://www.inaturalist.org/observations/86145099 Animalia Chordata Amphibia Anura Scaphiopodidae Spea Spea bombifrons SPECIES Spea bombifrons (Cope	1863) Spea bombifrons US Colorado PRESENT 28eb1a3f-1c15-4a95-931a-4af90ecb574d 37.882199 -103.22714 28329.0 2021-07-07T21:04:36 7 7 2021 2429789 2429789 HUMAN_OBSERVATION iNaturalist Observations 86145099 Joey Kellner 2021-07-08T11:04:51 CC_BY_NC_4_0 Joey Kellner Joey Kellner 2024-06-04T02:21:57.393Z StillImage COORDINATE_ROUNDED;CONTINENT_DERIVED_FROM_COORDINATES;TAXON_MATCH_TAXON_ID_IGNORED
3325671605 50c9509d-22c7-4a22-a47d-8c48425ef4a7 https://www.inaturalist.org/observations/85304887 Animalia Chordata Amphibia Anura Scaphiopodidae Spea Spea bombifrons SPECIES Spea bombifrons (Cope	1863) Spea bombifrons US Colorado PRESENT 28eb1a3f-1c15-4a95-931a-4af90ecb574d 39.611912 -104.582248 28060.0 2021-07-01T21:14:08 1 7 2021 2429789 2429789 HUMAN_OBSERVATION iNaturalist Observations 85304887 lessinor 2021-07-02T05:09:04 CC_BY_NC_4_0 lessinor lessinor 2024-06-04T02:25:05.829Z StillImage COORDINATE_ROUNDED;CONTINENT_DERIVED_FROM_COORDINATES;TAXON_MATCH_TAXON_ID_IGNORED
3325663938 50c9509d-22c7-4a22-a47d-8c48425ef4a7 https://www.inaturalist.org/observations/85669868 Animalia Chordata Amphibia Anura Scaphiopodidae Spea Spea bombifrons SPECIES Spea bombifrons (Cope	1863) Spea bombifrons US Texas PRESENT 28eb1a3f-1c15-4a95-931a-4af90ecb574d 33.66625 -101.157742 5.0 2021-07-04T01:19 4 7 2021 2429789 2429789 HUMAN_OBSERVATION iNaturalist Observations 85669868 Chris Harrison 2021-07-06T13:03:45 CC_BY_4_0 Joe Girgente Joe Girgente 2024-06-04T02:30:21.786Z StillImage CONTINENT_DERIVED_FROM_COORDINATES;TAXON_MATCH_TAXON_ID_IGNORED
3325551244 50c9509d-22c7-4a22-a47d-8c48425ef4a7 https://www.inaturalist.org/observations/85926489 Animalia Chordata Amphibia Anura Scaphiopodidae Spea Spea bombifrons SPECIES Spea bombifrons (Cope	1863) Spea bombifrons US Texas PRESENT 28eb1a3f-1c15-4a95-931a-4af90ecb574d 33.515 -101.584 20.0 2021-07-05T22:50 5 7 2021 2429789 2429789 HUMAN_OBSERVATION iNaturalist Observations 85926489 Joe Girgente 2021-07-06T16:17:24 CC_BY_4_0 Joe Girgente Joe Girgente 2024-06-04T02:28:50.570Z StillImage CONTINENT_DERIVED_FROM_COORDINATES;TAXON_MATCH_TAXON_ID_IGNORED
3325545266 50c9509d-22c7-4a22-a47d-8c48425ef4a7 https://www.inaturalist.org/observations/85920844 Animalia Chordata Amphibia Anura Scaphiopodidae Spea Spea bombifrons SPECIES Spea bombifrons (Cope	1863) Spea bombifrons US New Mexico PRESENT 28eb1a3f-1c15-4a95-931a-4af90ecb574d 33.06945 -103.877642 29012.0 2021-07-05T21:20:24 5 7 2021 2429789 2429789 HUMAN_OBSERVATION iNaturalist Observations 85920844 David Heckard 2021-07-06T15:34:38 CC_BY_NC_4_0 David Heckard David Heckard 2024-06-04T01:48:04.712Z StillImage COORDINATE_ROUNDED;CONTINENT_DERIVED_FROM_COORDINATES;TAXON_MATCH_TAXON_ID_IGNORED
3325543461 50c9509d-22c7-4a22-a47d-8c48425ef4a7 https://www.inaturalist.org/observations/82698240 Animalia Chordata Amphibia Anura Scaphiopodidae Spea Spea bombifrons SPECIES Spea bombifrons (Cope	1863) Spea bombifrons US Texas PRESENT 28eb1a3f-1c15-4a95-931a-4af90ecb574d 26.556931 -97.472417 29845.0 2021-05-16T21:17 16 5 2021 2429789 2429789 HUMAN_OBSERVATION iNaturalist Observations 82698240 Ari Rice 2021-06-12T16:15:11 CC_BY_NC_4_0 Ari Rice Ari Rice 2024-06-04T01:46:28.708Z StillImage COORDINATE_ROUNDED;CONTINENT_DERIVED_FROM_COORDINATES;TAXON_MATCH_TAXON_ID_IGNORED
3321269584 50c9509d-22c7-4a22-a47d-8c48425ef4a7 https://www.inaturalist.org/observations/85278356 Animalia Chordata Amphibia Anura Scaphiopodidae Spea Spea bombifrons SPECIES Spea bombifrons (Cope	1863) Spea bombifrons US Colorado PRESENT 28eb1a3f-1c15-4a95-931a-4af90ecb574d 38.655024 -103.706501 1000.0 2021-06-28T03:32 28 6 2021 2429789 2429789 HUMAN_OBSERVATION iNaturalist Observations 85278356 nikhilthampi 2021-07-02T01:00:04 CC_BY_NC_4_0 Steven Mlodinow Steven Mlodinow 2024-06-04T01:48:00.641Z StillImage COORDINATE_ROUNDED;CONTINENT_DERIVED_FROM_COORDINATES;TAXON_MATCH_TAXON_ID_IGNORED
3321256583 50c9509d-22c7-4a22-a47d-8c48425ef4a7 https://www.inaturalist.org/observations/85278357 Animalia Chordata Amphibia Anura Scaphiopodidae Spea Spea bombifrons SPECIES Spea bombifrons (Cope	1863) Spea bombifrons US Colorado PRESENT 28eb1a3f-1c15-4a95-931a-4af90ecb574d 38.82512 -103.70045 1000.0 2021-06-28T02:55 28 6 2021 2429789 2429789 HUMAN_OBSERVATION iNaturalist Observations 85278357 Steven Mlodinow 2021-07-01T23:50:23 CC_BY_NC_4_0 Steven Mlodinow Steven Mlodinow 2024-06-04T01:47:27.548Z StillImage COORDINATE_ROUNDED;CONTINENT_DERIVED_FROM_COORDINATES;TAXON_MATCH_TAXON_ID_IGNORED
3321248374 50c9509d-22c7-4a22-a47d-8c48425ef4a7 https://www.inaturalist.org/observations/85055820 Animalia Chordata Amphibia Anura Scaphiopodidae Spea Spea bombifrons SPECIES Spea bombifrons (Cope	1863) Spea bombifrons US Texas PRESENT 28eb1a3f-1c15-4a95-931a-4af90ecb574d 33.802498 -101.837455 336.0 2021-06-29T21:52 29 6 2021 2429789 2429789 HUMAN_OBSERVATION iNaturalist Observations 85055820 Gerry Salmon 2021-06-30T13:45:53 CC_BY_4_0 Joe Girgente Joe Girgente 2024-06-04T02:25:02.030Z StillImage COORDINATE_ROUNDED;CONTINENT_DERIVED_FROM_COORDINATES;TAXON_MATCH_TAXON_ID_IGNORED
3321237325 50c9509d-22c7-4a22-a47d-8c48425ef4a7 https://www.inaturalist.org/observations/85055821 Animalia Chordata Amphibia Anura Scaphiopodidae Spea Spea bombifrons SPECIES Spea bombifrons (Cope	1863) Spea bombifrons US Texas PRESENT 28eb1a3f-1c15-4a95-931a-4af90ecb574d 33.802498 -101.837455 336.0 2021-06-29T22:01 29 6 2021 2429789 2429789 HUMAN_OBSERVATION iNaturalist Observations 85055821 Chris Harrison 2021-07-01T03:41:04 CC_BY_4_0 Joe Girgente Joe Girgente 2024-06-04T02:25:03.724Z StillImage COORDINATE_ROUNDED;CONTINENT_DERIVED_FROM_COORDINATES;TAXON_MATCH_TAXON_ID_IGNORED
3321220369 50c9509d-22c7-4a22-a47d-8c48425ef4a7 https://www.inaturalist.org/observations/85055818 Animalia Chordata Amphibia Anura Scaphiopodidae Spea Spea bombifrons SPECIES Spea bombifrons (Cope	1863) Spea bombifrons US Texas PRESENT 28eb1a3f-1c15-4a95-931a-4af90ecb574d 33.737872 -101.748835 231.0 2021-06-29T21:51 29 6 2021 2429789 2429789 HUMAN_OBSERVATION iNaturalist Observations 85055818 Gerry Salmon 2021-06-30T13:49:04 CC_BY_4_0 Joe Girgente Joe Girgente 2024-06-04T01:47:57.905Z StillImage COORDINATE_ROUNDED;CONTINENT_DERIVED_FROM_COORDINATES;TAXON_MATCH_TAXON_ID_IGNORED
3321183785 50c9509d-22c7-4a22-a47d-8c48425ef4a7 https://www.inaturalist.org/observations/84535221 Animalia Chordata Amphibia Anura Scaphiopodidae Spea Spea bombifrons SPECIES Spea bombifrons (Cope	1863) Spea bombifrons US Colorado PRESENT 28eb1a3f-1c15-4a95-931a-4af90ecb574d 39.479673 -105.109184 28090.0 2021-06-25T22:23:03 25 6 2021 2429789 2429789 HUMAN_OBSERVATION iNaturalist Observations 84535221 Joey Kellner 2021-06-26T11:48:09 CC_BY_NC_4_0 Joey Kellner Joey Kellner 2024-06-04T02:31:39.486Z StillImage;Sound COORDINATE_ROUNDED;CONTINENT_DERIVED_FROM_COORDINATES;TAXON_MATCH_TAXON_ID_IGN…
3321116777 50c9509d-22c7-4a22-a47d-8c48425ef4a7 https://www.inaturalist.org/observations/84535109 Animalia Chordata Amphibia Anura Scaphiopodidae Spea Spea bombifrons SPECIES Spea bombifrons (Cope	1863) Spea bombifrons US Colorado PRESENT 28eb1a3f-1c15-4a95-931a-4af90ecb574d 39.519588 -105.147653 28090.0 2021-06-25T21:51:04 25 6 2021 2429789 2429789 HUMAN_OBSERVATION iNaturalist Observations 84535109 Joey Kellner 2021-06-26T11:47:11 CC_BY_NC_4_0 Joey Kellner Joey Kellner 2024-06-04T01:46:55.641Z StillImage COORDINATE_ROUNDED;CONTINENT_DERIVED_FROM_COORDINATES;TAXON_MATCH_TAXON_ID_IGNORED
3320960990 50c9509d-22c7-4a22-a47d-8c48425ef4a7 https://www.inaturalist.org/observations/84741858 Animalia Chordata Amphibia Anura Scaphiopodidae Spea Spea bombifrons SPECIES Spea bombifrons (Cope	1863) Spea bombifrons US Colorado PRESENT 28eb1a3f-1c15-4a95-931a-4af90ecb574d 39.492829 -105.10973 28090.0 2021-06-27T07:27:42 27 6 2021 2429789 2429789 HUMAN_OBSERVATION iNaturalist Observations 84741858 Joey Kellner 2021-06-27T18:44:48 CC_BY_NC_4_0 Joey Kellner Joey Kellner 2024-06-04T02:29:24.009Z StillImage COORDINATE_ROUNDED;CONTINENT_DERIVED_FROM_COORDINATES;TAXON_MATCH_TAXON_ID_IGNORED
3320949757 50c9509d-22c7-4a22-a47d-8c48425ef4a7 https://www.inaturalist.org/observations/84535092 Animalia Chordata Amphibia Anura Scaphiopodidae Spea Spea bombifrons SPECIES Spea bombifrons (Cope	1863) Spea bombifrons US Colorado PRESENT 28eb1a3f-1c15-4a95-931a-4af90ecb574d 39.477311 -105.13395 28090.0 2021-06-25T21:17:44 25 6 2021 2429789 2429789 HUMAN_OBSERVATION iNaturalist Observations 84535092 Joey Kellner 2021-06-26T11:46:58 CC_BY_NC_4_0 Joey Kellner Joey Kellner 2024-06-04T02:24:39.238Z Sound;StillImage COORDINATE_ROUNDED;CONTINENT_DERIVED_FROM_COORDINATES;TAXON_MATCH_TAXON_ID_IGNO…
3320932115 50c9509d-22c7-4a22-a47d-8c48425ef4a7 https://www.inaturalist.org/observations/84813349 Animalia Chordata Amphibia Anura Scaphiopodidae Spea Spea bombifrons SPECIES Spea bombifrons (Cope	1863) Spea bombifrons US South Dakota PRESENT 28eb1a3f-1c15-4a95-931a-4af90ecb574d 43.99215 -102.239555 10.0 2021-06-27T22:21:46 27 6 2021 2429789 2429789 HUMAN_OBSERVATION iNaturalist Observations 84813349 Andrew Cannon 2021-06-28T04:48:18 CC_BY_NC_4_0 Andrew Cannon Andrew Cannon 2024-06-04T01:48:01.597Z StillImage CONTINENT_DERIVED_FROM_COORDINATES;TAXON_MATCH_TAXON_ID_IGNORED
3320924755 50c9509d-22c7-4a22-a47d-8c48425ef4a7 https://www.inaturalist.org/observations/84535239 Animalia Chordata Amphibia Anura Scaphiopodidae Spea Spea bombifrons SPECIES Spea bombifrons (Cope	1863) Spea bombifrons US Colorado PRESENT 28eb1a3f-1c15-4a95-931a-4af90ecb574d 39.590524 -105.088748 28090.0 2021-06-25T22:31:21 25 6 2021 2429789 2429789 HUMAN_OBSERVATION iNaturalist Observations 84535239 Joey Kellner 2021-06-26T11:48:22 CC_BY_NC_4_0 Joey Kellner Joey Kellner 2024-06-04T01:46:58.238Z StillImage COORDINATE_ROUNDED;CONTINENT_DERIVED_FROM_COORDINATES;TAXON_MATCH_TAXON_ID_IGNORED
3320913789 50c9509d-22c7-4a22-a47d-8c48425ef4a7 https://www.inaturalist.org/observations/84535147 Animalia Chordata Amphibia Anura Scaphiopodidae Spea Spea bombifrons SPECIES Spea bombifrons (Cope	1863) Spea bombifrons US Colorado PRESENT 28eb1a3f-1c15-4a95-931a-4af90ecb574d 39.536917 -105.021925 28090.0 2021-06-25T22:00:32 25 6 2021 2429789 2429789 HUMAN_OBSERVATION iNaturalist Observations 84535147 Joey Kellner 2021-06-26T11:47:28 CC_BY_NC_4_0 Joey Kellner Joey Kellner 2024-06-04T01:46:45.783Z StillImage COORDINATE_ROUNDED;CONTINENT_DERIVED_FROM_COORDINATES;TAXON_MATCH_TAXON_ID_IGNORED
3320907777 50c9509d-22c7-4a22-a47d-8c48425ef4a7 https://www.inaturalist.org/observations/84535256 Animalia Chordata Amphibia Anura Scaphiopodidae Spea Spea bombifrons SPECIES Spea bombifrons (Cope	1863) Spea bombifrons US Colorado PRESENT 28eb1a3f-1c15-4a95-931a-4af90ecb574d 39.438707 -105.057462 28090.0 2021-06-25T22:32:17 25 6 2021 2429789 2429789 HUMAN_OBSERVATION iNaturalist Observations 84535256 Joey Kellner 2021-06-26T11:48:32 CC_BY_NC_4_0 Joey Kellner Joey Kellner 2024-06-04T02:30:52.028Z StillImage COORDINATE_ROUNDED;CONTINENT_DERIVED_FROM_COORDINATES;TAXON_MATCH_TAXON_ID_IGNORED
3314503299 50c9509d-22c7-4a22-a47d-8c48425ef4a7 https://www.inaturalist.org/observations/84098823 Animalia Chordata Amphibia Anura Scaphiopodidae Spea Spea bombifrons SPECIES Spea bombifrons (Cope	1863) Spea bombifrons US Colorado PRESENT 28eb1a3f-1c15-4a95-931a-4af90ecb574d 37.653011 -103.381277 6.0 2021-06-19T21:11:23 19 6 2021 2429789 2429789 HUMAN_OBSERVATION iNaturalist Observations 84098823 Joey Kellner 2021-06-22T20:39:50 CC_BY_NC_4_0 Joey Kellner Joey Kellner 2024-06-04T02:26:00.981Z StillImage COORDINATE_ROUNDED;CONTINENT_DERIVED_FROM_COORDINATES;TAXON_MATCH_TAXON_ID_IGNORED
3314493074 50c9509d-22c7-4a22-a47d-8c48425ef4a7 https://www.inaturalist.org/observations/83896950 Animalia Chordata Amphibia Anura Scaphiopodidae Spea Spea bombifrons SPECIES Spea bombifrons (Cope	1863) Spea bombifrons US Colorado PRESENT 28eb1a3f-1c15-4a95-931a-4af90ecb574d 37.60998 -104.840386 1326.0 2021-06-12T17:55 12 6 2021 2429789 2429789 HUMAN_OBSERVATION iNaturalist Observations 83896950 Hunter D. Johnson 2021-06-21T17:07:20 CC_BY_NC_4_0 Hannah Floyd Hannah Floyd 2024-06-04T02:23:05.854Z StillImage COORDINATE_ROUNDED;CONTINENT_DERIVED_FROM_COORDINATES;TAXON_MATCH_TAXON_ID_IGNORED
3314477300 50c9509d-22c7-4a22-a47d-8c48425ef4a7 https://www.inaturalist.org/observations/84098896 Animalia Chordata Amphibia Anura Scaphiopodidae Spea Spea bombifrons SPECIES Spea bombifrons (Cope	1863) Spea bombifrons US Colorado PRESENT 28eb1a3f-1c15-4a95-931a-4af90ecb574d 37.635822 -103.353978 8.0 2021-06-19T21:20:52 19 6 2021 2429789 2429789 HUMAN_OBSERVATION iNaturalist Observations 84098896 Joey Kellner 2021-06-22T20:40:33 CC_BY_NC_4_0 Joey Kellner Joey Kellner 2024-06-04T01:46:38.323Z StillImage COORDINATE_ROUNDED;CONTINENT_DERIVED_FROM_COORDINATES;TAXON_MATCH_TAXON_ID_IGNORED
3314415514 50c9509d-22c7-4a22-a47d-8c48425ef4a7 https://www.inaturalist.org/observations/82758147 Animalia Chordata Amphibia Anura Scaphiopodidae Spea Spea bombifrons SPECIES Spea bombifrons (Cope	1863) Spea bombifrons US Nebraska PRESENT 28eb1a3f-1c15-4a95-931a-4af90ecb574d 41.258351 -102.341442 1000.0 2021-06-09T03:43 9 6 2021 2429789 2429789 HUMAN_OBSERVATION iNaturalist Observations 82758147 Steven Mlodinow 2021-06-12T22:55:35 CC_BY_NC_4_0 Steven Mlodinow Steven Mlodinow 2024-06-04T01:46:39.963Z StillImage COORDINATE_ROUNDED;CONTINENT_DERIVED_FROM_COORDINATES;TAXON_MATCH_TAXON_ID_IGNOR…
3314382527 50c9509d-22c7-4a22-a47d-8c48425ef4a7 https://www.inaturalist.org/observations/82758146 Animalia Chordata Amphibia Anura Scaphiopodidae Spea Spea bombifrons SPECIES Spea bombifrons (Cope	1863) Spea bombifrons US Nebraska PRESENT 28eb1a3f-1c15-4a95-931a-4af90ecb574d 41.323846 -102.338607 1500.0 2021-06-09T03:53 9 6 2021 2429789 2429789 HUMAN_OBSERVATION iNaturalist Observations 82758146 Steven Mlodinow 2021-06-12T22:55:34 CC_BY_NC_4_0 Steven Mlodinow Steven Mlodinow 2024-06-04T01:46:35.282Z StillImage COORDINATE_ROUNDED;CONTINENT_DERIVED_FROM_COORDINATES;TAXON_MATCH_TAXON_ID_IGNOR…
3314380291 50c9509d-22c7-4a22-a47d-8c48425ef4a7 https://www.inaturalist.org/observations/84098882 Animalia Chordata Amphibia Anura Scaphiopodidae Spea Spea bombifrons SPECIES Spea bombifrons (Cope	1863) Spea bombifrons US Colorado PRESENT 28eb1a3f-1c15-4a95-931a-4af90ecb574d 37.635678 -103.35388 5.0 2021-06-19T21:19:45 19 6 2021 2429789 2429789 HUMAN_OBSERVATION iNaturalist Observations 84098882 Joey Kellner 2021-06-22T20:40:20 CC_BY_NC_4_0 Joey Kellner Joey Kellner 2024-06-04T01:46:42.443Z StillImage COORDINATE_ROUNDED;CONTINENT_DERIVED_FROM_COORDINATES;TAXON_MATCH_TAXON_ID_IGNORED
3314248929 50c9509d-22c7-4a22-a47d-8c48425ef4a7 https://www.inaturalist.org/observations/83808242 Animalia Chordata Amphibia Anura Scaphiopodidae Spea Spea bombifrons SPECIES Spea bombifrons (Cope	1863) Spea bombifrons US Colorado PRESENT 28eb1a3f-1c15-4a95-931a-4af90ecb574d 39.179263 -103.696089 600.0 2021-06-17T02:19 17 6 2021 2429789 2429789 HUMAN_OBSERVATION iNaturalist Observations 83808242 Steven Mlodinow 2021-06-20T16:56:16 CC_BY_NC_4_0 Steven Mlodinow Steven Mlodinow 2024-06-04T01:46:40.403Z StillImage COORDINATE_ROUNDED;CONTINENT_DERIVED_FROM_COORDINATES;TAXON_MATCH_TAXON_ID_IGNOR…
3314231011 50c9509d-22c7-4a22-a47d-8c48425ef4a7 https://www.inaturalist.org/observations/83808241 Animalia Chordata Amphibia Anura Scaphiopodidae Spea Spea bombifrons SPECIES Spea bombifrons (Cope	1863) Spea bombifrons US Colorado PRESENT 28eb1a3f-1c15-4a95-931a-4af90ecb574d 39.207464 -103.695831 600.0 2021-06-17T02:29 17 6 2021 2429789 2429789 HUMAN_OBSERVATION iNaturalist Observations 83808241 Steven Mlodinow 2021-06-20T16:56:16 CC_BY_NC_4_0 Steven Mlodinow Steven Mlodinow 2024-06-04T01:46:36.824Z StillImage COORDINATE_ROUNDED;CONTINENT_DERIVED_FROM_COORDINATES;TAXON_MATCH_TAXON_ID_IGNOR…
3314182524 50c9509d-22c7-4a22-a47d-8c48425ef4a7 https://www.inaturalist.org/observations/82973950 Animalia Chordata Amphibia Anura Scaphiopodidae Spea Spea bombifrons SPECIES Spea bombifrons (Cope	1863) Spea bombifrons US Texas PRESENT 28eb1a3f-1c15-4a95-931a-4af90ecb574d 34.039514 -98.407151 2021-06-14T01:25:48 14 6 2021 2429789 2429789 HUMAN_OBSERVATION iNaturalist Observations 82973950 Scotty Lofland 2021-06-14T09:03:31 CC_BY_NC_4_0 Scotty Lofland Scotty Lofland 2024-06-04T01:47:40.093Z StillImage COORDINATE_ROUNDED;CONTINENT_DERIVED_FROM_COORDINATES;TAXON_MATCH_TAXON_ID_IGNORED
3307468773 50c9509d-22c7-4a22-a47d-8c48425ef4a7 https://www.inaturalist.org/observations/83228830 Animalia Chordata Amphibia Anura Scaphiopodidae Spea Spea bombifrons SPECIES Spea bombifrons (Cope	1863) Spea bombifrons US Colorado PRESENT 28eb1a3f-1c15-4a95-931a-4af90ecb574d 38.572598 -105.011276 2021-06-15T22:27:31 15 6 2021 2429789 2429789 HUMAN_OBSERVATION iNaturalist Observations 83228830 nikhilthampi 2021-06-16T18:48:21 CC_BY_NC_4_0 feliccarlo feliccarlo 2024-06-04T02:27:47.287Z StillImage COORDINATE_ROUNDED;CONTINENT_DERIVED_FROM_COORDINATES;TAXON_MATCH_TAXON_ID_IGNORED
3307413732 50c9509d-22c7-4a22-a47d-8c48425ef4a7 https://www.inaturalist.org/observations/83121252 Animalia Chordata Amphibia Anura Scaphiopodidae Spea Spea bombifrons SPECIES Spea bombifrons (Cope	1863) Spea bombifrons US Kansas PRESENT 28eb1a3f-1c15-4a95-931a-4af90ecb574d 37.14415 -98.403053 12.0 2021-06-14T22:55:57Z 14 6 2021 2429789 2429789 HUMAN_OBSERVATION iNaturalist Observations 83121252 david_kelley 2021-06-15T12:09:57 CC_BY_NC_4_0 david_kelley david_kelley 2024-06-04T01:46:41.256Z StillImage COORDINATE_ROUNDED;CONTINENT_DERIVED_FROM_COORDINATES;TAXON_MATCH_TAXON_ID_IGNORED
3307385524 50c9509d-22c7-4a22-a47d-8c48425ef4a7 https://www.inaturalist.org/observations/83053791 Animalia Chordata Amphibia Anura Scaphiopodidae Spea Spea bombifrons SPECIES Spea bombifrons (Cope	1863) Spea bombifrons US Texas PRESENT 28eb1a3f-1c15-4a95-931a-4af90ecb574d 34.075945 -98.389508 2021-06-14T01:39:56 14 6 2021 2429789 2429789 HUMAN_OBSERVATION iNaturalist Observations 83053791 Scotty Lofland 2021-06-14T21:12:10 CC_BY_NC_4_0 Scotty Lofland Scotty Lofland 2024-06-04T02:24:46.231Z StillImage COORDINATE_ROUNDED;CONTINENT_DERIVED_FROM_COORDINATES;TAXON_MATCH_TAXON_ID_IGNORED
3307214336 50c9509d-22c7-4a22-a47d-8c48425ef4a7 https://www.inaturalist.org/observations/40864462 Animalia Chordata Amphibia Anura Scaphiopodidae Spea Spea bombifrons SPECIES Spea bombifrons (Cope	1863) Spea bombifrons PRESENT 28eb1a3f-1c15-4a95-931a-4af90ecb574d 28417.0 2016-06-02T23:07 2 6 2016 2429789 2429789 HUMAN_OBSERVATION iNaturalist Observations 40864462 Tyson Victor 2020-03-28T04:28:15 CC_BY_NC_4_0 Tyson Victor Tyson Victor 2024-06-04T01:39:35.518Z StillImage TAXON_MATCH_TAXON_ID_IGNORED
3307169111 50c9509d-22c7-4a22-a47d-8c48425ef4a7 https://www.inaturalist.org/observations/82758150 Animalia Chordata Amphibia Anura Scaphiopodidae Spea Spea bombifrons SPECIES Spea bombifrons (Cope	1863) Spea bombifrons US Nebraska PRESENT 28eb1a3f-1c15-4a95-931a-4af90ecb574d 41.091451 -102.342162 500.0 2021-06-09T03:34 9 6 2021 2429789 2429789 HUMAN_OBSERVATION iNaturalist Observations 82758150 Steven Mlodinow 2021-06-12T22:55:35 CC_BY_NC_4_0 Steven Mlodinow Steven Mlodinow 2024-06-04T01:46:31.908Z StillImage COORDINATE_ROUNDED;CONTINENT_DERIVED_FROM_COORDINATES;TAXON_MATCH_TAXON_ID_IGNORED
3302206788 50c9509d-22c7-4a22-a47d-8c48425ef4a7 https://www.inaturalist.org/observations/80324866 Animalia Chordata Amphibia Anura Scaphiopodidae Spea Spea bombifrons SPECIES Spea bombifrons (Cope	1863) Spea bombifrons US Texas PRESENT 28eb1a3f-1c15-4a95-931a-4af90ecb574d 34.010005 -100.710909 619.0 2021-05-25T23:07:50 25 5 2021 2429789 2429789 HUMAN_OBSERVATION iNaturalist Observations 80324866 Bryan Box 2021-05-26T04:24:16 CC_BY_NC_4_0 Bryan Box Bryan Box 2024-06-04T01:46:07.261Z StillImage COORDINATE_ROUNDED;CONTINENT_DERIVED_FROM_COORDINATES;TAXON_MATCH_TAXON_ID_IGNORED
3302192753 50c9509d-22c7-4a22-a47d-8c48425ef4a7 https://www.inaturalist.org/observations/80317632 Animalia Chordata Amphibia Anura Scaphiopodidae Spea Spea bombifrons SPECIES Spea bombifrons (Cope	1863) Spea bombifrons US Texas PRESENT 28eb1a3f-1c15-4a95-931a-4af90ecb574d 33.781293 -100.433936 5.0 2021-05-25T21:17:43 25 5 2021 2429789 2429789 HUMAN_OBSERVATION iNaturalist Observations 80317632 Bryan Box 2021-05-26T08:20:48 CC_BY_NC_4_0 Bryan Box Bryan Box 2024-06-04T02:28:18.427Z StillImage COORDINATE_ROUNDED;CONTINENT_DERIVED_FROM_COORDINATES;TAXON_MATCH_TAXON_ID_IGNORED
3302138673 50c9509d-22c7-4a22-a47d-8c48425ef4a7 https://www.inaturalist.org/observations/82122712 Animalia Chordata Amphibia Anura Scaphiopodidae Spea Spea bombifrons SPECIES Spea bombifrons (Cope	1863) Spea bombifrons US Texas PRESENT 28eb1a3f-1c15-4a95-931a-4af90ecb574d 34.040829 -100.277059 5.0 2021-06-08T00:32:06Z 8 6 2021 2429789 2429789 HUMAN_OBSERVATION iNaturalist Observations 82122712 sheriffgator 2021-06-08T05:32:39 CC_BY_NC_4_0 sheriffgator sheriffgator 2024-06-04T01:46:51.987Z StillImage COORDINATE_ROUNDED;CONTINENT_DERIVED_FROM_COORDINATES;TAXON_MATCH_TAXON_ID_IGNORED
3302101800 50c9509d-22c7-4a22-a47d-8c48425ef4a7 https://www.inaturalist.org/observations/80457097 Animalia Chordata Amphibia Anura Scaphiopodidae Spea Spea bombifrons SPECIES Spea bombifrons (Cope	1863) Spea bombifrons US New Mexico PRESENT 28eb1a3f-1c15-4a95-931a-4af90ecb574d 34.245731 -103.237033 88.0 2021-05-20T20:46 20 5 2021 2429789 2429789 HUMAN_OBSERVATION iNaturalist Observations 80457097 alexb0000 2021-06-06T07:28:39 CC_BY_NC_4_0 George 'Crowdy' Pollock George 'Crowdy' Pollock 2024-06-04T01:46:49.238Z StillImage COORDINATE_ROUNDED;CONTINENT_DERIVED_FROM_COORDINATES;TAXON_MATCH_TAX…
3302081692 50c9509d-22c7-4a22-a47d-8c48425ef4a7 https://www.inaturalist.org/observations/82125457 Animalia Chordata Amphibia Anura Scaphiopodidae Spea Spea bombifrons SPECIES Spea bombifrons (Cope	1863) Spea bombifrons US Kansas PRESENT 28eb1a3f-1c15-4a95-931a-4af90ecb574d 37.136883 -98.4029 24.0 2021-06-07T22:54:34Z 7 6 2021 2429789 2429789 HUMAN_OBSERVATION iNaturalist Observations 82125457 david_kelley 2021-06-08T06:18:46 CC_BY_NC_4_0 david_kelley david_kelley 2024-06-04T02:27:29.313Z StillImage COORDINATE_ROUNDED;CONTINENT_DERIVED_FROM_COORDINATES;TAXON_MATCH_TAXON_ID_IGNORED
3301870773 50c9509d-22c7-4a22-a47d-8c48425ef4a7 https://www.inaturalist.org/observations/81518940 Animalia Chordata Amphibia Anura Scaphiopodidae Spea Spea bombifrons SPECIES Spea bombifrons (Cope	1863) Spea bombifrons US Kansas PRESENT 28eb1a3f-1c15-4a95-931a-4af90ecb574d 38.898211 -100.977756 2021-05-22T12:21 22 5 2021 2429789 2429789 HUMAN_OBSERVATION iNaturalist Observations 81518940 Dexter R Mardis 2021-06-04T03:11:50 CC_BY_NC_4_0 Dexter R Mardis Dexter R Mardis 2024-06-04T01:46:22.372Z StillImage COORDINATE_ROUNDED;CONTINENT_DERIVED_FROM_COORDINATES;TAXON_MATCH_TAXON_ID_IGNORED
3301858982 50c9509d-22c7-4a22-a47d-8c48425ef4a7 https://www.inaturalist.org/observations/82122569 Animalia Chordata Amphibia Anura Scaphiopodidae Spea Spea bombifrons SPECIES Spea bombifrons (Cope	1863) Spea bombifrons US Texas PRESENT 28eb1a3f-1c15-4a95-931a-4af90ecb574d 34.049706 -100.267191 5.0 2021-06-08T00:28:04Z 8 6 2021 2429789 2429789 HUMAN_OBSERVATION iNaturalist Observations 82122569 sheriffgator 2021-06-08T05:29:09 CC_BY_NC_4_0 sheriffgator sheriffgator 2024-06-04T02:28:52.490Z StillImage COORDINATE_ROUNDED;CONTINENT_DERIVED_FROM_COORDINATES;TAXON_MATCH_TAXON_ID_IGNORED
3301850567 50c9509d-22c7-4a22-a47d-8c48425ef4a7 https://www.inaturalist.org/observations/82125437 Animalia Chordata Amphibia Anura Scaphiopodidae Spea Spea bombifrons SPECIES Spea bombifrons (Cope	1863) Spea bombifrons US Kansas PRESENT 28eb1a3f-1c15-4a95-931a-4af90ecb574d 37.119939 -98.402772 32.0 2021-06-07T22:58:55Z 7 6 2021 2429789 2429789 HUMAN_OBSERVATION iNaturalist Observations 82125437 david_kelley 2021-06-08T06:18:21 CC_BY_NC_4_0 david_kelley david_kelley 2024-06-04T01:46:35.731Z StillImage COORDINATE_ROUNDED;CONTINENT_DERIVED_FROM_COORDINATES;TAXON_MATCH_TAXON_ID_IGNORED
3124728373 50c9509d-22c7-4a22-a47d-8c48425ef4a7 https://www.inaturalist.org/observations/80506188 Animalia Chordata Amphibia Anura Scaphiopodidae Spea Spea bombifrons SPECIES Spea bombifrons (Cope	1863) Spea bombifrons CA Alberta PRESENT 28eb1a3f-1c15-4a95-931a-4af90ecb574d 49.700504 -112.949608 90.0 2021-05-27T12:04:51 27 5 2021 2429789 2429789 HUMAN_OBSERVATION iNaturalist Observations 80506188 harrisonlhl 2021-05-27T20:29:16 CC_BY_NC_4_0 ria_nicholson ria_nicholson 2024-06-04T02:29:31.911Z StillImage COORDINATE_ROUNDED;CONTINENT_DERIVED_FROM_COORDINATES;TAXON_MATCH_TAXON_ID_IGNORED
3124654188 50c9509d-22c7-4a22-a47d-8c48425ef4a7 https://www.inaturalist.org/observations/80506164 Animalia Chordata Amphibia Anura Scaphiopodidae Spea Spea bombifrons SPECIES Spea bombifrons (Cope	1863) Spea bombifrons CA Alberta PRESENT 28eb1a3f-1c15-4a95-931a-4af90ecb574d 49.7005 -112.949608 90.0 2021-05-27T12:05 27 5 2021 2429789 2429789 HUMAN_OBSERVATION iNaturalist Observations 80506164 harrisonlhl 2021-05-27T20:28:48 CC_BY_NC_4_0 ria_nicholson ria_nicholson 2024-06-04T01:46:12.522Z StillImage COORDINATE_ROUNDED;CONTINENT_DERIVED_FROM_COORDINATES;TAXON_MATCH_TAXON_ID_IGNORED
3118428483 50c9509d-22c7-4a22-a47d-8c48425ef4a7 https://www.inaturalist.org/observations/79386442 Animalia Chordata Amphibia Anura Scaphiopodidae Spea Spea bombifrons SPECIES Spea bombifrons (Cope	1863) Spea bombifrons US Oklahoma PRESENT 28eb1a3f-1c15-4a95-931a-4af90ecb574d 36.092 -99.911883 2021-05-18 18 5 2021 2429789 2429789 HUMAN_OBSERVATION iNaturalist Observations 79386442 Jeremiah Leach 2021-05-19T12:33:43 CC_BY_NC_4_0 Jeremiah Leach Jeremiah Leach 2024-06-04T02:23:55.371Z StillImage COORDINATE_ROUNDED;CONTINENT_DERIVED_FROM_COORDINATES;TAXON_MATCH_TAXON_ID_IGNORED
3118265202 50c9509d-22c7-4a22-a47d-8c48425ef4a7 https://www.inaturalist.org/observations/79105289 Animalia Chordata Amphibia Anura Scaphiopodidae Spea Spea bombifrons SPECIES Spea bombifrons (Cope	1863) Spea bombifrons US Texas PRESENT 28eb1a3f-1c15-4a95-931a-4af90ecb574d 33.918824 -97.985162 5.0 2021-05-16T21:59:02 16 5 2021 2429789 2429789 HUMAN_OBSERVATION iNaturalist Observations 79105289 Bryan Box 2021-05-17T06:02:16 CC_BY_NC_4_0 Bryan Box Bryan Box 2024-06-04T01:46:22.263Z StillImage COORDINATE_ROUNDED;CONTINENT_DERIVED_FROM_COORDINATES;TAXON_MATCH_TAXON_ID_IGNORED
3118254008 50c9509d-22c7-4a22-a47d-8c48425ef4a7 https://www.inaturalist.org/observations/78977867 Animalia Chordata Amphibia Anura Scaphiopodidae Spea Spea bombifrons SPECIES Spea bombifrons (Cope	1863) Spea bombifrons US Oklahoma PRESENT 28eb1a3f-1c15-4a95-931a-4af90ecb574d 35.324602 -99.500137 28706.0 2021-05-15T00:51 15 5 2021 2429789 2429789 HUMAN_OBSERVATION iNaturalist Observations 78977867 George Zimmer 2021-05-16T12:41:15 CC_BY_NC_4_0 George Zimmer George Zimmer 2024-06-04T02:27:19.646Z StillImage COORDINATE_ROUNDED;CONTINENT_DERIVED_FROM_COORDINATES;TAXON_MATCH_TAXON_ID_IGNORED
3117833194 50c9509d-22c7-4a22-a47d-8c48425ef4a7 https://www.inaturalist.org/observations/79092802 Animalia Chordata Amphibia Anura Scaphiopodidae Spea Spea bombifrons SPECIES Spea bombifrons (Cope	1863) Spea bombifrons US New Mexico PRESENT 28eb1a3f-1c15-4a95-931a-4af90ecb574d 34.186296 -103.334398 3396.0 2021-05-16T18:19:35 16 5 2021 2429789 2429789 HUMAN_OBSERVATION iNaturalist Observations 79092802 jodiemontgomery 2021-05-17T01:07:54 CC_BY_NC_4_0 jodiemontgomery jodiemontgomery 2024-06-04T02:20:36.097Z StillImage COORDINATE_ROUNDED;CONTINENT_DERIVED_FROM_COORDINATES;TAXON_MATCH_TAXON_ID…
3117748145 50c9509d-22c7-4a22-a47d-8c48425ef4a7 https://www.inaturalist.org/observations/79104047 Animalia Chordata Amphibia Anura Scaphiopodidae Spea Spea bombifrons SPECIES Spea bombifrons (Cope	1863) Spea bombifrons US Texas PRESENT 28eb1a3f-1c15-4a95-931a-4af90ecb574d 33.939962 -97.983996 5.0 2021-05-16T21:47:31 16 5 2021 2429789 2429789 HUMAN_OBSERVATION iNaturalist Observations 79104047 Bryan Box 2021-05-17T06:03:32 CC_BY_NC_4_0 Bryan Box Bryan Box 2024-06-04T01:45:51.082Z StillImage COORDINATE_ROUNDED;CONTINENT_DERIVED_FROM_COORDINATES;TAXON_MATCH_TAXON_ID_IGNORED
3113524103 50c9509d-22c7-4a22-a47d-8c48425ef4a7 https://www.inaturalist.org/observations/78040359 Animalia Chordata Amphibia Anura Scaphiopodidae Spea Spea bombifrons SPECIES Spea bombifrons (Cope	1863) Spea bombifrons US Kansas PRESENT 28eb1a3f-1c15-4a95-931a-4af90ecb574d 37.270358 -98.422128 8.0 2021-05-08T23:20:36Z 8 5 2021 2429789 2429789 HUMAN_OBSERVATION iNaturalist Observations 78040359 david_kelley 2021-05-09T11:19:54 CC_BY_NC_4_0 david_kelley david_kelley 2024-06-04T01:45:37.747Z StillImage COORDINATE_ROUNDED;CONTINENT_DERIVED_FROM_COORDINATES;TAXON_MATCH_TAXON_ID_IGNORED
3112356288 50c9509d-22c7-4a22-a47d-8c48425ef4a7 https://www.inaturalist.org/observations/76408591 Animalia Chordata Amphibia Anura Scaphiopodidae Spea Spea bombifrons SPECIES Spea bombifrons (Cope	1863) Spea bombifrons US Oklahoma PRESENT 28eb1a3f-1c15-4a95-931a-4af90ecb574d 35.944548 -97.828759 28620.0 2021-05-01T10:12 1 5 2021 2429789 2429789 HUMAN_OBSERVATION iNaturalist Observations 76408591 George Zimmer 2021-05-02T03:30:46 CC_BY_NC_4_0 George Zimmer George Zimmer 2024-06-04T01:45:16.312Z StillImage COORDINATE_ROUNDED;CONTINENT_DERIVED_FROM_COORDINATES;TAXON_MATCH_TAXON_ID_IGNORED
3109333346 50c9509d-22c7-4a22-a47d-8c48425ef4a7 https://www.inaturalist.org/observations/75512518 Animalia Chordata Amphibia Anura Scaphiopodidae Spea Spea bombifrons SPECIES Spea bombifrons (Cope	1863) Spea bombifrons US Colorado PRESENT 28eb1a3f-1c15-4a95-931a-4af90ecb574d 39.416679 -105.032306 28090.0 2021-04-27T20:56:36 27 4 2021 2429789 2429789 HUMAN_OBSERVATION iNaturalist Observations 75512518 Joey Kellner 2021-04-28T04:23:11 CC_BY_NC_4_0 Joey Kellner Joey Kellner 2024-06-04T01:45:13.822Z StillImage COORDINATE_ROUNDED;CONTINENT_DERIVED_FROM_COORDINATES;TAXON_MATCH_TAXON_ID_IGNORED
3109202513 50c9509d-22c7-4a22-a47d-8c48425ef4a7 https://www.inaturalist.org/observations/75623654 Animalia Chordata Amphibia Anura Scaphiopodidae Spea Spea bombifrons SPECIES Spea bombifrons (Cope	1863) Spea bombifrons US Oklahoma PRESENT 28eb1a3f-1c15-4a95-931a-4af90ecb574d 35.979619 -97.017058 244.0 2021-04-28T22:53 28 4 2021 2429789 2429789 HUMAN_OBSERVATION iNaturalist Observations 75623654 George Zimmer 2021-04-29T04:23:28 CC_BY_NC_4_0 George Zimmer George Zimmer 2024-06-04T01:45:11.370Z StillImage COORDINATE_ROUNDED;CONTINENT_DERIVED_FROM_COORDINATES;TAXON_MATCH_TAXON_ID_IGNORED
3109119513 50c9509d-22c7-4a22-a47d-8c48425ef4a7 https://www.inaturalist.org/observations/75623655 Animalia Chordata Amphibia Anura Scaphiopodidae Spea Spea bombifrons SPECIES Spea bombifrons (Cope	1863) Spea bombifrons US Oklahoma PRESENT 28eb1a3f-1c15-4a95-931a-4af90ecb574d 35.980554 -97.017266 244.0 2021-04-28T22:54 28 4 2021 2429789 2429789 HUMAN_OBSERVATION iNaturalist Observations 75623655 George Zimmer 2021-04-29T04:23:28 CC_BY_NC_4_0 George Zimmer George Zimmer 2024-06-04T01:45:13.424Z StillImage COORDINATE_ROUNDED;CONTINENT_DERIVED_FROM_COORDINATES;TAXON_MATCH_TAXON_ID_IGNORED
3097377712 50c9509d-22c7-4a22-a47d-8c48425ef4a7 https://www.inaturalist.org/observations/74909137 Animalia Chordata Amphibia Anura Scaphiopodidae Spea Spea bombifrons SPECIES Spea bombifrons (Cope	1863) Spea bombifrons US New Mexico PRESENT 28eb1a3f-1c15-4a95-931a-4af90ecb574d 35.017785 -106.62913 49053.0 2009-08-24T20:57 24 8 2009 2429789 2429789 HUMAN_OBSERVATION iNaturalist Observations 74909137 Abhishek N. Prasad 2021-04-23T07:02:36 CC_BY_NC_4_0 Abhishek N. Prasad Abhishek N. Prasad 2024-06-04T01:45:17.404Z StillImage COORDINATE_ROUNDED;CONTINENT_DERIVED_FROM_COORDINATES;TAXON_MATCH_TA…
3097257585 50c9509d-22c7-4a22-a47d-8c48425ef4a7 https://www.inaturalist.org/observations/74099211 Animalia Chordata Amphibia Anura Scaphiopodidae Spea Spea bombifrons SPECIES Spea bombifrons (Cope	1863) Spea bombifrons US Oklahoma PRESENT 28eb1a3f-1c15-4a95-931a-4af90ecb574d 36.176205 -97.467294 28592.0 2021-04-14T21:51 14 4 2021 2429789 2429789 HUMAN_OBSERVATION iNaturalist Observations 74099211 George Zimmer 2021-04-16T01:15:03 CC_BY_NC_4_0 George Zimmer George Zimmer 2024-06-04T02:26:05.548Z StillImage COORDINATE_ROUNDED;CONTINENT_DERIVED_FROM_COORDINATES;TAXON_MATCH_TAXON_ID_IGNORED
3097161595 50c9509d-22c7-4a22-a47d-8c48425ef4a7 https://www.inaturalist.org/observations/74099208 Animalia Chordata Amphibia Anura Scaphiopodidae Spea Spea bombifrons SPECIES Spea bombifrons (Cope	1863) Spea bombifrons US Oklahoma PRESENT 28eb1a3f-1c15-4a95-931a-4af90ecb574d 35.834657 -97.599907 28620.0 2021-04-14T19:26 14 4 2021 2429789 2429789 HUMAN_OBSERVATION iNaturalist Observations 74099208 George Zimmer 2021-04-16T01:15:02 CC_BY_NC_4_0 George Zimmer George Zimmer 2024-06-04T02:24:03.327Z StillImage COORDINATE_ROUNDED;CONTINENT_DERIVED_FROM_COORDINATES;TAXON_MATCH_TAXON_ID_IGNORED
3097145584 50c9509d-22c7-4a22-a47d-8c48425ef4a7 https://www.inaturalist.org/observations/74099207 Animalia Chordata Amphibia Anura Scaphiopodidae Spea Spea bombifrons SPECIES Spea bombifrons (Cope	1863) Spea bombifrons US Oklahoma PRESENT 28eb1a3f-1c15-4a95-931a-4af90ecb574d 35.978833 -97.424143 28620.0 2021-04-14T19:22 14 4 2021 2429789 2429789 HUMAN_OBSERVATION iNaturalist Observations 74099207 George Zimmer 2021-04-16T01:15:02 CC_BY_NC_4_0 George Zimmer George Zimmer 2024-06-04T01:45:07.272Z StillImage COORDINATE_ROUNDED;CONTINENT_DERIVED_FROM_COORDINATES;TAXON_MATCH_TAXON_ID_IGNORED
3090912320 50c9509d-22c7-4a22-a47d-8c48425ef4a7 https://www.inaturalist.org/observations/73538468 Animalia Chordata Amphibia Anura Scaphiopodidae Spea Spea bombifrons SPECIES Spea bombifrons (Cope	1863) Spea bombifrons US Kansas PRESENT 28eb1a3f-1c15-4a95-931a-4af90ecb574d 37.305367 -98.550736 2021-03-22T23:10:27 22 3 2021 2429789 2429789 HUMAN_OBSERVATION iNaturalist Observations 73538468 Jacob Schaefer 2021-04-10T20:51:59 CC0_1_0 Jacob Schaefer Jacob Schaefer 2024-06-04T01:45:02.982Z COORDINATE_ROUNDED;CONTINENT_DERIVED_FROM_COORDINATES;TAXON_MATCH_TAXON_ID_IGNORED
3090825262 50c9509d-22c7-4a22-a47d-8c48425ef4a7 https://www.inaturalist.org/observations/73538333 Animalia Chordata Amphibia Anura Scaphiopodidae Spea Spea bombifrons SPECIES Spea bombifrons (Cope	1863) Spea bombifrons US Kansas PRESENT 28eb1a3f-1c15-4a95-931a-4af90ecb574d 37.310083 -98.550667 2021-03-22T23:11:21 22 3 2021 2429789 2429789 HUMAN_OBSERVATION iNaturalist Observations 73538333 Jacob Schaefer 2021-04-10T20:50:55 CC0_1_0 Jacob Schaefer Jacob Schaefer 2024-06-04T01:45:00.687Z COORDINATE_ROUNDED;CONTINENT_DERIVED_FROM_COORDINATES;TAXON_MATCH_TAXON_ID_IGNORED
3090810259 50c9509d-22c7-4a22-a47d-8c48425ef4a7 https://www.inaturalist.org/observations/73538241 Animalia Chordata Amphibia Anura Scaphiopodidae Spea Spea bombifrons SPECIES Spea bombifrons (Cope	1863) Spea bombifrons US Kansas PRESENT 28eb1a3f-1c15-4a95-931a-4af90ecb574d 37.429639 -98.537847 2021-03-22T23:31:26 22 3 2021 2429789 2429789 HUMAN_OBSERVATION iNaturalist Observations 73538241 Jacob Schaefer 2021-04-10T20:50:03 CC0_1_0 Jacob Schaefer Jacob Schaefer 2024-06-04T01:45:07.164Z COORDINATE_ROUNDED;CONTINENT_DERIVED_FROM_COORDINATES;TAXON_MATCH_TAXON_ID_IGNORED
3090760743 50c9509d-22c7-4a22-a47d-8c48425ef4a7 https://www.inaturalist.org/observations/73918693 Animalia Chordata Amphibia Anura Scaphiopodidae Spea Spea bombifrons SPECIES Spea bombifrons (Cope	1863) Spea bombifrons US Oklahoma PRESENT 28eb1a3f-1c15-4a95-931a-4af90ecb574d 35.814979 -97.582982 28620.0 2021-04-13T22:19 13 4 2021 2429789 2429789 HUMAN_OBSERVATION iNaturalist Observations 73918693 George Zimmer 2021-04-14T05:52:59 CC_BY_NC_4_0 George Zimmer George Zimmer 2024-06-04T02:26:40.874Z StillImage COORDINATE_ROUNDED;CONTINENT_DERIVED_FROM_COORDINATES;TAXON_MATCH_TAXON_ID_IGNORED
3090757771 50c9509d-22c7-4a22-a47d-8c48425ef4a7 https://www.inaturalist.org/observations/73918699 Animalia Chordata Amphibia Anura Scaphiopodidae Spea Spea bombifrons SPECIES Spea bombifrons (Cope	1863) Spea bombifrons US Oklahoma PRESENT 28eb1a3f-1c15-4a95-931a-4af90ecb574d 35.944994 -97.571342 28620.0 2021-04-13T23:58 13 4 2021 2429789 2429789 HUMAN_OBSERVATION iNaturalist Observations 73918699 George Zimmer 2021-04-14T05:53:02 CC_BY_NC_4_0 George Zimmer George Zimmer 2024-06-04T02:21:04.204Z StillImage COORDINATE_ROUNDED;CONTINENT_DERIVED_FROM_COORDINATES;TAXON_MATCH_TAXON_ID_IGNORED
3090716785 50c9509d-22c7-4a22-a47d-8c48425ef4a7 https://www.inaturalist.org/observations/73918695 Animalia Chordata Amphibia Anura Scaphiopodidae Spea Spea bombifrons SPECIES Spea bombifrons (Cope	1863) Spea bombifrons US Oklahoma PRESENT 28eb1a3f-1c15-4a95-931a-4af90ecb574d 35.831916 -97.4848 28620.0 2021-04-13T23:57 13 4 2021 2429789 2429789 HUMAN_OBSERVATION iNaturalist Observations 73918695 George Zimmer 2021-04-14T05:53:00 CC_BY_NC_4_0 George Zimmer George Zimmer 2024-06-04T02:26:08.794Z StillImage COORDINATE_ROUNDED;CONTINENT_DERIVED_FROM_COORDINATES;TAXON_MATCH_TAXON_ID_IGNORED
3090704792 50c9509d-22c7-4a22-a47d-8c48425ef4a7 https://www.inaturalist.org/observations/73918697 Animalia Chordata Amphibia Anura Scaphiopodidae Spea Spea bombifrons SPECIES Spea bombifrons (Cope	1863) Spea bombifrons US Oklahoma PRESENT 28eb1a3f-1c15-4a95-931a-4af90ecb574d 35.96746 -97.4254 28620.0 2021-04-13T23:57 13 4 2021 2429789 2429789 HUMAN_OBSERVATION iNaturalist Observations 73918697 George Zimmer 2021-04-14T05:53:00 CC_BY_NC_4_0 George Zimmer George Zimmer 2024-06-04T02:21:47.532Z StillImage COORDINATE_ROUNDED;CONTINENT_DERIVED_FROM_COORDINATES;TAXON_MATCH_TAXON_ID_IGNORED
3090685817 50c9509d-22c7-4a22-a47d-8c48425ef4a7 https://www.inaturalist.org/observations/73918696 Animalia Chordata Amphibia Anura Scaphiopodidae Spea Spea bombifrons SPECIES Spea bombifrons (Cope	1863) Spea bombifrons US Oklahoma PRESENT 28eb1a3f-1c15-4a95-931a-4af90ecb574d 35.914101 -97.282597 28620.0 2021-04-13T23:57 13 4 2021 2429789 2429789 HUMAN_OBSERVATION iNaturalist Observations 73918696 George Zimmer 2021-04-14T05:53:00 CC_BY_NC_4_0 George Zimmer George Zimmer 2024-06-04T02:27:22.104Z StillImage COORDINATE_ROUNDED;CONTINENT_DERIVED_FROM_COORDINATES;TAXON_MATCH_TAXON_ID_IGNORED
3090669741 50c9509d-22c7-4a22-a47d-8c48425ef4a7 https://www.inaturalist.org/observations/73918698 Animalia Chordata Amphibia Anura Scaphiopodidae Spea Spea bombifrons SPECIES Spea bombifrons (Cope	1863) Spea bombifrons US Oklahoma PRESENT 28eb1a3f-1c15-4a95-931a-4af90ecb574d 35.936571 -97.206103 28620.0 2021-04-13T23:58 13 4 2021 2429789 2429789 HUMAN_OBSERVATION iNaturalist Observations 73918698 George Zimmer 2021-04-14T05:53:02 CC_BY_NC_4_0 George Zimmer George Zimmer 2024-06-04T02:21:48.367Z StillImage COORDINATE_ROUNDED;CONTINENT_DERIVED_FROM_COORDINATES;TAXON_MATCH_TAXON_ID_IGNORED
3079921042 50c9509d-22c7-4a22-a47d-8c48425ef4a7 https://www.inaturalist.org/observations/73215005 Animalia Chordata Amphibia Anura Scaphiopodidae Spea Spea bombifrons SPECIES Spea bombifrons (Cope	1863) Spea bombifrons US Kansas PRESENT 28eb1a3f-1c15-4a95-931a-4af90ecb574d 37.471119 -98.483086 2021-03-22T20:43 22 3 2021 2429789 2429789 HUMAN_OBSERVATION iNaturalist Observations 73215005 Dexter R Mardis 2021-04-07T17:48:26 CC_BY_NC_4_0 Dexter R Mardis Dexter R Mardis 2024-06-04T01:45:08.008Z StillImage COORDINATE_ROUNDED;CONTINENT_DERIVED_FROM_COORDINATES;TAXON_MATCH_TAXON_ID_IGNORED
3079752108 50c9509d-22c7-4a22-a47d-8c48425ef4a7 https://www.inaturalist.org/observations/73215023 Animalia Chordata Amphibia Anura Scaphiopodidae Spea Spea bombifrons SPECIES Spea bombifrons (Cope	1863) Spea bombifrons US Kansas PRESENT 28eb1a3f-1c15-4a95-931a-4af90ecb574d 37.446089 -98.19865 2021-03-22T22:42 22 3 2021 2429789 2429789 HUMAN_OBSERVATION iNaturalist Observations 73215023 Dexter R Mardis 2021-04-07T17:48:31 CC_BY_NC_4_0 Dexter R Mardis Dexter R Mardis 2024-06-04T02:21:52.725Z StillImage COORDINATE_ROUNDED;CONTINENT_DERIVED_FROM_COORDINATES;TAXON_MATCH_TAXON_ID_IGNORED
3079706098 50c9509d-22c7-4a22-a47d-8c48425ef4a7 https://www.inaturalist.org/observations/73215017 Animalia Chordata Amphibia Anura Scaphiopodidae Spea Spea bombifrons SPECIES Spea bombifrons (Cope	1863) Spea bombifrons US Kansas PRESENT 28eb1a3f-1c15-4a95-931a-4af90ecb574d 37.369489 -98.342756 2021-03-22T22:15 22 3 2021 2429789 2429789 HUMAN_OBSERVATION iNaturalist Observations 73215017 Dexter R Mardis 2021-04-07T17:48:29 CC_BY_NC_4_0 Dexter R Mardis Dexter R Mardis 2024-06-04T01:45:00.789Z StillImage COORDINATE_ROUNDED;CONTINENT_DERIVED_FROM_COORDINATES;TAXON_MATCH_TAXON_ID_IGNORED
3079664038 50c9509d-22c7-4a22-a47d-8c48425ef4a7 https://www.inaturalist.org/observations/73215021 Animalia Chordata Amphibia Anura Scaphiopodidae Spea Spea bombifrons SPECIES Spea bombifrons (Cope	1863) Spea bombifrons US Kansas PRESENT 28eb1a3f-1c15-4a95-931a-4af90ecb574d 37.369614 -98.292428 2021-03-22T22:24 22 3 2021 2429789 2429789 HUMAN_OBSERVATION iNaturalist Observations 73215021 Dexter R Mardis 2021-04-07T17:48:30 CC_BY_NC_4_0 Dexter R Mardis Dexter R Mardis 2024-06-04T02:20:19.703Z StillImage COORDINATE_ROUNDED;CONTINENT_DERIVED_FROM_COORDINATES;TAXON_MATCH_TAXON_ID_IGNORED
3079644981 50c9509d-22c7-4a22-a47d-8c48425ef4a7 https://www.inaturalist.org/observations/73215020 Animalia Chordata Amphibia Anura Scaphiopodidae Spea Spea bombifrons SPECIES Spea bombifrons (Cope	1863) Spea bombifrons US Kansas PRESENT 28eb1a3f-1c15-4a95-931a-4af90ecb574d 37.369594 -98.329889 2021-03-22T22:20 22 3 2021 2429789 2429789 HUMAN_OBSERVATION iNaturalist Observations 73215020 Dexter R Mardis 2021-04-07T17:48:30 CC_BY_NC_4_0 Dexter R Mardis Dexter R Mardis 2024-06-04T02:22:07.752Z StillImage COORDINATE_ROUNDED;CONTINENT_DERIVED_FROM_COORDINATES;TAXON_MATCH_TAXON_ID_IGNORED
3079617020 50c9509d-22c7-4a22-a47d-8c48425ef4a7 https://www.inaturalist.org/observations/73215011 Animalia Chordata Amphibia Anura Scaphiopodidae Spea Spea bombifrons SPECIES Spea bombifrons (Cope	1863) Spea bombifrons US Kansas PRESENT 28eb1a3f-1c15-4a95-931a-4af90ecb574d 37.268886 -98.422058 2021-03-22T21:41 22 3 2021 2429789 2429789 HUMAN_OBSERVATION iNaturalist Observations 73215011 Dexter R Mardis 2021-04-07T17:48:27 CC_BY_NC_4_0 Dexter R Mardis Dexter R Mardis 2024-06-04T01:44:58.707Z StillImage COORDINATE_ROUNDED;CONTINENT_DERIVED_FROM_COORDINATES;TAXON_MATCH_TAXON_ID_IGNORED
3079594099 50c9509d-22c7-4a22-a47d-8c48425ef4a7 https://www.inaturalist.org/observations/73215014 Animalia Chordata Amphibia Anura Scaphiopodidae Spea Spea bombifrons SPECIES Spea bombifrons (Cope	1863) Spea bombifrons US Kansas PRESENT 28eb1a3f-1c15-4a95-931a-4af90ecb574d 37.278897 -98.421947 2021-03-22T21:47 22 3 2021 2429789 2429789 HUMAN_OBSERVATION iNaturalist Observations 73215014 Dexter R Mardis 2021-04-07T17:48:28 CC_BY_NC_4_0 Dexter R Mardis Dexter R Mardis 2024-06-04T02:23:15.482Z StillImage COORDINATE_ROUNDED;CONTINENT_DERIVED_FROM_COORDINATES;TAXON_MATCH_TAXON_ID_IGNORED
3079577928 50c9509d-22c7-4a22-a47d-8c48425ef4a7 https://www.inaturalist.org/observations/60666518 Animalia Chordata Amphibia Anura Scaphiopodidae Spea Spea bombifrons SPECIES Spea bombifrons (Cope	1863) Spea bombifrons US Kansas PRESENT 28eb1a3f-1c15-4a95-931a-4af90ecb574d 37.021583 -101.883105 1899.0 2014-07-26T08:22Z 26 7 2014 2429789 2429789 HUMAN_OBSERVATION iNaturalist Observations 60666518 Travis W. Taggart 2020-09-25T13:44:04 CC_BY_NC_4_0 Glenn Caspers Glenn Caspers 2024-06-04T01:42:37.928Z StillImage COORDINATE_ROUNDED;CONTINENT_DERIVED_FROM_COORDINATES;TAXON_MATCH_TAXON_ID_IGNORED
3070418240 50c9509d-22c7-4a22-a47d-8c48425ef4a7 https://www.inaturalist.org/observations/72454221 Animalia Chordata Amphibia Anura Scaphiopodidae Spea Spea bombifrons SPECIES Spea bombifrons (Cope	1863) Spea bombifrons CA Alberta PRESENT 28eb1a3f-1c15-4a95-931a-4af90ecb574d 50.177376 -110.711104 977.0 2017-06-09T23:25Z 9 6 2017 2429789 2429789 HUMAN_OBSERVATION iNaturalist Observations 72454221 Ted Nanninga 2021-03-30T16:48:06 CC_BY_NC_4_0 Ted Nanninga Ted Nanninga 2024-06-04T01:45:43.497Z StillImage COORDINATE_ROUNDED;CONTINENT_DERIVED_FROM_COORDINATES;TAXON_MATCH_TAXON_ID_IGNORED
3059003803 50c9509d-22c7-4a22-a47d-8c48425ef4a7 https://www.inaturalist.org/observations/70531587 Animalia Chordata Amphibia Anura Scaphiopodidae Spea Spea bombifrons SPECIES Spea bombifrons (Cope	1863) Spea bombifrons US New Mexico PRESENT 28eb1a3f-1c15-4a95-931a-4af90ecb574d 31.8 -107.8 10000.0 2007-08-24 24 8 2007 2429789 2429789 HUMAN_OBSERVATION iNaturalist Observations 70531587 aspidoscelis 2021-03-04T01:30:34 CC0_1_0 aspidoscelis aspidoscelis 2024-06-04T02:26:33.928Z StillImage CONTINENT_DERIVED_FROM_COORDINATES;TAXON_MATCH_TAXON_ID_IGNORED
3059002593 50c9509d-22c7-4a22-a47d-8c48425ef4a7 https://www.inaturalist.org/observations/70982149 Animalia Chordata Amphibia Anura Scaphiopodidae Spea Spea bombifrons SPECIES Spea bombifrons (Cope	1863) Spea bombifrons CA Alberta PRESENT 28eb1a3f-1c15-4a95-931a-4af90ecb574d 50.181176 -110.709817 244.0 2017-07-12T22:03Z 12 7 2017 2429789 2429789 HUMAN_OBSERVATION iNaturalist Observations 70982149 Ted Nanninga 2021-03-11T04:18:25 CC_BY_NC_4_0 Ted Nanninga Ted Nanninga 2024-06-04T02:22:18.003Z StillImage COORDINATE_ROUNDED;CONTINENT_DERIVED_FROM_COORDINATES;TAXON_MATCH_TAXON_ID_IGNORED
3044830317 50c9509d-22c7-4a22-a47d-8c48425ef4a7 https://www.inaturalist.org/observations/6167441 Animalia Chordata Amphibia Anura Scaphiopodidae Spea Spea bombifrons SPECIES Spea bombifrons (Cope	1863) Spea bombifrons PRESENT 28eb1a3f-1c15-4a95-931a-4af90ecb574d 28090.0 2017-05-10T21:45:31 10 5 2017 2429789 2429789 HUMAN_OBSERVATION iNaturalist Observations 6167441 Joey Kellner 2017-05-11T03:46:55 CC_BY_NC_4_0 Joey Kellner Joey Kellner 2024-06-04T01:35:11.616Z StillImage TAXON_MATCH_TAXON_ID_IGNORED
2898475679 50c9509d-22c7-4a22-a47d-8c48425ef4a7 https://www.inaturalist.org/observations/62161296 Animalia Chordata Amphibia Anura Scaphiopodidae Spea Spea bombifrons SPECIES Spea bombifrons (Cope	1863) Spea bombifrons US New Mexico PRESENT 28eb1a3f-1c15-4a95-931a-4af90ecb574d 32.090916 -109.104867 83269.0 2018-07-31T21:38:08 31 7 2018 2429789 2429789 HUMAN_OBSERVATION iNaturalist Observations 62161296 dstathis 2020-10-10T01:25:57 CC_BY_NC_4_0 dstathis dstathis 2024-06-04T02:19:46.273Z StillImage COORDINATE_ROUNDED;CONTINENT_DERIVED_FROM_COORDINATES;TAXON_MATCH_TAXON_ID_IGNORED
2898429903 50c9509d-22c7-4a22-a47d-8c48425ef4a7 https://www.inaturalist.org/observations/62352972 Animalia Chordata Amphibia Anura Scaphiopodidae Spea Spea bombifrons SPECIES Spea bombifrons (Cope	1863) Spea bombifrons CA Alberta PRESENT 28eb1a3f-1c15-4a95-931a-4af90ecb574d 49.694099 -112.926277 2020-06-25T16:54:28 25 6 2020 2429789 2429789 HUMAN_OBSERVATION iNaturalist Observations 62352972 Chris Fisher 2020-10-13T01:23:16 CC_BY_NC_4_0 ria_nicholson ria_nicholson 2024-06-04T01:42:39.485Z StillImage COORDINATE_ROUNDED;CONTINENT_DERIVED_FROM_COORDINATES;TAXON_MATCH_TAXON_ID_IGNORED
2873871325 50c9509d-22c7-4a22-a47d-8c48425ef4a7 https://www.inaturalist.org/observations/27248427 Animalia Chordata Amphibia Anura Scaphiopodidae Spea Spea bombifrons SPECIES Spea bombifrons (Cope	1863) Spea bombifrons US Kansas PRESENT 28eb1a3f-1c15-4a95-931a-4af90ecb574d 39.518978 -99.814043 189.0 2019-06-11T11:45:55 11 6 2019 2429789 2429789 HUMAN_OBSERVATION iNaturalist Observations 27248427 John G. Phillips 2019-08-20T07:46:55 CC_BY_NC_4_0 kmaccombie kmaccombie 2024-06-04T02:12:48.853Z StillImage COORDINATE_ROUNDED;CONTINENT_DERIVED_FROM_COORDINATES;TAXON_MATCH_TAXON_ID_IGNORED
2873716465 50c9509d-22c7-4a22-a47d-8c48425ef4a7 https://www.inaturalist.org/observations/57094804 Animalia Chordata Amphibia Anura Scaphiopodidae Spea Spea bombifrons SPECIES Spea bombifrons (Cope	1863) Spea bombifrons US Kansas PRESENT 28eb1a3f-1c15-4a95-931a-4af90ecb574d 38.879858 -99.392105 2014-06-05T22:26 5 6 2014 2429789 2429789 HUMAN_OBSERVATION iNaturalist Observations 57094804 Ryan Shofner 2020-08-21T03:56:32 CC_BY_NC_4_0 Ryan Shofner Ryan Shofner 2024-06-04T02:19:48.899Z StillImage CONTINENT_DERIVED_FROM_COORDINATES;TAXON_MATCH_TAXON_ID_IGNORED
2868250866 50c9509d-22c7-4a22-a47d-8c48425ef4a7 https://www.inaturalist.org/observations/60612454 Animalia Chordata Amphibia Anura Scaphiopodidae Spea Spea bombifrons SPECIES Spea bombifrons (Cope	1863) Spea bombifrons US Arizona PRESENT 28eb1a3f-1c15-4a95-931a-4af90ecb574d 36.161319 -109.624919 927.0 2020-09-24T07:42:25 24 9 2020 2429789 2429789 HUMAN_OBSERVATION iNaturalist Observations 60612454 Paul Freed 2020-09-24T15:34:29 CC_BY_NC_4_0 Kevin Kevin 2024-06-04T02:18:17.954Z StillImage COORDINATE_ROUNDED;CONTINENT_DERIVED_FROM_COORDINATES;TAXON_MATCH_TAXON_ID_IGNORED
2868224789 50c9509d-22c7-4a22-a47d-8c48425ef4a7 https://www.inaturalist.org/observations/60489566 Animalia Chordata Amphibia Anura Scaphiopodidae Spea Spea bombifrons SPECIES Spea bombifrons (Cope	1863) Spea bombifrons US Colorado PRESENT 28eb1a3f-1c15-4a95-931a-4af90ecb574d 39.023016 -104.544108 28151.0 2020-09-23T04:05:53Z 23 9 2020 2429789 2429789 HUMAN_OBSERVATION iNaturalist Observations 60489566 Bryan Maltais 2020-09-23T04:11:29 CC_BY_NC_4_0 jfeinsod jfeinsod 2024-06-04T01:42:36.538Z StillImage COORDINATE_ROUNDED;CONTINENT_DERIVED_FROM_COORDINATES;TAXON_MATCH_TAXON_ID_IGNORED
2868185476 50c9509d-22c7-4a22-a47d-8c48425ef4a7 https://www.inaturalist.org/observations/57229242 Animalia Chordata Amphibia Anura Scaphiopodidae Spea Spea bombifrons SPECIES Spea bombifrons (Cope	1863) Spea bombifrons US New Mexico PRESENT 28eb1a3f-1c15-4a95-931a-4af90ecb574d 36.224181 -103.173943 28563.0 2020-08-22T08:00:38 22 8 2020 2429789 2429789 HUMAN_OBSERVATION iNaturalist Observations 57229242 Hunter D. Johnson 2020-08-22T21:27:23 CC_BY_NC_4_0 Kristen Warren Kristen Warren 2024-06-04T01:42:07.684Z StillImage COORDINATE_ROUNDED;CONTINENT_DERIVED_FROM_COORDINATES;TAXON_MATCH_TAXON_I…
2864763695 50c9509d-22c7-4a22-a47d-8c48425ef4a7 https://www.inaturalist.org/observations/59190827 Animalia Chordata Amphibia Anura Scaphiopodidae Spea Spea bombifrons SPECIES Spea bombifrons (Cope	1863) Spea bombifrons CA Alberta PRESENT 28eb1a3f-1c15-4a95-931a-4af90ecb574d 49.664229 -112.912155 357.0 2020-09-10T20:50:16 10 9 2020 2429789 2429789 HUMAN_OBSERVATION iNaturalist Observations 59190827 bug19 2020-09-11T03:11:06 CC_BY_NC_4_0 bug19 bug19 2024-06-04T02:18:29.458Z StillImage COORDINATE_ROUNDED;CONTINENT_DERIVED_FROM_COORDINATES;TAXON_MATCH_TAXON_ID_IGNORED
2862393447 50c9509d-22c7-4a22-a47d-8c48425ef4a7 https://www.inaturalist.org/observations/59100434 Animalia Chordata Amphibia Anura Scaphiopodidae Spea Spea bombifrons SPECIES Spea bombifrons (Cope	1863) Spea bombifrons CA Alberta PRESENT 28eb1a3f-1c15-4a95-931a-4af90ecb574d 49.667172 -112.908681 357.0 2020-09-09T19:28:15 9 9 2020 2429789 2429789 HUMAN_OBSERVATION iNaturalist Observations 59100434 Chris Fisher 2020-09-10T13:42:47 CC_BY_NC_4_0 bug19 bug19 2024-06-04T01:42:27.536Z StillImage COORDINATE_ROUNDED;CONTINENT_DERIVED_FROM_COORDINATES;TAXON_MATCH_TAXON_ID_IGNORED
2856740582 50c9509d-22c7-4a22-a47d-8c48425ef4a7 https://www.inaturalist.org/observations/57094809 Animalia Chordata Amphibia Anura Scaphiopodidae Spea Spea bombifrons SPECIES Spea bombifrons (Cope	1863) Spea bombifrons US Colorado PRESENT 28eb1a3f-1c15-4a95-931a-4af90ecb574d 40.707266 -103.31175 27908.0 2014-06-18T21:45 18 6 2014 2429789 2429789 HUMAN_OBSERVATION iNaturalist Observations 57094809 Ryan Shofner 2020-08-21T03:56:33 CC_BY_NC_4_0 Ryan Shofner Ryan Shofner 2024-06-04T02:17:10.066Z StillImage COORDINATE_ROUNDED;CONTINENT_DERIVED_FROM_COORDINATES;TAXON_MATCH_TAXON_ID_IGNORED
2856624583 50c9509d-22c7-4a22-a47d-8c48425ef4a7 https://www.inaturalist.org/observations/57087723 Animalia Chordata Amphibia Anura Scaphiopodidae Spea Spea bombifrons SPECIES Spea bombifrons (Cope	1863) Spea bombifrons US Kansas PRESENT 28eb1a3f-1c15-4a95-931a-4af90ecb574d 38.862694 -99.391664 2014-06-05T04:50 5 6 2014 2429789 2429789 HUMAN_OBSERVATION iNaturalist Observations 57087723 Ryan Shofner 2020-08-21T02:05:41 CC_BY_NC_4_0 Ryan Shofner Ryan Shofner 2024-06-04T01:42:24.452Z StillImage CONTINENT_DERIVED_FROM_COORDINATES;TAXON_MATCH_TAXON_ID_IGNORED
2856557541 50c9509d-22c7-4a22-a47d-8c48425ef4a7 https://www.inaturalist.org/observations/57094796 Animalia Chordata Amphibia Anura Scaphiopodidae Spea Spea bombifrons SPECIES Spea bombifrons (Cope	1863) Spea bombifrons US Kansas PRESENT 28eb1a3f-1c15-4a95-931a-4af90ecb574d 38.906348 -98.61514 2014-06-02T22:10 2 6 2014 2429789 2429789 HUMAN_OBSERVATION iNaturalist Observations 57094796 Ryan Shofner 2020-08-21T03:56:28 CC_BY_NC_4_0 Ryan Shofner Ryan Shofner 2024-06-04T01:42:27.733Z StillImage CONTINENT_DERIVED_FROM_COORDINATES;TAXON_MATCH_TAXON_ID_IGNORED
2851293880 50c9509d-22c7-4a22-a47d-8c48425ef4a7 https://www.inaturalist.org/observations/56510789 Animalia Chordata Amphibia Anura Scaphiopodidae Spea Spea bombifrons SPECIES Spea bombifrons (Cope	1863) Spea bombifrons US Kansas PRESENT 28eb1a3f-1c15-4a95-931a-4af90ecb574d 37.514325 -98.855139 2020-08-14T22:44:58 14 8 2020 2429789 2429789 HUMAN_OBSERVATION iNaturalist Observations 56510789 Jacob Schaefer 2020-08-15T13:47:37 CC0_1_0 Jacob Schaefer Jacob Schaefer 2024-06-04T01:42:29.310Z COORDINATE_ROUNDED;CONTINENT_DERIVED_FROM_COORDINATES;TAXON_MATCH_TAXON_ID_IGNORED
2851270065 50c9509d-22c7-4a22-a47d-8c48425ef4a7 https://www.inaturalist.org/observations/56686960 Animalia Chordata Amphibia Anura Scaphiopodidae Spea Spea bombifrons SPECIES Spea bombifrons (Cope	1863) Spea bombifrons US Nebraska PRESENT 28eb1a3f-1c15-4a95-931a-4af90ecb574d 42.500569 -100.537873 20000.0 2006-07-26T23:10 26 7 2006 2429789 2429789 HUMAN_OBSERVATION iNaturalist Observations 56686960 Paul Pratt 2020-08-16T22:51:44 CC_BY_NC_4_0 Paul Pratt Paul Pratt 2024-06-04T02:27:35.477Z StillImage COORDINATE_ROUNDED;CONTINENT_DERIVED_FROM_COORDINATES;TAXON_MATCH_TAXON_ID_IGNORED
2851065951 50c9509d-22c7-4a22-a47d-8c48425ef4a7 https://www.inaturalist.org/observations/55879226 Animalia Chordata Amphibia Anura Scaphiopodidae Spea Spea bombifrons SPECIES Spea bombifrons (Cope	1863) Spea bombifrons US Texas PRESENT 28eb1a3f-1c15-4a95-931a-4af90ecb574d 26.541741 -98.09842 29845.0 2020-08-08T22:48:11 8 8 2020 2429789 2429789 HUMAN_OBSERVATION iNaturalist Observations 55879226 alexb0000 2020-08-12T05:28:08 CC_BY_NC_4_0 cfa cfa 2024-06-04T02:26:43.411Z StillImage COORDINATE_ROUNDED;CONTINENT_DERIVED_FROM_COORDINATES;TAXON_MATCH_TAXON_ID_IGNORED
2850863043 50c9509d-22c7-4a22-a47d-8c48425ef4a7 https://www.inaturalist.org/observations/55954614 Animalia Chordata Amphibia Anura Scaphiopodidae Spea Spea bombifrons SPECIES Spea bombifrons (Cope	1863) Spea bombifrons US Colorado PRESENT 28eb1a3f-1c15-4a95-931a-4af90ecb574d 40.833865 -102.528488 27877.0 2020-08-08T21:27:06 8 8 2020 2429789 2429789 HUMAN_OBSERVATION iNaturalist Observations 55954614 Joey Kellner 2020-08-09T20:21:31 CC_BY_NC_4_0 Joey Kellner Joey Kellner 2024-06-04T01:42:29.696Z StillImage COORDINATE_ROUNDED;CONTINENT_DERIVED_FROM_COORDINATES;TAXON_MATCH_TAXON_ID_IGNORED
2850704028 50c9509d-22c7-4a22-a47d-8c48425ef4a7 https://www.inaturalist.org/observations/55954674 Animalia Chordata Amphibia Anura Scaphiopodidae Spea Spea bombifrons SPECIES Spea bombifrons (Cope	1863) Spea bombifrons US Colorado PRESENT 28eb1a3f-1c15-4a95-931a-4af90ecb574d 40.84059 -102.441613 27877.0 2020-08-08T21:35:38 8 8 2020 2429789 2429789 HUMAN_OBSERVATION iNaturalist Observations 55954674 Joey Kellner 2020-08-09T20:21:56 CC_BY_NC_4_0 Joey Kellner Joey Kellner 2024-06-04T02:21:02.595Z StillImage COORDINATE_ROUNDED;CONTINENT_DERIVED_FROM_COORDINATES;TAXON_MATCH_TAXON_ID_IGNORED
2826508105 50c9509d-22c7-4a22-a47d-8c48425ef4a7 https://www.inaturalist.org/observations/55059398 Animalia Chordata Amphibia Anura Scaphiopodidae Spea Spea bombifrons SPECIES Spea bombifrons (Cope	1863) Spea bombifrons US Colorado PRESENT 28eb1a3f-1c15-4a95-931a-4af90ecb574d 38.844088 -104.883178 5.0 2020-08-01T11:46:30 1 8 2020 2429789 2429789 HUMAN_OBSERVATION iNaturalist Observations 55059398 aknight89 2020-08-01T17:46:54 CC_BY_NC_4_0 aknight89 aknight89 2024-06-04T02:20:43.064Z StillImage COORDINATE_ROUNDED;CONTINENT_DERIVED_FROM_COORDINATES;TAXON_MATCH_TAXON_ID_IGNORED
2826320401 50c9509d-22c7-4a22-a47d-8c48425ef4a7 https://www.inaturalist.org/observations/54575384 Animalia Chordata Amphibia Anura Scaphiopodidae Spea Spea bombifrons SPECIES Spea bombifrons (Cope	1863) Spea bombifrons US Kansas PRESENT 28eb1a3f-1c15-4a95-931a-4af90ecb574d 38.977161 -98.724245 783.0 2017-07-22T21:55 22 7 2017 2429789 2429789 HUMAN_OBSERVATION iNaturalist Observations 54575384 Andrew George 2020-07-27T22:56:31 CC_BY_NC_4_0 Andrew George Andrew George 2024-06-04T02:21:16.713Z StillImage COORDINATE_ROUNDED;CONTINENT_DERIVED_FROM_COORDINATES;TAXON_MATCH_TAXON_ID_IGNORED
2826253135 50c9509d-22c7-4a22-a47d-8c48425ef4a7 https://www.inaturalist.org/observations/55108135 Animalia Chordata Amphibia Anura Scaphiopodidae Spea Spea bombifrons SPECIES Spea bombifrons (Cope	1863) Spea bombifrons US Nebraska PRESENT 28eb1a3f-1c15-4a95-931a-4af90ecb574d 41.184401 -101.157461 526.0 2020-08-01T13:02:34 1 8 2020 2429789 2429789 HUMAN_OBSERVATION iNaturalist Observations 55108135 Mercy Manzanares 2020-08-02T01:59:51 CC_BY_NC_4_0 Mercy Manzanares Mercy Manzanares 2024-06-04T02:18:25.487Z StillImage COORDINATE_ROUNDED;CONTINENT_DERIVED_FROM_COORDINATES;TAXON_MATCH_TAXON_ID_…
2826192873 50c9509d-22c7-4a22-a47d-8c48425ef4a7 https://www.inaturalist.org/observations/54227171 Animalia Chordata Amphibia Anura Scaphiopodidae Spea Spea bombifrons SPECIES Spea bombifrons (Cope	1863) Spea bombifrons US Colorado PRESENT 28eb1a3f-1c15-4a95-931a-4af90ecb574d 37.741979 -103.538339 28359.0 2008-06-21T00:17 21 6 2008 2429789 2429789 HUMAN_OBSERVATION iNaturalist Observations 54227171 Robert Dobbs 2020-07-25T02:21:42 CC_BY_NC_4_0 Robert Dobbs Robert Dobbs 2024-06-04T01:42:27.180Z StillImage COORDINATE_ROUNDED;CONTINENT_DERIVED_FROM_COORDINATES;TAXON_MATCH_TAXON_ID_IGNORED
2823418601 50c9509d-22c7-4a22-a47d-8c48425ef4a7 https://www.inaturalist.org/observations/54011621 Animalia Chordata Amphibia Anura Scaphiopodidae Spea Spea bombifrons SPECIES Spea bombifrons (Cope	1863) Spea bombifrons US Colorado PRESENT 28eb1a3f-1c15-4a95-931a-4af90ecb574d 39.520288 -103.53723 625.0 2007-06-14T21:59 14 6 2007 2429789 2429789 HUMAN_OBSERVATION iNaturalist Observations 54011621 Robert Dobbs 2020-07-23T01:17:15 CC_BY_NC_4_0 Robert Dobbs Robert Dobbs 2024-06-04T02:23:37.806Z StillImage CONTINENT_DERIVED_FROM_COORDINATES;TAXON_MATCH_TAXON_ID_IGNORED
2823403337 50c9509d-22c7-4a22-a47d-8c48425ef4a7 https://www.inaturalist.org/observations/53846243 Animalia Chordata Amphibia Anura Scaphiopodidae Spea Spea bombifrons SPECIES Spea bombifrons (Cope	1863) Spea bombifrons US Kansas PRESENT 28eb1a3f-1c15-4a95-931a-4af90ecb574d 38.788362 -101.371999 2011-07-10T21:26 10 7 2011 2429789 2429789 HUMAN_OBSERVATION iNaturalist Observations 53846243 Travis W. Taggart 2020-07-21T15:09:19 CC0_1_0 Travis W. Taggart Travis W. Taggart 2024-06-04T02:20:25.882Z StillImage CONTINENT_DERIVED_FROM_COORDINATES;TAXON_MATCH_TAXON_ID_IGNORED
2823356542 50c9509d-22c7-4a22-a47d-8c48425ef4a7 https://www.inaturalist.org/observations/54011509 Animalia Chordata Amphibia Anura Scaphiopodidae Spea Spea bombifrons SPECIES Spea bombifrons (Cope	1863) Spea bombifrons US Colorado PRESENT 28eb1a3f-1c15-4a95-931a-4af90ecb574d 39.520217 -103.544281 312.0 2007-06-14T22:15 14 6 2007 2429789 2429789 HUMAN_OBSERVATION iNaturalist Observations 54011509 Robert Dobbs 2020-07-23T01:15:55 CC_BY_NC_4_0 Robert Dobbs Robert Dobbs 2024-06-04T02:14:29.361Z StillImage CONTINENT_DERIVED_FROM_COORDINATES;TAXON_MATCH_TAXON_ID_IGNORED
2823333253 50c9509d-22c7-4a22-a47d-8c48425ef4a7 https://www.inaturalist.org/observations/53799451 Animalia Chordata Amphibia Anura Scaphiopodidae Spea Spea bombifrons SPECIES Spea bombifrons (Cope	1863) Spea bombifrons US Kansas PRESENT 28eb1a3f-1c15-4a95-931a-4af90ecb574d 37.281981 -99.145131 2019-06-21T22:55 21 6 2019 2429789 2429789 HUMAN_OBSERVATION iNaturalist Observations 53799451 Dexter R Mardis 2020-07-21T02:14:08 CC_BY_NC_4_0 Dexter R Mardis Dexter R Mardis 2024-06-04T01:41:36.520Z StillImage COORDINATE_ROUNDED;CONTINENT_DERIVED_FROM_COORDINATES;TAXON_MATCH_TAXON_ID_IGNORED
2823316328 50c9509d-22c7-4a22-a47d-8c48425ef4a7 https://www.inaturalist.org/observations/53799711 Animalia Chordata Amphibia Anura Scaphiopodidae Spea Spea bombifrons SPECIES Spea bombifrons (Cope	1863) Spea bombifrons US Kansas PRESENT 28eb1a3f-1c15-4a95-931a-4af90ecb574d 37.489522 -98.556183 2020-06-21T04:35 21 6 2020 2429789 2429789 HUMAN_OBSERVATION iNaturalist Observations 53799711 Dexter R Mardis 2020-07-21T02:16:00 CC_BY_NC_4_0 Dexter R Mardis Dexter R Mardis 2024-06-04T01:41:24.878Z StillImage COORDINATE_ROUNDED;CONTINENT_DERIVED_FROM_COORDINATES;TAXON_MATCH_TAXON_ID_IGNORED
2823316296 50c9509d-22c7-4a22-a47d-8c48425ef4a7 https://www.inaturalist.org/observations/53799640 Animalia Chordata Amphibia Anura Scaphiopodidae Spea Spea bombifrons SPECIES Spea bombifrons (Cope	1863) Spea bombifrons US Kansas PRESENT 28eb1a3f-1c15-4a95-931a-4af90ecb574d 37.286458 -98.932694 2020-05-30T22:46 30 5 2020 2429789 2429789 HUMAN_OBSERVATION iNaturalist Observations 53799640 Dexter R Mardis 2020-07-21T02:15:30 CC_BY_NC_4_0 Dexter R Mardis Dexter R Mardis 2024-06-04T02:15:43.900Z StillImage COORDINATE_ROUNDED;CONTINENT_DERIVED_FROM_COORDINATES;TAXON_MATCH_TAXON_ID_IGNORED
[truncated: 211 more rows]
