# Supplementary material for: Population isolation in the Plains spadefoot toad: causes and conservation implications
Source: PeerJ. 2024 Oct 7;12:e17968. doi: 10.7717/peerj.17968 (PMC11466216; doi:10.7717/peerj.17968)
Supplement: Supplemental Information 6 [file peerj-12-17968-s006.csv]

	E_CO	NS_KS	NE_KS	SW_KS	SCent_KS	NW_OK	Cent_OK	ECent_NM	TX_Pan	West_TX	SE_AZ	STexas
E_CO
NS_KS	0.429
NE_KS	0	0
SW_KS	0.311	0	0
SCent_KS	0.178	0	0	0
NW_OK	0.453	0.425	0.247	0.203	0.149
Cent_OK	0.144	0	0	0	0	0.079
ECent_NM	0.249	0.064	0	0.063	0.078	0.066	0.024
TX_Pan	0.265	0.38	0.153	0.224	0.164	0	0.092	0.108
West_TX	0.471	0.167	0	0.091	0.096	0.07	0.031	0	0.126
SE_AZ	0.744	0.791	0.743	0.744	0.67	0.768	0.682	0.692	0.717	0.763
STexas	0.859	0.825	0.804	0.747	0.672	0.799	0.685	0.67	0.778	0.753	0.769
