# Supplementary material for: Population isolation in the Plains spadefoot toad: causes and conservation implications
Source: PeerJ. 2024 Oct 7;12:e17968. doi: 10.7717/peerj.17968 (PMC11466216; doi:10.7717/peerj.17968)
Supplement: Supplemental Information 7 [file peerj-12-17968-s007.csv]

	E_CO	NS_KS	NE_KS	SW_KS	SCent_KS	NW_OK	Cent_OK	ECent_NM	TX_Pan	West_TX	SE_AZ	STexas
E_CO
NS_KS	190
NE_KS	750	560
SW_KS	300	220	560
SCent_KS	460	310	360	200
NW_OK	480	410	560	200	210
Cent_OK	660	540	460	360	250	200
ECent_NM	470	540	920	380	560	400	580
TX_Pan	650	630	820	410	480	270	390	310
West_TX	770	800	1050	610	710	510	630	320	250
SE_AZ	930	1080	1510	970	1150	970	1160	600	790	580
STexas	1450	1430	1430	1190	1200	1020	990	1040	800	740	1200
