# Supplementary material for: Population isolation in the Plains spadefoot toad: causes and conservation implications
Source: PeerJ. 2024 Oct 7;12:e17968. doi: 10.7717/peerj.17968 (PMC11466216; doi:10.7717/peerj.17968)
Supplement: Supplemental Information 10 [file peerj-12-17968-s010.csv]

Species	Latitude	Longitude
Spea bombifrons	47.38	-103.03
Spea bombifrons	47.39	-103.04
Spea bombifrons	47.4	-103.17
Spea bombifrons	46.31	-103.97
Spea bombifrons	45.18	-108.91
Spea bombifrons	43.61	-103.59
Spea bombifrons	39.74	-103.59
Spea bombifrons	39.77	-101.8
Spea bombifrons	39.81	-95.1
Spea bombifrons	38.85	-103.7
Spea bombifrons	38.91	-101.17
Spea bombifrons	38.98	-94.96
Spea bombifrons	38.59	-92.12
Spea bombifrons	37.58	-101.36
Spea bombifrons	37.64	-98.74
Spea bombifrons	37.65	-98.11
Spea bombifrons	37.92	-99.41
Spea bombifrons	37.99	-103.53
Spea bombifrons	37.19	-99.77
Spea bombifrons	37.27	-99.33
Spea bombifrons	37.28	-98.03
Spea bombifrons	37.29	-100.34
Spea bombifrons	37.33	-101.21
Spea bombifrons	35.9	-99.83
Spea bombifrons	35.9	-99.69
Spea bombifrons	35.9	-99.83
Spea bombifrons	35.9	-99.69
Spea bombifrons	35.9	-99.83
Spea bombifrons	35.99	-97.04
Spea bombifrons	36.01	-99.76
Spea bombifrons	34.82	-103.21
Spea bombifrons	35.25	-97.92
Spea bombifrons	35.29	-103.51
Spea bombifrons	34.23	-102.31
Spea bombifrons	34.39	-104.42
Spea bombifrons	33.62	-100.84
Spea bombifrons	33.62	-100.33
Spea bombifrons	32.205	-109.78
Spea bombifrons	32.21	-109.78
Spea bombifrons	32.21	-109.785
Spea bombifrons	32.21	-109.775
Spea bombifrons	32.21	-109.78
Spea bombifrons	32.21	-109.785
Spea bombifrons	32.215	-109.78
Spea bombifrons	32.22	-109.78
Spea bombifrons	32.317	-102.546
Spea bombifrons	31.68	-109.14
Spea bombifrons	31.69	-109.11
Spea bombifrons	31.74	-109.15
Spea bombifrons	31.74	-109.1
Spea bombifrons	31.74	-109.15
Spea bombifrons	31.77	-109.08
Spea bombifrons	31.77	-109.085
Spea bombifrons	31.77	-109.08
Spea bombifrons	31.79	-109.06
Spea bombifrons	31.81	-109.05
Spea bombifrons	31.82	-109.02
Spea bombifrons	31.88	-109.08
Spea bombifrons	31.93	-103.11
Spea bombifrons	31.93	-103.17
Spea bombifrons	26.886	-98.254
Spea bombifrons	26.47	-98.22
Spea bombifrons	26.5	-98.0486
