# Supplementary material for: Population isolation in the Plains spadefoot toad: causes and conservation implications
Source: PeerJ. 2024 Oct 7;12:e17968. doi: 10.7717/peerj.17968 (PMC11466216; doi:10.7717/peerj.17968)
Supplement: Supplemental Information 11 [file peerj-12-17968-s011.csv]

ind.names	cytb	pop	ploidy
ST_BrooksTX_B003	CTATTTCTAGCCATGCACTACACGGCAGACACCTCAATAGCATTCTCTTCAGTTGCACATATCTGCCGAGATGTAAACTATGGCTGACTAATTCGCAACCTCCATGCTAATGGGGCCTCTTTTTTCTTTATCTGTATCTACATACACATTGGACGAGGCCTATACTATGGCTCATTCCTTTACAAAGAGACATGAAATATCGGCGTTATCCTTTTATTCCTGACCATAGCAACAGCTTTTGTGGGCTATGTTCTTCCATGAGGACAAATATCATTCTGAGGGGCTACCGTAATTACTAATCTTCTCTCTGCTATTCCGTACATCGGAAACGTACTAGTCCAATGAATCTGGGGGGGCTTCTCAGTAGACAATGCCACACTAACCCGCTTCTTTACTTTT…	STexas	1
ST_BrooksTX_B004	CTATTTCTAGCCATGCACTACACGGCAGACACCTCAATAGCATTCTCTTCAGTTGCACATATCTGCCGAGATGTAAACTATGGCTGACTAATTCGCAACCTCCATGCTAATGGGGCCTCTTTTTTCTTTATCTGTATCTACATACACATTGGACGAGGCCTATACTATGGCTCATTCCTTTACAAAGAGACATGAAATATCGGCGTTATCCTTTTATTCCTGACCATAGCAACAGCTTTTGTGGGCTATGTTCTTCCATGAGGACAAATATCATTCTGAGGGGCTACCGTAATTACTAATCTTCTCTCTGCTATTCCGTACATCGGAAACGTACTAGTCCAATGAATCTGGGGGGGCTTCTCAGTAGACAATGCCACACTAACCCGCTTCTTTACTTTT…	STexas	1
ST_BrooksTX_B005	CTATTTCTAGCCATGCACTACACGGCAGACACCTCAATAGCATTCTCTTCAGTTGCACATATCTGCCGAGATGTAAACTATGGCTGACTAATTCGCAACCTCCATGCTAATGGGGCCTCTTTTTTCTTTATCTGTATCTACATACACATTGGACGAGGCCTATACTATGGCTCATTCCTTTACAAAGAGACATGAAATATCGGCGTTATCCTTTTATTCCTGACCATAGCAACAGCTTTTGTGGGCTATGTTCTTCCATGAGGACAAATATCATTCTGAGGGGCTACCGTAATTACTAATCTTCTCTCTGCTATTCCGTACATCGGAAACGTACTAGTCCAATGAATCTGGGGGGGCTTCTCAGTAGACAATGCCACACTAACCCGCTTCTTTACTTTT…	STexas	1
ST_BrooksTX_B006	CTATTTCTAGCCATGCACTACACGGCAGACACCTCAATAGCATTCTCTTCAGTTGCACATATCTGCCGAGATGTAAACTATGGCTGACTAATTCGCAACCTCCATGCTAATGGGGCCTCTTTTTTCTTTATCTGTATCTACATACACATTGGACGAGGCCTATACTATGGCTCATTCCTTTACAAAGAGACATGAAATATCGGCGTTATCCTTTTATTCCTGACCATAGCAACAGCTTTTGTGGGCTATGTTCTTCCATGAGGACAAATATCATTCTGAGGGGCTACCGTAATTACTAATCTTCTCTCTGCTATTCCGTACATCGGAAACGTACTAGTCCAATGAATCTGGGGGGGCTTCTCAGTAGACAATGCCACACTAACCCGCTTCTTTACTTTT…	STexas	1
ST_BrooksTX_B007	CTATTTCTAGCCATGCACTACACGGCAGACACCTCAATAGCATTCTCTTCAGTTGCACATATCTGCCGAGATGTAAACTATGGCTGACTAATTCGCAACCTCCATGCTAATGGGGCCTCTTTTTTCTTTATCTGTATCTACATACACATTGGACGAGGCCTATACTATGGCTCATTCCTTTACAAAGAGACATGAAATATCGGCGTTATCCTTTTATTCCTGACCATAGCAACAGCTTTTGTGGGCTATGTTCTTCCATGAGGACAAATATCATTCTGAGGGGCTACCGTAATTACTAATCTTCTCTCTGCTATTCCGTACATCGGAAACGTACTAGTCCAATGAATCTGGGGGGGCTTCTCAGTAGACAATGCCACACTAACCCGCTTCTTTACTTTT…	STexas	1
ST_BrooksTX_B008	CTATTTCTAGCCATGCACTACACGGCAGACACCTCAATAGCATTCTCTTCAGTTGCACATATCTGCCGAGATGTAAACTATGGCTGACTAATTCGCAACCTCCATGCTAATGGGGCCTCTTTTTTCTTTATCTGTATCTACATACACATTGGACGAGGCCTATACTATGGCTCATTCCTTTACAAAGAGACATGAAATATCGGCGTTATCCTTTTATTCCTGACCATAGCAACAGCTTTTGTGGGCTATGTTCTTCCATGAGGACAAATATCATTCTGAGGGGCTACCGTAATTACTAATCTTCTCTCTGCTATTCCGTACATCGGAAACGTACTAGTCCAATGAATCTGGGGGGGCTTCTCAGTAGACAATGCCACACTAACCCGCTTCTTTACTTTT…	STexas	1
ST_BrooksTX_B010	CTATTTCTAGCCATGCACTACACGGCAGACACCTCAATAGCATTCTCTTCAGTTGCACATATCTGCCGAGATGTAAACTATGGCTGACTAATTCGCAACCTCCATGCTAATGGGGCCTCTTTTTTCTTTATCTGTATCTACATACACATTGGACGAGGCCTATACTATGGCTCATTCCTTTACAAAGAGACATGAAATATCGGCGTTATCCTTTTATTCCTGACCATAGCAACAGCTTTTGTGGGCTATGTTCTTCCATGAGGACAAATATCATTCTGAGGGGCTACCGTAATTACTAATCTTCTCTCTGCTATTCCGTACATCGGAAACGTACTAGTCCAATGAATCTGGGGGGGCTTCTCAGTAGACAATGCCACACTAACCCGCTTCTTTACTTTT…	STexas	1
ST_BrooksTX_B011	CTATTTCTAGCCATGCACTACACGGCAGACACCTCAATAGCATTCTCTTCAGTTGCACATATCTGCCGAGATGTAAACTATGGCTGACTAATTCGCAACCTCCATGCTAATGGGGCCTCTTTTTTCTTTATCTGTATCTACATACACATTGGACGAGGCCTATACTATGGCTCATTCCTTTACAAAGAGACATGAAATATCGGCGTTATCCTTTTATTCCTGACCATAGCAACAGCTTTTGTGGGCTATGTTCTTCCATGAGGACAAATATCATTCTGAGGGGCTACCGTAATTACTAATCTTCTCTCTGCTATTCCGTACATCGGAAACGTACTAGTCCAATGAATCTGGGGGGGCTTCTCAGTAGACAATGCCACACTAACCCGCTTCTTTACTTTT…	STexas	1
ST_BrooksTX_B012	CTATTTCTAGCCATGCACTACACGGCAGACACCTCAATAGCATTCTCTTCAGTTGCACATATCTGCCGAGATGTAAACTATGGCTGACTAATTCGCAACCTCCATGCTAATGGGGCCTCTTTTTTCTTTATCTGTATCTACATACACATTGGACGAGGCCTATACTATGGCTCATTCCTTTACAAAGAGACATGAAATATCGGCGTTATCCTTTTATTCCTGACCATAGCAACAGCTTTTGTGGGCTATGTTCTTCCATGAGGACAAATATCATTCTGAGGGGCTACCGTAATTACTAATCTTCTCTCTGCTATTCCGTACATCGGAAACGTACTAGTCCAATGAATCTGGGGGGGCTTCTCAGTAGACAATGCCACACTAACCCGCTTCTTTACTTTT…	STexas	1
ST_BrooksTX_B013	CTATTTCTAGCCATGCACTACACGGCAGACACCTCAATAGCATTCTCTTCAGTTGCACATATCTGCCGAGATGTAAACTATGGCTGACTAATTCGCAACCTCCATGCTAATGGGGCCTCTTTTTTCTTTATCTGTATCTACATACACATTGGACGAGGCCTATACTATGGCTCATTCCTTTACAAAGAGACATGAAATATCGGCGTTATCCTTTTATTCCTGACCATAGCAACAGCTTTTGTGGGCTATGTTCTTCCATGAGGACAAATATCATTCTGAGGGGCTACCGTAATTACTAATCTTCTCTCTGCTATTCCGTACATCGGAAACGTACTAGTCCAATGAATCTGGGGGGGCTTCTCAGTAGACAATGCCACACTAACCCGCTTCTTTACTTTT…	STexas	1
ST_BrooksTX_B014	CTATTTCTAGCCATGCACTACACGGCAGACACCTCAATAGCATTCTCTTCAGTTGCACATATCTGCCGAGATGTAAACTATGGCTGACTAATTCGCAACCTCCATGCTAATGGGGCCTCTTTTTTCTTTATCTGTATCTACATACACATTGGACGAGGCCTATACTATGGCTCATTCCTTTACAAAGAGACATGAAATATCGGCGTTATCCTTTTATTCCTGACCATAGCAACAGCTTTTGTGGGCTATGTTCTTCCATGAGGACAAATATCATTCTGAGGGGCTACCGTAATTACTAATCTTCTCTCTGCTATTCCGTACATCGGAAACGTACTAGTCCAATGAATCTGGGGGGGCTTCTCAGTAGACAATGCCACACTAACCCGCTTCTTTACTTTT…	STexas	1
ST_HidalTX_B001	CTATTTCTAGCCATGCACTACACGGCAGACACCTCAATAGCATTCTCTTCAGTTGCACATATCTGCCGAGATGTAAACTATGGCTGACTAATTCGCAACCTCCATGCTAATGGGGCCTCTTTTTTCTTTATCTGTATCTACATACACATTGGACGAGGCCTATACTATGGCTCATTCCTTTACAAAGAGACATGAAATATCGGCGTTATCCTTTTATTCCTGACCATAGCAACAGCTTTTGTGGGCTATGTTCTTCCATGAGGACAAATATCATTCTGAGGGGCTACCGTAATTACTAATCTTCTCTCTGCTATTCCGTACATCGGAAACGTACTAGTCCAATGAATCTGGGGGGGCTTCTCAGTAGACAATGCCACACTAACCCGCTTCTTTACTTTT…	STexas	1
ST_HidalTX_UTA60567	CTATTTCTAGCCATGCACTACACGGCAGACACCTCAATAGCATTCTCTTCAGTTGCACATATCTGCCGAGATGTAAACTATGGCTGACTAATTCGCAACCTCCATGCTAATGGGGCCTCTTTTTTCTTTATCTGTATCTACATACACATTGGACGAGGCCTATACTATGGCTCATTCCTTTACAAAGAGACATGAAATATCGGCGTTATCCTTTTATTCCTGACCATAGCAACAGCTTTTGTGGGCTATGTTCTTCCATGAGGACAAATATCATTCTGAGGGGCTACCGTAATTACTAATCTTCTCTCTGCTATTCCGTACATCGGAAACGTACTAGTCCAATGAATCTGGGGGGGCTTCTCAGTAGACAATGCCACACTAACCCGCTTCTTTACTTTT…	STexas	1
C_DickensTX_1	CTATTTCTAGCCATGCACTACACGGCAGACACCTCAATAGCATTCTCTTCAGTTGCACATATCTGCCGAGATGTAAACTATGGCTGACTAATTCGCAACCTCCATGCTAATGGGGCCTCTTTTTTCTTTATCTGTATCTACATACACATTGGACGAGGCCTATACTATGGCTCATTCCTTTACAAAGAGACATGAAATATCGGCGTTATCCTTTTATTCCTGACCATAGCAACAGCTTTTGTGGGCTATGTTCTTCCATGAGGACAAATATCATTCTGAGGGGCTACCGTAATTACTAATCTTCTCTCTGCTATTCCGTACATCGGAAACGTACTAGTCCAATGAATCTGGGGGGGCTTCTCAGTAGACAATGCCACACTAACCCGCTTCTTTACTTTT…	TX_Pan	1
C_KingTX_1	CTATTTCTAGCCATGCACTACACGGCAGACACCTCAATAGCATTCTCTTCAGTTGCACATATCTGCCGAGATGTAAACTATGGCTGACTAATTCGCAACCTCCATGCTAATGGGGCCTCTTTTTTCTTTATCTGTATCTATATACACATTGGACGAGGCCTATACTATGGCTCATTCCTTTACAAAGAGACATGAAATATCGGCGTTATCCTTTTATTCCTGACCATAGCAACAGCTTTTGTGGGCTATGTTCTTCCATGAGGACAAATATCATTCTGAGGGGCTACCGTAATTACTAATCTTCTCTCTGCTATTCCGTACATCGGAAACGTACTAGTCCAATGAATCTGGGGGGGCTTCTCAGTAGACAATGCCACACTAACCCGCTTCTTTACTTTT…	TX_Pan	1
C_LambTX_1	CTATTTCTAGCCATGCACTACACGGCAGACACCTCAATAGCATTCTCTTCAGTTGCACATATCTGCCGAGATGTAAACTATGGCTGACTAATTCGCAACCTCCATGCTAATGGGGCCTCTTTTTTCTTTATCTGTATCTACATACACATTGGACGAGGCCTATACTATGGCTCATTCCTTTACAAAGAGACATGAAATATCGGCGTTATCCTTTTATTCCTGACCATAGCAACAGCTTTTGTGGGCTATGTTCTTCCATGAGGACAAATATCATTCTGAGGGGCTACCGTAATTACTAATCTTCTCTCTGCTATTCCGTACATCGGAAACGTACTAGTCCAATGAATCTGGGGGGGCTTCTCAGTAGACAATGCCACACTAACCCGCTTCTTTACTTTT…	TX_Pan	1
C_LambTX_10	CTATTTCTAGCCATGCACTACACGGCAGACACCTCAATAGCATTCTCTTCAGTTGCACATATCTGCCGAGATGTAAACTATGGCTGACTAATTCGCAACCTCCATGCTAATGGGGCCTCTTTTTTCTTTATCTGTATCTACATACACATTGGACGAGGCCTATACTATGGCTCATTCCTTTACAAAGAGACATGAAATATCGGCGTTATCCTTTTATTCCTGACCATAGCAACAGCTTTTGTGGGCTATGTTCTTCCATGAGGACAAATATCATTCTGAGGGGCTACCGTAATTACTAATCTTCTCTCTGCTATTCCGTACATCGGAAACGTACTAGTCCAATGAATCTGGGGGGGCTTCTCAGTAGACAATGCCACACTAACCCGCTTCTTTACTTTT…	TX_Pan	1
C_LambTX_11	CTATTTCTAGCCATGCACTACACGGCAGACACCTCAATAGCATTCTCTTCAGTTGCACATATCTGCCGAGATGTAAACTATGGCTGACTAATTCGCAACCTCCATGCTAATGGGGCCTCTTTTTTCTTTATCTGTATCTACATACACATTGGACGAGGCCTATACTATGGCTCATTCCTTTACAAAGAGACATGAAATATCGGCGTTATCCTTTTATTCCTGACCATAGCAACAGCTTTTGTGGGCTATGTTCTTCCATGAGGACAAATATCATTCTGAGGGGCTACCGTAATTACTAATCTTCTCTCTGCTATTCCGTACATCGGAAACGTACTAGTCCAATGAATCTGGGGGGGCTTCTCAGTAGACAATGCCACACTAACCCGCTTCTTTACTTTT…	TX_Pan	1
C_LambTX_12	CTATTTCTAGCCATGCACTACACGGCAGACACCTCAATAGCATTCTCTTCAGTCGCACATATCTGCCGAGATGTAAACTATGGCTGACTAATTCGCAACCTCCATGCTAATGGGGCCTCTTTTTTCTTTATCTGTATCTATATACACATTGGACGAGGCCTATACTATGGCTCATTCCTTTACAAAGAGACATGAAATATCGGCGTTATCCTTTTATTCCTGACCATAGCAACAGCTTTTGTGGGCTATGTTCTTCCATGAGGACAAATATCATTCTGAGGGGCTACCGTAATTACTAATCTTCTCTCTGCTATTCCGTACATCGGAAACGTACTAGTCCAATGAATCTGGGGGGGCTTCTCAGTAGACAATGCCACACTAACCCGCTTCTTTACTTTT…	TX_Pan	1
C_LambTX_13	CTATTTCTAGCCATGCACTACACGGCAGACACCTCAATAGCATTCTCTTCAGTTGCACATATCTGCCGAGATGTAAACTATGGCTGACTAATTCGCAACCTCCATGCTAATGGGGCCTCTTTTTTCTTTATCTGTATCTATATACACATTGGACGAGGCCTATACTATGGCTCATTCCTTTACAAAGAGACATGAAATATCGGCGTTATCCTTTTATTCCTGACCATAGCAACAGCTTTTGTGGGCTATGTTCTTCCATGAGGACAAATATCATTCTGAGGGGCTACCGTAATTACTAATCTTCTCTCTGCTATTCCGTACATCGGAAACGTACTAGTCCAATGAATCTGGGGGGGCTTCTCAGTAGACAATGCCACACTAACCCGCTTCTTTACTTTT…	TX_Pan	1
C_LambTX_14	CTATTTCTAGCCATGCACTACACGGCAGACACCTCAATAGCATTCTCTTCAGTTGCACATATCTGCCGAGATGTAAACTATGGCTGACTAATTCGCAACCTCCATGCTAATGGGGCCTCTTTTTTCTTTATCTGTATCTACATACACATTGGACGAGGCCTATACTATGGCTCATTCCTTTACAAAGAGACATGAAATATCGGCGTTATCCTTTTATTCCTGACCATAGCAACAGCTTTTGTGGGCTATGTTCTTCCATGAGGACAAATATCATTCTGAGGGGCTACCGTAATTACTAATCTTCTCTCTGCTATTCCGTACATCGGAAACGTACTAGTCCAATGAATCTGGGGAGGCTTCTCAGTAGACAATGCCACACTAACCCGCTTCTTTACTTTT…	TX_Pan	1
C_LambTX_15	CTATTTCTAGCCATGCACTACACGGCAGACACCTCAATAGCATTCTCTTCAGTTGCACATATCTGCCGAGATGTAAACTATGGCTGACTAATTCGCAACCTCCATGCTAATGGGGCCTCTTTTTTCTTTATCTGTATCTATATACACATTGGACGAGGCCTATACTATGGCTCATTCCTTTACAAAGAGACATGAAATATCGGCGTTATCCTTTTATTCCTGACCATAGCAACAGCTTTTGTGGGCTATGTTCTTCCATGAGGACAAATATCATTCTGAGGGGCTACCGTAATTACTAATCTTCTCTCTGCTATTCCGTACATCGGAAACGTACTAGTCCAATGAATCTGGGGGGGCTTCTCAGTAGACAATGCCACACTAACCCGCTTCTTTACTTTT…	TX_Pan	1
C_LambTX_16	CTATTTCTAGCCATGCACTACACGGCAGACACCTCAATAGCATTCTCTTCAGTTGCACATATCTGCCGAGATGTAAACTATGGCTGACTAATTCGCAACCTCCATGCTAATGGGGCCTCTTTTTTCTTTATCTGTATCTATATACACATTGGACGAGGCCTATACTATGGCTCATTCCTTTACAAAGAGACATGAAATATCGGCGTTATCCTTTTATTCCTGACCATAGCAACAGCTTTTGTGGGCTATGTTCTTCCATGAGGACAAATATCATTCTGAGGGGCTACCGTAATTACTAATCTTCTCTCTGCTATTCCGTACATCGGAAACGTACTAGTCCAATGAATCTGGGGGGGCTTCTCAGTAGACAATGCCACACTAACCCGCTTCTTTACTTTT…	TX_Pan	1
C_LambTX_17	CTATTTCTAGCCATGCACTACACGGCAGACACCTCAATAGCATTCTCTTCAGTTGCACATATCTGCCGAGATGTAAACTATGGCTGACTAATTCGCAACCTCCATGCTAATGGGGCCTCTTTTTTCTTTATCTGTATCTATATACACATTGGACGAGGCCTATACTATGGCTCATTCCTTTACAAAGAGACATGAAATATCGGCGTTATCCTTTTATTCCTGACCATAGCAACAGCTTTTGTGGGCTATGTTCTTCCATGAGGACAAATATCATTCTGAGGGGCTACCGTAATTACTAATCTTCTCTCTGCTATTCCGTACATCGGAAACGTACTAGTCCAATGAATCTGGGGGGGCTTCTCAGTAGACAATGCCACACTAACCCGCTTCTTTACTTTT…	TX_Pan	1
C_LambTX_18	CTATTTCTAGCCATGCACTACACGGCAGACACCTCAATAGCATTCTCTTCAGTTGCACATATCTGCCGAGATGTAAACTATGGCTGACTAATTCGCAACCTCCATGCTAATGGGGCCTCTTTTTTCTTTATCTGTATCTATATACACATTGGACGAGGCCTATACTATGGCTCATTCCTTTACAAAGAGACATGAAATATCGGCGTTATCCTTTTATTCCTGACCATAGCAACAGCTTTTGTGGGCTATGTTCTTCCATGAGGACAAATATCATTCTGAGGGGCTACCGTAATTACTAATCTTCTCTCTGCTATTCCGTACATCGGAAACGTACTAGTCCAATGAATCTGGGGGGGCTTCTCAGTAGACAATGCCACACTAACCCGCTTCTTTACTTTT…	TX_Pan	1
C_LambTX_19	CTATTTCTAGCCATGCACTACACGGCAGACACCTCAATAGCATTCTCTTCAGTTGCACATATCTGCCGAGATGTAAACTATGGCTGACTAATTCGCAACCTCCATGCTAATGGGGCCTCTTTTTTCTTTATCTGTATCTATATACACATTGGACGAGGCCTATACTATGGCTCATTCCTTTACAAAGAGACATGAAATATCGGCGTTATCCTTTTATTCCTGACCATAGCAACAGCTTTTGTGGGCTATGTTCTTCCATGAGGACAAATATCATTCTGAGGGGCTACCGTAATTACTAATCTTCTCTCTGCTATTCCGTACATCGGAAACGTACTAGTCCAATGAATCTGGGGGGGCTTCTCAGTAGACAATGCCACACTAACCCGCTTCTTTACTTTT…	TX_Pan	1
C_LambTX_2	CTATTTCTAGCCATGCACTACACGGCAGACACCTCAATAGCATTCTCTTCAGTTGCACATATCTGCCGAGATGTAAACTATGGCTGACTAATTCGCAACCTCCATGCTAATGGGGCCTCTTTTTTCTTTATCTGTATCTACATACACATTGGACGAGGCCTATACTATGGCTCATTCCTTTACAAAGAGACATGAAATATCGGCGTTATCCTTTTATTCCTGACCATAGCAACAGCTTTTGTGGGCTATGTTCTTCCATGAGGACAAATATCATTCTGAGGGGCTACCGTAATTACTAATCTTCTCTCTGCTATTCCGTACATCGGAAACGTACTAGTCCAATGAATCTGGGGGGGCTTCTCAGTAGACAATGCCACACTAACCCGCTTCTTTACTTTT…	TX_Pan	1
C_LambTX_20	CTATTTCTAGCCATGCACTACACGGCAGACACCTCAATAGCATTCTCTTCAGTTGCACATATCTGCCGAGATGTAAACTATGGCTGACTAATTCGCAACCTCCATGCTAATGGGGCCTCTTTTTTCTTTATCTGTATCTATATACACATTGGACGAGGCCTATACTATGGCTCATTCCTTTACAAAGAGACATGAAATATCGGCGTTATCCTTTTATTCCTGACCATAGCAACAGCTTTTGTGGGCTATGTTCTTCCATGAGGACAAATATCATTCTGAGGGGCTACCGTAATTACTAATCTTCTCTCTGCTATTCCGTACATCGGAAACGTACTAGTCCAATGAATCTGGGGGGGCTTCTCAGTAGACAATGCCACACTAACCCGCTTCTTTACTTTT…	TX_Pan	1
C_LambTX_3	CTATTTCTAGCCATGCACTACACGGCAGACACCTCAATAGCATTCTCTTCAGTTGCACATATCTGCCGAGATGTAAACTATGGCTGACTAATTCGCAACCTCCATGCTAATGGGGCCTCTTTTTTCTTTATCTGTATCTACATACACATTGGACGAGGCCTATACTATGGCTCATTCCTTTACAAAGAGACATGAAATATCGGCGTTATCCTTTTATTCCTGACCATAGCAACAGCTTTTGTGGGCTATGTTCTTCCATGAGGACAAATATCATTCTGAGGGGCTACCGTAATTACTAATCTTCTCTCTGCTATTCCGTACATCGGAAACGTACTAGTCCAATGAATCTGGGGGGGCTTCTCAGTAGACAATGCCACACTAACCCGCTTCTTTACTTTT…	TX_Pan	1
C_LambTX_4	CTATTTCTAGCCATGCACTACACGGCAGACACCTCAATAGCATTCTCTTCAGTTGCACATATCTGCCGAGATGTAAACTATGGCTGACTAATTCGCAACCTCCATGCTAATGGGGCCTCTTTTTTCTTTATCTGTATCTACATACACATTGGACGAGGCCTATACTATGGCTCATTCCTTTACAAAGAGACATGAAATATCGGCGTTATCCTTTTATTCCTGACCATAGCAACAGCTTTTGTGGGCTATGTTCTTCCATGAGGACAAATATCATTCTGAGGGGCTACCGTAATTACTAATCTTCTCTCTGCTATTCCGTACATCGGAAACGTACTAGTCCAATGAATCTGGGGGGGCTTCTCAGTAGACAATGCCACACTAACCCGCTTCTTTACTTTT…	TX_Pan	1
C_LambTX_5	CTATTTCTAGCCATGCACTACACGGCAGACACCTCAATAGCATTCTCTTCAGTTGCACATATCTGCCGAGATGTAAACTATGGCTGACTAATTCGCAACCTCCATGCTAATGGGGCCTCTTTTTTCTTTATCTGTATCTACATACACATTGGACGAGGCCTATACTATGGCTCATTCCTTTACAAAGAGACATGAAATATCGGCGTTATCCTTTTATTCCTGACCATAGCAACAGCTTTTGTGGGCTATGTTCTTCCATGAGGACAAATATCATTCTGAGGGGCTACCGTAATTACTAATCTTCTCTCTGCTATTCCGTACATCGGAAACGTACTAGTCCAATGAATCTGGGGGGGCTTCTCAGTAGACAATGCCACACTAACCCGCTTCTTTACTTTT…	TX_Pan	1
C_LambTX_6	CTATTTCTAGCCATGCACTACACGGCAGACACCTCAATAGCATTCTCTTCAGTTGCACATATCTGCCGAGATGTAAACTATGGCTGACTAATTCGCAACCTCCATGCTAATGGGGCCTCTTTTTTCTTTATCTGTATCTACATACACATTGGACGAGGCCTATACTATGGCTCATTCCTTTACAAAGAGACATGAAATATCGGCGTTATCCTTTTATTCCTGACCATAGCAACAGCTTTTGTGGGCTATGTTCTTCCATGAGGACAAATATCATTCTGAGGGGCTACCGTAATTACTAATCTTCTCTCTGCTATTCCGTACATCGGAAACGTACTAGTCCAATGAATCTGGGGGGGCTTCTCAGTAGACAATGCCACACTAACCCGCTTCTTTACTTTT…	TX_Pan	1
C_LambTX_7	CTATTTCTAGCCATGCACTACACGGCAGACACCTCAATAGCATTCTCTTCAGTTGCACATATCTGCCGAGATGTAAACTATGGCTGACTAATTCGCAACCTCCATGCTAATGGGGCCTCTTTTTTCTTTATCTGTATCTACATACACATTGGACGAGGCCTATACTATGGCTCATTCCTTTACAAAGAGACATGAAATATCGGCGTTATCCTTTTATTCCTGACCATAGCAACAGCTTTTGTGGGCTATGTTCTTCCATGAGGACAAATATCATTCTGAGGGGCTACCGTAATTACTAATCTTCTCTCTGCTATTCCGTACATCGGAAACGTACTAGTCCAATGAATCTGGGGGGGCTTCTCAGTAGACAATGCCACACTAACCCGCTTCTTTACTTTT…	TX_Pan	1
C_LambTX_8	CTATTTCTAGCCATGCACTACACGGCAGACACCTCAATAGCATTCTCTTCAGTTGCACATATCTGCCGAGATGTAAACTATGGCTGACTAATTCGCAACCTCCATGCTAATGGGGCCTCTTTTTTCTTTATCTGTATCTACATACACATTGGACGAGGCCTATACTATGGCTCATTCCTTTACAAAGAGACATGAAATATCGGCGTTATCCTTTTATTCCTGACCATAGCAACAGCTTTTGTGGGCTATGTTCTTCCATGAGGACAAATATCATTCTGAGGGGCTACCGTAATTACTAATCTTCTCTCTGCTATTCCGTACATCGGAAACGTACTAGTCCAATGAATCTGGGGGGGCTTCTCAGTAGACAATGCCACACTAACCCGCTTCTTTACTTTT…	TX_Pan	1
C_LambTX_9	CTATTTCTAGCCATGCACTACACGGCAGACACCTCAATAGCATTCTCTTCAGTTGCACATATCTGCCGAGATGTAAACTATGGCTGACTAATTCGCAACCTCCATGCTAATGGGGCCTCTTTTTTCTTTATCTGTATCTACATACACATTGGACGAGGCCTATACTATGGCTCATTCCTTTACAAAGAGACATGAAATATCGGCGTTATCCTTTTATTCCTGACCATAGCAACAGCTTTTGTGGGCTATGTTCTTCCATGAGGACAAATATCATTCTGAGGGGCTACCGTAATTACTAATCTTCTCTCTGCTATTCCGTACATCGGAAACGTACTAGTCCAATGAATCTGGGGGGGCTTCTCAGTAGACAATGCCACACTAACCCGCTTCTTTACTTTT…	TX_Pan	1
C_ClarkKS_1	CTATTTCTAGCCATGCACTACACGGCAGACACCTCAATAGCATTCTCTTCAGTTGCACATATCTGCCGAGATGTAAACTATGGCTGACTAATTCGCAACCTCCATGCTAATGGGGCCTCTTTTTTCTTTATCTGTATCTACATACACATTGGACGAGGCCTATACTATGGCTCATTCCTTTACAAAGAGACATGAAATATCGGCGTTATCCTTTTATTCCTGACCATAGCAACAGCTTTTGTGGGCTATGTTCTTCCATGAGGACAAATATCATTCTGAGGGGCTACCGTAATTACTAATCTTCTCTCTGCTATTCCGTACATCGGAAACGTACTAGTCCAATGAATCTGGGGGGGCTTCTCAGTAGACAATGCCACACTAACCCGCTTCTTTACTTTT…	SCent_KS	1
C_ClarkKS_2	CTATTTCTAGCCATGCACTACACGGCAGACACCTCAATAGCATTCTCTTCAGTTGCACATATCTGCCGAGATGTAAACTATGGCTGACTAATTCGCAACCTCCATGCTAATGGGGCCTCTTTTTTCTTTATCTGTATCTACATACACATTGGACGAGGCCTATACTATGGCTCATTCCTTTACAAAGAGACATGAAATATCGGCGTTATCCTTTTATTCCTGACCATAGCAACAGCTTTTGTGGGCTATGTTCTTCCATGAGGACAAATATCATTCTGAGGGGCTACCGTAATTACTAATCTTCTCTCTGCTATTCCGTACATCGGAAACGTACTAGTCCAATGAATCTGGGGGGGCTTCTCAGTAGACAATGCCACACTAACCCGCTTCTTTACTTTT…	SCent_KS	1
C_ClarkKS_3	CTATTTCTAGCCATGCACTACACGGCAGACACCTCAATAGCATTCTCTTCAGTTGCACATATCTGCCGAGATGTAAACTATGGCTGACTAATTCGCAACCTCCATGCTAATGGGGCCTCTTTTTTCTTTATCTGTATCTACATACACATTGGACGAGGCCTATACTATGGCTCATTCCTTTACAAAGAGACATGAAATATCGGCGTTATCCTTTTATTCCTGACCATAGCAACAGCTTTTGTGGGCTATGTTCTTCCATGAGGACAAATATCATTCTGAGGGGCTACCGTAATTACTAATCTTCTCTCTGCTATTCCGTACATCGGAAACGTACTAGTCCAATGAATCTGGGGGGGCTTCTCAGTAGACAATGCCACACTAACCCGCTTCTTTACTTTT…	SCent_KS	1
C_ClarkKS_4	CTATTTCTAGCCATGCACTACACGGCAGACACCTCAATAGCATTCTCTTCAGTTGCACATATCTGCCGAGATGTAAACTATGGCTGACTAATTCGCAACCTCCATGCTAATGGGGCCTCTTTTTTCTTTATCTGTATCTACATACACATCGGACGAGGCCTATACTATGGCTCATTCCTTTACAAAGAGACATGAAATATCGGCGTTATCCTTTTATTCCTGACCATAGCAACAGCTTTTGTGGGCTATGTTCTTCCATGAGGACAAATATCATTCTGAGGGGCTACCGTAATTACTAATCTTCTCTCTGCTATTCCGTACATCGGAAACGTACTAGTCCAATGAATCTGGGGGGGCTTCTCAGTAGACAATGCCACACTAACCCGCTTCTTTACTTTT…	SCent_KS	1
C_ClarkKS_5	CTATTTCTAGCCATGCACTACACGGCAGACACCTCAATAGCATTCTCTTCAGTTGCACATATCTGCCGAGATGTAAACTATGGCTGACTAATTCGCAACCTCCATGCTAATGGGGCCTCTTTTTTCTTTATCTGTATCTACATACACATCGGACGAGGCCTATACTATGGCTCATTCCTTTACAAAGAGACATGAAATATCGGCGTTATCCTTTTATTCCTGACCATAGCAACAGCTTTTGTGGGCTATGTTCTTCCATGAGGACAAATATCATTCTGAGGGGCTACCGTAATTACTAATCTTCTCTCTGCTATTCCGTACATCGGAAACGTACTAGTCCAATGAATCTGGGGGGGCTTCTCAGTAGACAATGCCACACTAACCCGCTTCTTTACTTTT…	SCent_KS	1
C_ComancheKS_1	CTATTTCTAGCCATGCACTACACGGCAGACACCTCAATAGCATTCTCTTCAGTTGCACATATCTGCCGAGATGTAAACTATGGCTGACTAATTCGCAACCTCCATGCTAATGGGGCCTCTTTTTTCTTTATCTGTATCTATATACACATTGGACGAGGCCTATACTATGGCTCATTCCTTTACAAAGAGACATGAAATATCGGCGTTATCCTTTTATTCCTGACCATAGCAACAGCTTTTGTGGGCTATGTTCTTCCATGAGGACAAATATCATTCTGAGGGGCTACCGTAATTACTAATCTTCTCTCTGCTATTCCGTACATCGGAAACGTACTAGTCCAATGAATCTGGGGGGGCTTCTCAGTAGACAATGCCACACTAACCCGCTTCTTTACTTTT…	SCent_KS	1
C_ComancheKS_2	CTATTTCTAGCCATGCACTACACGGCAGACACCTCAATAGCATTCTCTTCAGTTGCACATATCTGCCGAGATGTAAACTATGGCTGACTAATTCGCAACCTCCATGCTAATGGGGCCTCTTTTTTCTTTATCTGTATCTACATACACATTGGACGAGGCCTATACTATGGCTCATTCCTTTACAAAGAGACATGAAATATCGGCGTTATCCTTTTATTCCTGACCATAGCAACAGCTTTTGTGGGCTATGTTCTTCCATGAGGACAAATATCTTTCTGAGGGGCTACCGTAATTACTAATCTTCTCTCTGCTATTCCGTACATCGGAAACGTACTAGTCCAATGAATCTGGGGGGGCTTCTCAGTAGACAATGCCACACTAACCCGCTTCTTTACTTTT…	SCent_KS	1
C_ComancheKS_3	CTATTTCTAGCCATGCACTACACGGCAGACACCTCAATAGCATTCTCTTCAGTTGCACATATCTGCCGAGATGTAAACTATGGCTGACTAATTCGCAACCTCCATGCTAATGGGGCCTCTTTTTTCTTTATCTGTATCTACATACACATCGGACGAGGCCTATACTATGGCTCATTCCTTTACAAAGAGACATGAAATATCGGCGTTATCCTTTTATTCCTGACCATAGCAACAGCTTTTGTGGGCTATGTTCTTCCATGAGGACAAATATCATTCTGAGGGGCTACCGTAATTACTAATCTTCTCTCTGCTATTCCGTACATCGGAAACGTACTAGTCCAATGAATCTGGGGGGGCTTCTCAGTAGACAATGCCACACTAACCCGCTTCTTTACTTTT…	SCent_KS	1
C_EdwardsKS_1	CTATTTCTAGCCATGCACTACACGGCAGACACCTCAATAGCATTCTCTTCAGTTGCACATATCTGCCGAGATGTAAACTATGGCTGACTAATTCGCAACCTCCATGCTAATGGGGCCTCTTTTTTCTTTATCTGTATCTACATACACATTGGACGAGGCCTATACTATGGCTCATTCCTTTACAAAGAGACATGAAATATCGGCGTTATCCTTTTATTCCTGACCATAGCAACAGCTTTTGTGGGCTATGTTCTTCCATGAGGACAAATATCATTCTGAGGGGCTACCGTAATTACTAATCTTCTCTCTGCTATTCCGTACATCGGAAACGTACTAGTCCAATGAATCTGGGGGGGCTTCTCAGTAGACAATGCCACACTAACCCGCTTCTTTACTTTT…	SCent_KS	1
C_EdwardsKS_2	CTATTTCTAGCCATGCACTACACGGCAGACACCTCAATAGCATTCTCTTCAGTTGCACATATCTGCCGAGATGTAAACTATGGCTGACTAATTCGCAACCTCCATGCTAATGGGGCCTCTTTTTTCTTTATCTGTATCTATATACACATCGGACGAGGCCTATACTATGGCTCATTCCTTTACAAAGAGACATGAAATATCGGCGTTATCCTTTTATTCCTGACCATAGCAACAGCTTTTGTGGGCTATGTTCTTCCATGAGGACAAATATCATTCTGAGGGGCTACCGTAATTACTAATCTTCTCTCTGCTATTCCGTACATCGGAAACGTACTAGTCCAATGAATCTGGGGGGGCTTCTCAGTAGACAATGCCACACTAACCCGCTTCTTTACTTTT…	SCent_KS	1
C_EdwardsKS_3	CTATTTCTAGCCATGCACTACACGGCAGACACCTCAATAGCATTCTCTTCAGTTGCACATATCTGCCGAGATGTAAACTATGGCTGACTAATTCGCAACCTCCATGCTAATGGGGCCTCTTTTTTCTTTATCTGTATCTACATACACATCGGACGAGGCCTATACTATGGCTCATTCCTTTACAAAGAGACATGAAATATCGGCGTTATCCTTTTATTCCTGACCATAGCAACAGCTTTTGTGGGCTATGTTCTTCCATGAGGACAAATATCATTCTGAGGGGCTACCGTAATTACTAATCTTCTCTCTGCTATTCCGTACATCGGAAACGTACTAGTCCAATGAATCTGGGGGGGCTTCTCAGTAGACAATGCCACACTAACCCGCTTCTTTACTTTT…	SCent_KS	1
C_HarperKS_1	CTATTTCTAGCCATGCACTACACGGCAGACACCTCAATAGCATTCTCTTCAGTTGCACATATCTGCCGAGATGTAAACTATGGCTGACTAATTCGCAACCTCCATGCTAATGGGGCCTCTTTTTTCTTTATCTGTATCTACATACACATTGGACGAGGCCTATACTATGGCTCATTCCTTTACAAAGAGACATGAAATATCGGCGTTATCCTTTTATTCCTGACCATAGCAACAGCTTTTGTGGGCTATGTTCTTCCATGAGGACAAATATCATTCTGAGGGGCTACCGTAATTACTAATCTTCTCTCTGCTATTCCGTACATCGGAAACGTACTAGTCCAATGAATCTGGGGGGGCTTCTCAGTAGACAATGCCACACTAACCCGCTTCTTTACTTTT…	SCent_KS	1
C_Kingman_KS_1	CTATTTCTAGCCATGCACTACACGGCAGACACCTCAATAGCATTCTCTTCAGTTGCACATATCTGCCGAGATGTAAACTATGGCTGACTAATTCGCAACCTCCATGCCAATGGGGCCTCTTTTTTCTTTATCTGTATCTACATACACATCGGACGAGGCCTATACTATGGCTCATTCCTTTACAAAGAGACATGAAATATCGGCGTTATCCTTTTATTCCTGACCATAGCAACAGCTTTTGTGGGCTATGTTCTTCCATGAGGACAAATATCATTCTGAGGGGCTACCGTAATTACTAATCTTCTCTCTGCTATTCCGTACATCGGAAACGTACTAGTCCAATGAATCTGGGGGGGCTTCTCAGTAGACAATGCCACACTAACCCGCTTCTTTACTTTT…	SCent_KS	1
C_PrattKS_1	CTATTTCTAGCCATGCACTACACGGCAGACACCTCAATAGCATTCTCTTCAGTTGCACATATCTGCCGAGATGTAAACTATGGCTGACTAATTCGCAACCTCCATGCTAACGGGGCCTCTTTTTTCTTTATCTGTATCTACATACACATTGGACGAGGCCTATACTATGGCTCATTCCTTTACAAAGAGACATGAAATATCGGCATTATCCTTTTATTCCTGACCATAGCAACAGCTTTTGTGGGCTATGTTCTTCCATGAGGACAAATATCATTCTGAGGGGCTACCGTAATTACTAATCTTCTCTCTGCTATTCCGTACATCGGAAACGTACTAGTCCAATGAATCTGGGGGGGCTTCTCAGTAGACAATGCCACACTAACCCGCTTCTTTACTTTT…	SCent_KS	1
AW_TX_AndrewsCo_60529	CTATTTCTAGCCATGCACTACACGGCAGACACCTCAATAGCATTCTCTTCAGTTGCACATATCTGCCGAGATGTAAACTATGGCTGACTAATTCGCAACCTCCATGCTAATGGGGCCTCTTTTTTCTTTATCTGTATCTACATACACATTGGACGAGGCCTATACTATGGCTCATTCCTTTACAAAGAGACATGAAATATCGGTGTTATCCTTTTATTCCTGACCATAGCAACAGCTTTTGTGGGCTATGTTCTTCCATGAGGACAAATATCATTCTGAGGGGCTACCGTAATTACTAATCTTCTCTCTGCTATTCCGTACATCGGAAACGTACTAGTCCAATGAATCTGGGGGGGCTTCTCAGTAGACAATGCCACACTAACCCGCTTCTTTACTTTT…	West_TX	1
AW_TX_Winkler_2	CTATTTCTAGCCATGCACTACACGGCAGACACCTCAATAGCATTCTCTTCAGTCGCACATATCTGCCGAGATGTAAACTATGGCTGACTAATTCGCAACCTCCATGCTAATGGGGCCTCTTTTTTCTTTATCTGTATCTATATACACATTGGACGAGGCCTATACTATGGCTCATTCCTTTACAAAGAGACATGAAATATCGGCGTTATCCTTTTATTCCTGACCATAGCAACAGCTTTTGTGGGCTATGTTCTTCCATGAGGACAAATATCATTCTGAGGGGCTACCGTAATTACTAATCTTCTCTCTGCTATTCCGTACATCGGAAACGTACTAGTCCAATGAATCTGGGGGGGCTTCTCAGTAGACAATGCCACACTAACCCGCTTCTTTACTTTT…	West_TX	1
AW_TX_Winkler_TNHC60528	CTATTTCTAGCCATGCACTACACGGCAGACACCTCAATAGCATTCTCTTCAGTTGCACATATCTGCCGAGATGTAAACTATGGCTGACTAATTCGCAACCTCCATGCTAATGGGGCCTCTTTTTTCTTTATCTGTATCTACATACACATTGGACGAGGCCTATACTATGGCTCATTCCTTTACAAAGAGACATGAAATATCGGCGTTATCCTTTTATTCCTGACCATAGCAACAGCTTTTGTGGGCTATGTTCTTCCATGAGGACAAATATCATTCTGAGGGGCTACCGTAATTACTAATCTTCTCTCTGCTATTCCGTACATCGGAAACGTACTAGTCCAATGAATCTGGGGGGGCTTCTCAGTAGACAATGCCACACTAACCCGCTTCTTTACTTTT…	West_TX	1
CDQ_NM_CurryCo_1	CTATTTCTAGCCATGCACTACACGGCAGACACCTCAATAGCATTCTCTTCAGTTGCACATATCTGCCGAGATGTAAACTATGGCTGACTAATTCGCAACCTCCATGCTAATGGGGCCTCTTTTTTCTTTATCTGTATCTACATACACATTGGACGAGGCCTATACTATGGCTCATTCCTTTACAAAGAGACATGAAATATCGGCGTTATCCTTTTATTCCTGACCATAGCAACAGCTTTTGTGGGCTATGTTCTTCCATGAGGACAAATATCATTCTGAGGGGCTACCGTAATTACTAATCTTCTCTCTGCTATTCCGTACATCGGAAACGTACTAGTCCAATGAATCTGGGGGGGCTTCTCAGTAGACAATGCCACACTAACCCGCTTCTTTACTTTT…	ECent_NM	1
CDQ_NM_DeBacaCo_1	CTATTTCTAGCCATGCACTACACGGCAGACACCTCAATAGCATTCTCTTCAGTTGCACATATCTGCCGAGATGTAAACTATGGCTGACTAATTCGCAACCTCCATGCTAATGGGGCCTCTTTTTTCTTTATCTGTATCTACATACACATTGGACGAGGCCTATACTATGGCTCATTCCTTTACAAAGAGACATGAAATATCGGCGTTATCCTTTTATTCCTGACCATAGCAACAGCTTTTGTGGGCTATGTTCTTCCATGAGGACAAATATCATTCTGAGGGGCTACCGTAATTACTAATCTTCTCTCTGCTATTCCGTACATCGGAAACGTACTAGTCCAATGAATCTGGGGGGGCTTCTCAGTAGACAATGCCACACTAACCCGCTTCTTTACTTTT…	ECent_NM	1
CDQ_NM_DeBacaCo_2	CTATTTCTAGCCATGCACTACACGGCAGACACCTCAATAGCATTCTCTTCAGTTGCACATATCTGCCGAGATGTAAACTATGGCTGACTAATTCGCAACCTCCATGCTAATGGGGCCTCTTTTTTCTTTATCTGTATCTACATACACATTGGACGAGGCCTATACTATGGCTCATTCCTTTACAAAGAGACATGAAATATCGGCGTTATCCTTTTATTCCTGACCATAGCAACAGCTTTTGTGGGCTATGTTCTTCCATGAGGACAAATATCATTCTGAGGGGCTACCGTAATTACTAATCTTCTCTCTGCTATTCCGTACATCGGAAACGTACTAGTCCAATGAATCTGGGGGGGCTTCTCAGTAGACAATGCCACACTAACCCGCTTCTTTACTTTT…	ECent_NM	1
CDQ_NM_DeBacaCo_3	CTATTTCTAGCCATGCACTACACGGCAGACACCTCAATAGCATTCTCTTCAGTTGCACATATCTGCCGAGATGTAAACTATGGCTGACTAATTCGCAACCTCCATGCTAATGGGGCCTCTTTTTTCTTTATCTGTATCTATATACACATTGGACGAGGCCTATACTATGGCTCGTTCCTTTACAAAGAGACATGAAATATCGGCGTTACCCTTTTATTCCTGACCATAGCAACAGCTTTTGTGGGCTATGTTCTTCCATGAGGACAAATATCATTCTGAGGGGCTACCGTAATTACTAATCTTCTCTCTGCTATTCCGTACATCGGAAACGTACTAGTCCAATGAATCTGGGGGGGCTTCTCAGTAGACAATGCCACACTAACCCGCTTCTTTACTTTT…	ECent_NM	1
CDQ_NM_QuayCo_1	CTATTTCTAGCCATGCACTACACGGCAGACACCTCAATAGCATTCTCTTCAGTTGCACATATCTGCCGAGATGTAAACTATGGCTGACTAATTCGCAACCTCCATGCTAATGGGGCCTCTTTTTTCTTTATCTGTATCTACATACACATTGGACGAGGCCTATACTATGGCTCATTCCTTTACAAAGAGACATGAAATATCGGCGTTATCCTTTTATTCCTGACCATAGCAACAGCTTTTGTGGGCTATGTTCTTCCATGAGGACAAATATCATTCTGAGGGGCTACCGTAATTACTAATCTTCTCTCTGCTATTCCGTACATCGGAAACGTACTAGTCCAATGAATCTGGGGGGGCTTCTCAGTAGACAATGCCACACTAACCCGCTTCTTTACTTTT…	ECent_NM	1
CDQ_NM_QuayCo_2	CTATTTCTAGCCATGCACTACACGGCAGACACCTCAATAGCATTCTCTTCAGTTGCACATATCTGCCGAGATGTAAACTATGGCTGACTAATTCGCAACCTCCATGCTAATGGGGCCTCTTTTTTCTTTATCTGTATCTACATACACATTGGACGAGGCCTATACTATGGCTCATTCCTTTACAAAGAGACATGAAATATCGGTGTTATCCTTTTATTCCTGACCATAGCAACAGCTTTTGTGGGCTATGTTCTTCCATGAGGACAAATATCATTCTGAGGGGCTACCGTAATTACTAATCTTCTCTCTGCTATTCCGTACATCGGAAACGTACTAGTCCAATGAATCTGGGGGGGCTTCTCAGTAGACAATGCCACACTAACCCGCTTCTTTACTTTT…	ECent_NM	1
LOW_CO_Lincoln_1	CTATTTCTAGCCATGCACTACACGGCAGACACCTCAATAGCATTCTCTTCAGTTGCACATATCTGCCGAGATGTAAACTATGGCTGACTAATTCGCAACCTCCATGCTAATGGGGCCTCTTTTTTCTTTATCTGTATCTACATACACATTGGACGAGGCCTATACTATGGCTCATTCCTTTACAAAGAGACATGAAATATCGGCGTTATCCTTTTATTCCTGACCATAGCAACAGCTTTTGTGGGCTATGTTCTTCCATGAGGACAAATATCATTCTGAGGGGCTACCGTAATTACTAATCTTCTCTCTGCTATTCCGTACATCGGAAACGTACTAGTCCAATGAATCTGGGGGGGCTTCTCAGTAGACAATGCCACACTAACCCGCTTCTTTACTTTT…	E_CO	1
LOW_CO_Lincoln_10	CTATTTCTAGCCATGCACTACACGGCAGACACCTCAATAGCATTCTCTTCAGTTGCACATATCTGCCGAGATGTAAACTATGGCTGACTAATTCGCAACCTCCATGCTAATGGGGCCTCTTTTTTCTTTATCTGTATCTACATACACATTGGACGAGGCCTATACTATGGCTCATTCCTTTACAAAGAGACATGAAATATCGGCGTTATCCTTTTATTCCTGACCATAGCAACAGCTTTTGTGGGCTATGTTCTTCCATGAGGACAAATATCATTCTGAGGGGCTACCGTAATTACTAATCTTCTCTCTGCTATTCCGTACATCGGAAACGTACTAGTCCAATGAATCTGGGGGGGCTTCTCAGTAGACAATGCCACACTAACCCGCTTCTTTACTTTT…	E_CO	1
LOW_CO_Lincoln_11	CTATTTCTAGCCATGCACTACACGGCAGACACCTCAATAGCATTCTCTTCAGTTGCACATATCTGCCGAGATGTAAACTATGGCTGACTAATTCGCAACCTCCATGCTAATGGGGCCTCTTTTTTCTTTATCTGTATCTACATACACATTGGACGAGGCCTATACTATGGCTCATTCCTTTACAAAGAGACATGAAATATCGGCGTTATCCTTTTATTCCTGACCATAGCAACAGCTTTTGTGGGCTATGTTCTTCCATGAGGACAAATATCATTCTGAGGGGCTACCGTAATTACTAATCTTCTCTCTGCTATTCCGTACATCGGAAACGTACTAGTCCAATGAATCTGGGGGGGCTTCTCAGTAGACAATGCCACACTAACCCGCTTCTTTACTTTT…	E_CO	1
LOW_CO_Lincoln_12	CTATTTCTAGCCATGCACTACACGGCAGACACCTCAATAGCATTCTCTTCAGTTGCACATATCTGCCGAGATGTAAACTATGGCTGACTAATTCGCAACCTCCATGCTAATGGGGCCTCTTTTTTCTTTATCTGTATCTACATACACATTGGACGAGGCCTATACTATGGCTCATTCCTTTACAAAGAGACATGAAATATCGGCGTTATCCTTTTATTCCTGACCATAGCAACAGCTTTTGTGGGCTATGTTCTTCCATGAGGACAAATATCATTCTGAGGGGCTACCGTAATTACTAATCTTCTCTCTGCTATTCCGTACATCGGAAACGTACTAGTCCAATGAATCTGGGGGGGCTTCTCAGTAGACAATGCCACACTAACCCGCTTCTTTACTTTT…	E_CO	1
LOW_CO_Lincoln_13	CTATTTCTAGCCATGCACTACACGGCAGACACCTCAATAGCATTCTCTTCAGTTGCACATATCTGCCGAGATGTAAACTATGGCTGACTAATTCGCAACCTCCATGCTAATGGGGCCTCTTTTTTCTTTATCTGTATCTACATACACATTGGACGAGGCCTATACTATGGCTCATTCCTTTACAAAGAGACATGAAATATCGGCGTTATCCTTTTATTCCTGACCATAGCAACAGCTTTTGTGGGCTATGTTCTTCCATGAGGACAAATATCATTCTGAGGGGCTACCGTAATTACTAATCTTCTCTCTGCTATTCCGTACATCGGAAACGTACTAGTCCAATGAATCTGGGGGGGCTTCTCAGTAGACAATGCCACACTAACCCGCTTCTTTACTTTT…	E_CO	1
LOW_CO_Lincoln_14	CTATTTCTAGCCATGCACTACACGGCAGACACCTCAATAGCATTCTCTTCAGTTGCACATATCTGCCGAGATGTAAACTATGGCTGACTAATTCGCAACCTCCATGCTAATGGGGCCTCTTTTTTCTTTATCTGTATCTACATACACATTGGACGAGGCCTATACTATGGCTCATTCCTTTACAAAGAGACATGAAATATCGGCGTTATCCTTTTATTCCTGACCATAGCAACAGCTTTTGTGGGCTATGTTCTTCCATGAGGACAAATATCATTCTGAGGGGCTACCGTAATTACTAATCTTCTCTCTGCTATTCCGTACATCGGAAACGTACTAGTCCAATGAATCTGGGGGGGCTTCTCAGTAGACAATGCCACACTAACCCGCTTCTTTACTTTT…	E_CO	1
LOW_CO_Lincoln_15	CTATTTCTAGCCATGCACTACACGGCAGACACCTCAATAGCATTCTCTTCAGTTGCACATATCTGCCGAGATGTAAACTATGGCTGACTAATTCGCAACCTCCATGCTAATGGGGCCTCTTTTTTCTTTATCTGTATCTACATACACATTGGACGAGGCCTATACTATGGCTCATTCCTTTACAAAGAGACATGAAATATCGGCGTTATCCTTTTATTCCTGACCATAGCAACAGCTTTTGTGGGCTATGTTCTTCCATGAGGACAAATATCATTCTGAGGGGCTACCGTAATTACTAATCTTCTCTCTGCTATTCCGTACATCGGAAACGTACTAGTCCAATGAATCTGGGGGGGCTTCTCAGTAGACAATGCCACACTAACCCGCTTCTTTACTTTT…	E_CO	1
LOW_CO_Lincoln_16	CTATTTCTAGCCATGCACTACACGGCAGACACCTCAATAGCATTCTCTTCAGTTGCACATATCTGCCGAGATGTAAACTATGGCTGACTAATTCGCAACCTCCATGCTAATGGGGCCTCTTTTTTCTTTATCTGTATCTACATACACATTGGACGAGGCCTATACTATGGCTCATTCCTTTACAAAGAGACATGAAATATCGGCGTTATCCTTTTATTCCTGACCATAGCAACAGCTTTTGTGGGCTATGTTCTTCCATGAGGACAAATATCATTCTGAGGGGCTACCGTAATTACTAATCTTCTCTCTGCTATTCCGTACATCGGAAACGTACTAGTCCAATGAATCTGGGGGGGCTTCTCAGTAGACAATGCCACACTAACCCGCTTCTTTACTTTT…	E_CO	1
LOW_CO_Lincoln_17	CTATTTCTAGCCATGCACTACACGGCAGACACCTCAATAGCATTCTCTTCAGTTGCACATATCTGCCGAGATGTAAACTATGGCTGACTAATTCGCAACCTCCATGCTAATGGGGCCTCTTTTTTCTTTATCTGTATCTACATACACATTGGACGAGGCCTATACTATGGCTCATTCCTTTACAAAGAGACATGAAATATCGGCGTTATCCTTTTATTCCTGACCATAGCAACAGCTTTTGTGGGCTATGTTCTTCCATGAGGACAAATATCATTCTGAGGGGCTACCGTAATTACTAATCTTCTCTCTGCTATTCCGTACATCGGAAACGTACTAGTCCAATGAATCTGGGGGGGCTTCTCAGTAGACAATGCCACACTAACCCGCTTCTTTACTTTT…	E_CO	1
LOW_CO_Lincoln_18	CTATTTCTAGCCATGCACTACACGGCAGACACCTCAATAGCATTCTCTTCAGTTGCACATATCTGCCGAGATGTAAACTATGGCTGACTAATTCGCAACCTCCATGCTAATGGGGCCTCTTTTTTCTTTATCTGTATCTACATACACATTGGACGAGGCCTATACTATGGCTCATTCCTTTACAAAGAGACATGAAATATCGGCGTTATCCTTTTATTCCTGACCATAGCAACAGCTTTTGTGGGCTATGTTCTTCCATGAGGACAAATATCATTCTGAGGGGCTACCGTAATTACTAATCTTCTCTCTGCTATTCCGTACATCGGAAACGTACTAGTCCAATGAATCTGGGGGGGCTTCTCAGTAGACAATGCCACACTAACCCGCTTCTTTACTTTT…	E_CO	1
LOW_CO_Lincoln_19	CTATTTCTAGCCATGCACTACACGGCAGACACCTCAATAGCATTCTCTTCAGTTGCACATATCTGCCGAGATGTAAACTATGGCTGACTAATTCGCAACCTCCATGCTAATGGGGCCTCTTTTTTCTTTATCTGTATCTACATACACATTGGACGAGGCCTATACTATGGCTCATTCCTTTACAAAGAGACATGAAATATCGGCGTTATCCTTTTATTCCTGACCATAGCAACAGCTTTTGTGGGCTATGTTCTTCCATGAGGACAAATATCATTCTGAGGGGCTACCGTAATTACTAATCTTCTCTCTGCTATTCCGTACATCGGAAACGTACTAGTCCAATGAATCTGGGGGGGCTTCTCAGTAGACAATGCCACACTAACCCGCTTCTTTACTTTT…	E_CO	1
LOW_CO_Lincoln_2	CTATTTCTAGCCATGCACTACACGGCAGACACCTCAATAGCATTCTCTTCAGTTGCACATATCTGCCGAGATGTAAACTATGGCTGACTAATTCGCAACCTCCATGCTAATGGGGCCTCTTTTTTCTTTATCTGTATCTACATACACATTGGACGAGGCCTATACTATGGCTCATTCCTTTACAAAGAGACATGAAATATCGGCGTTATCCTTTTATTCCTGACCATAGCAACAGCTTTTGTGGGCTATGTTCTTCCATGAGGACAAATATCATTCTGAGGGGCTACCGTAATTACTAATCTTCTCTCTGCTATTCCGTACATCGGAAACGTACTAGTCCAATGAATCTGGGGGGGCTTCTCAGTAGACAATGCCACACTAACCCGCTTCTTTACTTTT…	E_CO	1
LOW_CO_Lincoln_20	CTATTTCTAGCCATGCACTACACGGCAGACACCTCAATAGCATTCTCTTCAGTTGCACATATCTGCCGAGATGTAAACTATGGCTGACTAATTCGCAACCTCCATGCTAATGGGGCCTCTTTTTTCTTTATCTGTATCTACATACACATCGGACGAGGCCTATACTATGGCTCATTCCTTTACAAAGAGACATGAAATATCGGCGTTATCCTTTTATTCCTGACCATAGCAACAGCTTTTGTGGGCTATGTTCTTCCATGAGGACAAATATCATTCTGAGGGGCTACCGTAATTACTAATCTTCTCTCTGCTATTCCGTACATCGGAAACGTACTAGTCCAATGAATCTGGGGGGGCTTCTCAGTAGACAATGCCACACTAACCCGCTTCTTTACTTTT…	E_CO	1
LOW_CO_Lincoln_21	CTATTTCTAGCCATGCACTACACGGCAGACACCTCAATAGCATTCTCTTCAGTTGCACATATCTGCCGAGATGTAAACTATGGCTGACTAATTCGCAACCTCCATGCTAATGGGGCCTCTTTTTTCTTTATCTGTATCTACATACACATCGGACGAGGCCTATACTATGGCTCATTCCTTTACAAAGAGACATGAAATATCGGCGTTATCCTTTTATTCCTGACCATAGCAACAGCTTTTGTGGGCTATGTTCTTCCATGAGGACAAATATCATTCTGAGGGGCTACCGTAATTACTAATCTTCTCTCTGCTATTCCGTACATCGGAAACGTACTAGTCCAATGAATCTGGGGGGGCTTCTCAGTAGACAATGCCACACTAACCCGCTTCTTTACTTTT…	E_CO	1
LOW_CO_Lincoln_22	CTATTTCTAGCCATGCACTACACGGCAGACACCTCAATAGCATTCTCTTCAGTTGCACATATCTGCCGAGATGTAAACTATGGCTGACTAATTCGCAACCTCCATGCTAATGGGGCCTCTTTTTTCTTTATCTGTATCTACATACACATTGGACGAGGCCTATACTACGGCTCATTCCTTTACAAAGAGACATGAAATATCGGCGTTATCCTTTTATTCCTGACCATAGCAACAGCTTTTGTGGGCTATGTTCTTCCATGAGGACAAATATCATTCTGAGGGGCTACCGTAATTACTAATCTTCTCTCTGCTATTCCGTACATCGGAAACGTACTAGTCCAATGAATCTGGGGGGGCTTCTCAGTAGACAATGCCACACTAACCCGCTTCTTTACTTTT…	E_CO	1
LOW_CO_Lincoln_3	CTATTTCTAGCCATGCACTACACGGCAGACACCTCAATAGCATTCTCTTCAGTTGCACATATCTGCCGAGATGTAAACTATGGCTGACTAATTCGCAACCTCCATGCTAATGGGGCCTCTTTTTTCTTTATCTGTATCTACATACACATTGGACGAGGCCTATACTATGGCTCATTCCTTTACAAAGAGACATGAAATATCGGCGTTATCCTTTTATTCCTGACCATAGCAACAGCTTTTGTGGGCTATGTTCTTCCATGAGGACAAATATCATTCTGAGGGGCTACCGTAATTACTAATCTTCTCTCTGCTATTCCGTACATCGGAAACGTACTAGTCCAATGAATCTGGGGGGGCTTCTCAGTAGACAATGCCACACTAACCCGCTTCTTTACTTTT…	E_CO	1
LOW_CO_Lincoln_4	CTATTTCTAGCCATGCACTACACGGCAGACACCTCAATAGCATTCTCTTCAGTTGCACATATCTGCCGAGATGTAAACTATGGCTGACTAATTCGCAACCTCCATGCTAATGGGGCCTCTTTTTTCTTTATCTGTATCTACATACACATTGGACGAGGCCTATACTATGGCTCATTCCTTTACAAAGAGACATGAAATATCGGCGTTATCCTTTTATTCCTGACCATAGCAACAGCTTTTGTGGGCTATGTTCTTCCATGAGGACAAATATCATTCTGAGGGGCTACCGTAATTACTAATCTTCTCTCTGCTATTCCGTACATCGGAAACGTACTAGTCCAATGAATCTGGGGGGGCTTCTCAGTAGACAATGCCACACTAACCCGCTTCTTTACTTTT…	E_CO	1
LOW_CO_Lincoln_5	CTATTTCTAGCCATGCACTACACGGCAGACACCTCAATAGCATTCTCTTCAGTTGCACATATCTGCCGAGATGTAAACTATGGCTGACTAATTCGCAACCTCCATGCTAATGGGGCCTCTTTTTTCTTTATCTGTATCTACATACACATTGGACGAGGCCTATACTATGGCTCATTCCTTTACAAAGAGACATGAAATATCGGCGTTATCCTTTTATTCCTGACCATAGCAACAGCTTTTGTGGGCTATGTTCTTCCATGAGGACAAATATCATTCTGAGGGGCTACCGTAATTACTAATCTTCTCTCTGCTATTCCGTACATCGGAAACGTACTAGTCCAATGAATCTGGGGGGGCTTCTCAGTAGACAATGCCACACTAACCCGCTTCTTTACTTTT…	E_CO	1
LOW_CO_Lincoln_6	CTATTTCTAGCCATGCACTACACGGCAGACACCTCAATAGCATTCTCTTCAGTTGCACATATCTGCCGAGATGTAAACTATGGCTGACTAATTCGCAACCTCCATGCTAATGGGGCCTCTTTTTTCTTTATCTGTATCTACATACACATTGGACGAGGCCTATACTATGGCTCATTCCTTTACAAAGAGACATGAAATATCGGCGTTATCCTTTTATTCCTGACCATAGCAACAGCTTTTGTGGGCTATGTTCTTCCATGAGGACAAATATCATTCTGAGGGGCTACCGTAATTACTAATCTTCTCTCTGCTATTCCGTACATCGGAAACGTACTAGTCCAATGAATCTGGGGGGGCTTCTCAGTAGACAATGCCACACTAACCCGCTTCTTTACTTTT…	E_CO	1
LOW_CO_Lincoln_7	CTATTTCTAGCCATGCACTACACGGCAGACACCTCAATAGCATTCTCTTCAGTTGCACATATCTGCCGAGATGTAAACTATGGCTGACTAATTCGCAACCTCCATGCTAATGGGGCCTCTTTTTTCTTTATCTGTATCTACATACACATTGGACGAGGCCTATACTATGGCTCATTCCTTTACAAAGAGACATGAAATATCGGCGTTATCCTTTTATTCCTGACCATAGCAACAGCTTTTGTGGGCTATGTTCTTCCATGAGGACAAATATCATTCTGAGGGGCTACCGTAATTACTAATCTTCTCTCTGCTATTCCGTACATCGGAAACGTACTAGTCCAATGAATCTGGGGGGGCTTCTCAGTAGACAATGCCACACTAACCCGCTTCTTTACTTTT…	E_CO	1
LOW_CO_Lincoln_8	CTATTTCTAGCCATGCACTACACGGCAGACACCTCAATAGCATTCTCTTCAGTTGCACATATCTGCCGAGATGTAAACTATGGCTGACTAATTCGCAACCTCCATGCTAATGGGGCCTCTTTTTTCTTTATCTGTATCTACATACACATTGGACGAGGCCTATACTATGGCTCATTCCTTTACAAAGAGACATGAAATATCGGCGTTATCCTTTTATTCCTGACCATAGCAACAGCTTTTGTGGGCTATGTTCTTCCATGAGGACAAATATCATTCTGAGGGGCTACCGTAATTACTAATCTTCTCTCTGCTATTCCGTACATCGGAAACGTACTAGTCCAATGAATCTGGGGGGGCTTCTCAGTAGACAATGCCACACTAACCCGCTTCTTTACTTTT…	E_CO	1
LOW_CO_Lincoln_9	CTATTTCTAGCCATGCACTACACGGCAGACACCTCAATAGCATTCTCTTCAGTTGCACATATCTGCCGAGATGTAAACTATGGCTGACTAATTCGCAACCTCCATGCTAATGGGGCCTCTTTTTTCTTTATCTGTATCTACATACACATTGGACGAGGCCTATACTATGGCTCATTCCTTTACAAAGAGACATGAAATATCGGCGTTATCCTTTTATTCCTGACCATAGCAACAGCTTTTGTGGGCTATGTTCTTCCATGAGGACAAATATCATTCTGAGGGGCTACCGTAATTACTAATCTTCTCTCTGCTATTCCGTACATCGGAAACGTACTAGTCCAATGAATCTGGGGGGGCTTCTCAGTAGACAATGCCACACTAACCCGCTTCTTTACTTTT…	E_CO	1
LOW_CO_Otero_1	CTATTTCTAGCCATGCACTACACGGCAGACACCTCAATAGCATTCTCTTCAGTTGCACATATCTGCCGAGATGTAAACTATGGCTGACTAATTCGCAACCTCCATGCTAATGGGGCCTCTTTTTTCTTTATCTGTATCTACATACACATTGGACGAGGCCTATACTATGGCTCATTCCTTTACAAAGAGACATGAAATATCGGCGTTATCCTTTTATTCCTGACCATAGCAACAGCTTTTGTGGGCTATGTTCTTCCATGAGGACAAATATCATTCTGAGGGGCTACCGTAATTACTAATCTTCTCTCTGCTATTCCGTACATCGGAAACGTACTAGTCCAATGAATCTGGGGGGGCTTCTCAGTAGACAATGCCACACTAACCCGCTTCTTTACTTTT…	E_CO	1
LOW_CO_Otero_2	CTATTTCTAGCCATGCACTACACGGCAGACACCTCAATAGCATTCTCTTCAGTTGCACATATCTGCCGAGATGTAAACTATGGCTGACTAATTCGCAACCTCCATGCTAATGGGGCCTCTTTTTTCTTTATCTGTATCTACATACACATTGGACGAGGCCTATACTATGGCTCATTCCTTTACAAAGAGACATGAAATATCGGCGTTATCCTTTTATTCCTGACCATAGCAACAGCTTTTGTGGGCTATGTTCTTCCATGAGGACAAATATCATTCTGAGGGGCTACCGTAATTACTAATCTTCTCTCTGCTATTCCGTACATCGGAAACGTACTAGTCCAATGAATCTGGGGGGGCTTCTCAGTAGACAATGCCACACTAACCCGCTTCTTTACTTTT…	E_CO	1
LOW_CO_Otero_3	CTATTTCTAGCCATGCACTACACGGCAGACACCTCAATAGCATTCTCTTCAGTTGCACATATCTGCCGAGATGTAAACTATGGCTGACTAATTCGCAACCTCCATGCTAATGGGGCCTCTTTTTTCTTTATCTGTATCTACATACACATTGGACGAGGCCTATACTATGGCTCATTCCTTTACAAAGAGACATGAAATATCGGCGTTATCCTTTTATTCCTGACCATAGCAACAGCTTTTGTGGGCTATGTTCTTCCATGAGGACAAATATCATTCTGAGGGGCTACCGTAATTACTAATCTTCTCTCTGCTATTCCGTACATCGGAAACGTACTAGTCCAATGAATCTGGGGGGGCTTCTCAGTAGACAATGCCACACTAACCCGCTTCTTTACTTTT…	E_CO	1
LOW_CO_Otero_4	CTATTTCTAGCCATGCACTACACGGCAGACACCTCAATAGCATTCTCTTCAGTTGCACATATCTGCCGAGATGTAAACTATGGCTGACTAATTCGCAACCTCCATGCTAATGGGGCCTCTTTTTTCTTTATCTGTATCTACATACACATTGGACGAGGCCTATACTATGGCTCATTCCTTTACAAAGAGACATGAAATATCGGCGTTATCCTTTTATTCCTGACCATAGCAACAGCTTTTGTGGGCTATGTTCTTCCATGAGGACAAATATCATTCTGAGGGGCTACCGTAATTACTAATCTTCTCTCTGCTATTCCGTACATCGGAAACGTACTAGTCCAATGAATCTGGGGGGGCTTCTCAGTAGACAATGCCACACTAACCCGCTTCTTTACTTTT…	E_CO	1
LOW_CO_Otero_5	CTATTTCTAGCCATGCACTACACGGCAGACACCTCAATAGCATTCTCTTCAGTTGCACATATCTGCCGAGATGTAAACTATGGCTGACTAATTCGCAACCTCCATGCTAATGGGGCCTCTTTTTTCTTTATCTGTATCTACATACACATTGGACGAGGCCTATACTATGGCTCATTCCTTTACAAAGAGACATGAAATATCGGCGTTATCCTTTTATTCCTGACCATAGCAACAGCTTTTGTGGGCTATGTTCTTCCATGAGGACAAATATCATTCTGAGGGGCTACCGTAATTACTAATCTTCTCTCTGCTATTCCGTACATCGGAAACGTACTAGTCCAATGAATCTGGGGGGGCTTCTCAGTAGACAATGCCACACTAACCCGCTTCTTTACTTTT…	E_CO	1
LOW_CO_Otero_6	CTATTTCTAGCCATGCACTACACGGCAGACACCTCAATAGCATTCTCTTCAGTTGCACATATCTGCCGAGATGTAAACTATGGCTGACTAATTCGCAACCTCCATGCTAATGGGGCCTCTTTTTTCTTTATCTGTATCTACATACACATTGGACGAGGCCTATACTATGGCTCATTCCTTTACAAAGAGACATGAAATATCGGCGTTATCCTTTTATTCCTGACCATAGCAACAGCTTTTGTGGGCTATGTTCTTCCATGAGGACAAATATCATTCTGAGGGGCTACCGTAATTACTAATCTTCTCTCTGCTATTCCGTACATCGGAAACGTACTAGTCCAATGAATCTGGGGGGGCTTCTCAGTAGACAATGCCACACTAACCCGCTTCTTTACTTTT…	E_CO	1
LOW_CO_Otero_7	CTATTTCTAGCCATGCACTACACGGCAGACACCTCAATAGCATTCTCTTCAGTTGCACATATCTGCCGAGATGTAAACTATGGCTGACTAATTCGCAACCTCCATGCTAATGGGGCCTCTTTTTTCTTTATCTGTATCTACATACACATTGGACGAGGCCTATACTATGGCTCATTCCTTTACAAAGAGACATGAAATATCGGCGTTATCCTTTTATTCCTGACCATAGCAACAGCTTTTGTGGGCTATGTTCTTCCATGAGGACAAATATCATTCTGAGGGGCTACCGTAATTACTAATCTTCTCTCTGCTATTCCGTACATCGGAAACGTACTAGTCCAATGAATCTGGGGGGGCTTCTCAGTAGACAATGCCACACTAACCCGCTTCTTTACTTTT…	E_CO	1
LOW_CO_Otero_8	CTATTTCTAGCCATGCACTACACGGCAGACACCTCAATAGCATTCTCTTCAGTTGCACATATCTGCCGAGATGTAAACTATGGCTGACTAATTCGCAACCTCCATGCTAATGGGGCCTCTTTTTTCTTTATCTGTATCTACATACACATTGGACGAGGCCTATACTATGGCTCATTCCTTTACAAAGAGACATGAAATATCGGCGTTATCCTTTTATTCCTGACCATAGCAACAGCTTTTGTGGGCTATGTTCTTCCATGAGGACAAATATCATTCTGAGGGGCTACCGTAATTACTAATCTTCTCTCTGCTATTCCGTACATCGGAAACGTACTAGTCCAATGAATCTGGGGGGGCTTCTCAGTAGACAATGCCACACTAACCCGCTTCTTTACTTTT…	E_CO	1
LOW_CO_Otero_9	CTATTTCTAGCCATGCACTACACGGCAGACACCTCAATAGCATTCTCTTCAGTTGCACATATTTGCCGAGATGTAAACTATGGCTGACTAATTCGCAACCTCCATGCTAATGGGGCCTCTTTTTTCTTTATCTGTATCTACATACACATTGGACGAGGCCTATACTATGGCTCATTCCTTTACAAAGAGACATGAAATATCGGCGTTATCCTTTTATTCCTGACCATAGCAACAGCTTTTGTGGGCTATGTTCTTCCATGAGGACAAATATCATTCTGAGGGGCTACCGTAATTACTAATCTTCTCTCTGCTATTCCGTACATCGGAAACGTACTAGTCCAATGAATCTGGGGGGGCTTCTCAGTAGACAATGCCACACTAACCCGCTTCTTTACTTTT…	E_CO	1
LOW_CO_Washington_1	CTATTTCTAGCCATGCACTACACGGCAGACACCTCAATAGCATTCTCTTCAGTTGCACATATCTGCCGAGATGTAAACTATGGCTGACTAATTCGCAACCTCCATGCTAATGGGGCCTCTTTTTTCTTTATCTGTATCTACATACACATTGGACGAGGCCTATACTATGGCTCATTCCTTTACAAAGAGACATGAAATATCGGCGTTATCCTTTTATTCCTGACCATAGCAACAGCTTTTGTGGGCTATGTTCTTCCATGAGGACAAATATCATTCTGAGGGGCTACCGTAATTACTAATCTTCTCTCTGCTATTCCGTACATCGGAAACGTACTAGTCCAATGAATCTGGGGGGGCTTCTCAGTAGACAATGCCACACTAACCCGCTTCTTTACTTTT…	E_CO	1
LOW_CO_Washington_10	CTATTTCTAGCCATGCACTACACGGCAGACACCTCAATAGCATTCTCTTCAGTTGCACATATCTGCCGAGATGTAAACTATGGCTGACTAATTCGCAACCTCCATGCTAATGGGGCCTCTTTTTTCTTTATCTGTATCTACATACACATTGGACGAGGCCTATACTATGGCTCATTCCTTTACAAAGAGACATGAAATATCGGCGTTATCCTTTTATTCCTGACCATAGCAACAGCTTTTGTGGGCTATGTTCTTCCATGAGGACAAATATCATTCTGAGGGGCTACCGTAATTACTAATCTTCTCTCTGCTATTCCGTACATCGGAAACGTACTAGTCCAATGAATCTGGGGGGGCTTCTCAGTAGACAATGCCACACTAACCCGCTTCTTTACTTTT…	E_CO	1
LOW_CO_Washington_11	CTATTTCTAGCCATGCACTACACGGCAGACACCTCAATAGCATTCTCTTCAGTTGCACATATCTGCCGAGATGTAAACTATGGCTGACTAATTCGCAACCTCCATGCTAATGGGGCCTCTTTTTTCTTTATCTGTATCTACATACACATTGGACGAGGCCTATACTATGGCTCATTCCTTTACAAAGAGACATGAAATATCGGCGTTATCCTTTTATTCCTGACCATAGCAACAGCTTTTGTGGGCTATGTTCTTCCATGAGGACAAATATCATTCTGAGGGGCTACCGTAATTACTAATCTTCTCTCTGCTATTCCGTACATCGGAAACGTACTAGTCCAATGAATCTGGGGGGGCTTCTCAGTAGACAATGCCACACTAACCCGCTTCTTTACTTTT…	E_CO	1
LOW_CO_Washington_12	CTATTTCTAGCCATGCACTACACGGCAGACACCTCAATAGCATTCTCTTCAGTTGCACATATCTGCCGAGATGTAAACTATGGCTGACTAATTCGCAACCTCCATGCTAATGGGGCCTCTTTTTTCTTTATCTGTATCTACATACACATTGGACGAGGCCTATACTATGGCTCATTCCTTTACAAAGAGACATGAAATATCGGCGTTATCCTTTTATTCCTGACCATAGCAACAGCTTTTGTGGGCTATGTTCTTCCATGAGGACAAATATCATTCTGAGGGGCTACCGTAATTACTAATCTTCTCTCTGCTATTCCGTACATCGGAAACGTACTAGTCCAATGAATCTGGGGGGGCTTCTCAGTAGACAATGCCACACTAACCCGCTTCTTTACTTTT…	E_CO	1
LOW_CO_Washington_13	CTATTTCTAGCCATGCACTACACGGCAGACACCTCAATAGCATTCTCTTCAGTTGCACATATCTGCCGAGATGTAAACTATGGCTGACTAATTCGCAACCTCCATGCTAATGGGGCCTCTTTTTTCTTTATCTGTATCTACATACACATTGGACGAGGCCTATACTATGGCTCATTCCTTTACAAAGAGACATGAAATATCGGCGTTATCCTTTTATTCCTGACCATAGCAACAGCTTTTGTGGGCTATGTTCTTCCATGAGGACAAATATCATTCTGAGGGGCTACCGTAATTACTAATCTTCTCTCTGCTATTCCGTACATCGGAAACGTACTAGTCCAATGAATCTGGGGGGGCTTCTCAGTAGACAATGCCACACTAACCCGCTTCTTTACTTTT…	E_CO	1
LOW_CO_Washington_14	CTATTTCTAGCCATGCACTACACGGCAGACACCTCAATAGCATTCTCTTCAGTTGCACATATCTGCCGAGATGTAAACTATGGCTGACTAATTCGCAACCTCCATGCTAATGGGGCCTCTTTTTTCTTTATCTGTATCTACATACACATTGGACGAGGCCTATACTATGGCTCATTCCTTTACAAAGAGACATGAAATATCGGCGTTATCCTTTTATTCCTGACCATAGCAACAGCTTTTGTGGGCTATGTTCTTCCATGAGGACAAATATCATTCTGAGGGGCTACCGTAATTACTAATCTTCTCTCTGCTATTCCGTACATCGGAAACGTACTAGTCCAATGAATCTGGGGGGGCTTCTCAGTAGACAATGCCACACTAACCCGCTTCTTTACTTTT…	E_CO	1
LOW_CO_Washington_15	CTATTTCTAGCCATGCACTACACGGCAGACACCTCAATAGCATTCTCTTCAGTTGCACATATCTGCCGAGATGTAAACTATGGCTGACTAATTCGCAACCTCCATGCTAATGGGGCCTCTTTTTTCTTTATCTGTATCTACATACACATTGGACGAGGCCTATACTATGGCTCATTCCTTTACAAAGAGACATGAAATATCGGCGTTATCCTTTTATTCCTGACCATAGCAACAGCTTTTGTGGGCTATGTTCTTCCATGAGGACAAATATCATTCTGAGGGGCTACCGTAATTACTAATCTTCTCTCTGCTATTCCGTACATCGGAAACGTACTAGTCCAATGAATCTGGGGGGGCTTCTCAGTAGACAATGCCACACTAACCCGCTTCTTTACTTTT…	E_CO	1
LOW_CO_Washington_16	CTATTTCTAGCCATGCACTACACGGCAGACACCTCAATAGCATTCTCTTCAGTTGCACATATCTGCCGAGATGTAAACTATGGCTGACTAATTCGCAACCTCCATGCTAATGGGGCCTCTTTTTTCTTTATCTGTATCTACATACACATTGGACGAGGCCTATACTATGGCTCATTCCTTTACAAAGAGACATGAAATATCGGCGTTATCCTTTTATTCCTGACCATAGCAACAGCTTTTGTGGGCTATGTTCTTCCATGAGGACAAATATCATTCTGAGGGGCTACCGTAATTACTAATCTTCTCTCTGCTATTCCGTACATCGGAAACGTACTAGTCCAATGAATCTGGGGGGGCTTCTCAGTAGACAATGCCACACTAACCCGCTTCTTTACTTTT…	E_CO	1
LOW_CO_Washington_17	CTATTTCTAGCCATGCACTACACGGCAGACACCTCAATAGCATTCTCTTCAGTTGCACATATCTGCCGAGATGTAAACTATGGCTGACTAATTCGCAACCTCCATGCTAATGGGGCCTCTTTTTTCTTTATCTGTATCTACATACACATCGGACGAGGCCTATACTATGGCTCATTCCTTTACAAAGAGACATGAAATATCGGCGTTATCCTTTTATTCCTGACCATAGCAACAGCTTTTGTGGGCTATGTTCTTCCATGAGGACAAATATCATTCTGAGGGGCTACCGTAATTACTAATCTTCTCTCTGCTATTCCGTACATCGGAAACGTACTAGTCCAATGAATCTGGGGGGGCTTCTCAGTAGACAATGCCACACTAACCCGCTTCTTTACTTTT…	E_CO	1
LOW_CO_Washington_18	CTATTTCTAGCCATGCACTACACGGCAGACACCTCAATAGCATTCTCTTCAGTTGCACATATCTGCCGAGATGTAAACTATGGCTGACTAATTCGCAACCTCCATGCTAATGGGGCCTCTTTTTTCTTTATCTGTATCTACATACACATCGGACGAGGCCTATACTATGGCTCATTCCTTTACAAAGAGACATGAAATATCGGCGTTATCCTTTTATTCCTGACCATAGCAACAGCTTTTGTGGGCTATGTTCTTCCATGAGGACAAATATCATTCTGAGGGGCTACCGTAATTACTAATCTTCTCTCTGCTATTCCGTACATCGGAAACGTACTAGTCCAATGAATCTGGGGGGGCTTCTCAGTAGACAATGCCACACTAACCCGCTTCTTTACTTTT…	E_CO	1
LOW_CO_Washington_19	CTATTTCTAGCCATGCACTACACGGCAGACACCTCAATAGCATTCTCTTCAGTTGCACATATCTGCCGAGATGTAAACTATGGCTGACTAATTCGCAACCTCCATGCTAATGGGGCCTCTTTTTTCTTTATCTGTATCTACATACACATCGGACGAGGCCTATACTATGGCTCATTCCTTTACAAAGAGACATGAAATATCGGCGTTATCCTTTTATTCCTGACCATAGCAACAGCTTTTGTGGGCTATGTTCTTCCATGAGGACAAATATCATTCTGAGGGGCTACCGTAATTACTAATCTTCTCTCTGCTATTCCGTACATCGGAAACGTACTAGTCCAATGAATCTGGGGGGGCTTCTCAGTAGACAATGCCACACTAACCCGCTTCTTTACTTTT…	E_CO	1
LOW_CO_Washington_2	CTATTTCTAGCCATGCACTACACGGCAGACACCTCAATAGCATTCTCTTCAGTTGCACATATCTGCCGAGATGTAAACTATGGCTGACTAATTCGCAACCTCCATGCTAATGGGGCCTCTTTTTTCTTTATCTGTATCTACATACACATTGGACGAGGCCTATACTATGGCTCATTCCTTTACAAAGAGACATGAAATATCGGCGTTATCCTTTTATTCCTGACCATAGCAACAGCTTTTGTGGGCTATGTTCTTCCATGAGGACAAATATCATTCTGAGGGGCTACCGTAATTACTAATCTTCTCTCTGCTATTCCGTACATCGGAAACGTACTAGTCCAATGAATCTGGGGGGGCTTCTCAGTAGACAATGCCACACTAACCCGCTTCTTTACTTTT…	E_CO	1
LOW_CO_Washington_20	CTATTTCTAGCCATGCACTACACGGCAGACACCTCAATAGCATTCTCTTCAGTTGCACATATCTGCCGAGATGTAAACTATGGCTGACTAATTCGCAACCTCCATGCTAATGGAGCCTCTTTTTTCTTTATCTGTATCTACATACACATTGGACGAGGCCTATACTATGGCTCATTCCTTTACAAAGAGACATGAAATATCGGCGTTATCCTTTTATTCCTGACCATAGCAACAGCTTTTGTGGGCTATGTTCTTCCATGAGGACAAATATCATTCTGAGGGGCTACCGTAATTACTAATCTTCTCTCTGCTATTCCGTACATCGGAAACGTACTAGTCCAATGAATCTGGGGGGGCTTCTCAGTAGACAATGCCACACTAACCCGCTTCTTTACTTTT…	E_CO	1
LOW_CO_Washington_3	CTATTTCTAGCCATGCACTACACGGCAGACACCTCAATAGCATTCTCTTCAGTTGCACATATCTGCCGAGATGTAAACTATGGCTGACTAATTCGCAACCTCCATGCTAATGGGGCCTCTTTTTTCTTTATCTGTATCTACATACACATTGGACGAGGCCTATACTATGGCTCATTCCTTTACAAAGAGACATGAAATATCGGCGTTATCCTTTTATTCCTGACCATAGCAACAGCTTTTGTGGGCTATGTTCTTCCATGAGGACAAATATCATTCTGAGGGGCTACCGTAATTACTAATCTTCTCTCTGCTATTCCGTACATCGGAAACGTACTAGTCCAATGAATCTGGGGGGGCTTCTCAGTAGACAATGCCACACTAACCCGCTTCTTTACTTTT…	E_CO	1
LOW_CO_Washington_4	CTATTTCTAGCCATGCACTACACGGCAGACACCTCAATAGCATTCTCTTCAGTTGCACATATCTGCCGAGATGTAAACTATGGCTGACTAATTCGCAACCTCCATGCTAATGGGGCCTCTTTTTTCTTTATCTGTATCTACATACACATTGGACGAGGCCTATACTATGGCTCATTCCTTTACAAAGAGACATGAAATATCGGCGTTATCCTTTTATTCCTGACCATAGCAACAGCTTTTGTGGGCTATGTTCTTCCATGAGGACAAATATCATTCTGAGGGGCTACCGTAATTACTAATCTTCTCTCTGCTATTCCGTACATCGGAAACGTACTAGTCCAATGAATCTGGGGGGGCTTCTCAGTAGACAATGCCACACTAACCCGCTTCTTTACTTTT…	E_CO	1
LOW_CO_Washington_5	CTATTTCTAGCCATGCACTACACGGCAGACACCTCAATAGCATTCTCTTCAGTTGCACATATCTGCCGAGATGTAAACTATGGCTGACTAATTCGCAACCTCCATGCTAATGGGGCCTCTTTTTTCTTTATCTGTATCTACATACACATTGGACGAGGCCTATACTATGGCTCATTCCTTTACAAAGAGACATGAAATATCGGCGTTATCCTTTTATTCCTGACCATAGCAACAGCTTTTGTGGGCTATGTTCTTCCATGAGGACAAATATCATTCTGAGGGGCTACCGTAATTACTAATCTTCTCTCTGCTATTCCGTACATCGGAAACGTACTAGTCCAATGAATCTGGGGGGGCTTCTCAGTAGACAATGCCACACTAACCCGCTTCTTTACTTTT…	E_CO	1
LOW_CO_Washington_6	CTATTTCTAGCCATGCACTACACGGCAGACACCTCAATAGCATTCTCTTCAGTTGCACATATCTGCCGAGATGTAAACTATGGCTGACTAATTCGCAACCTCCATGCTAATGGGGCCTCTTTTTTCTTTATCTGTATCTACATACACATTGGACGAGGCCTATACTATGGCTCATTCCTTTACAAAGAGACATGAAATATCGGCGTTATCCTTTTATTCCTGACCATAGCAACAGCTTTTGTGGGCTATGTTCTTCCATGAGGACAAATATCATTCTGAGGGGCTACCGTAATTACTAATCTTCTCTCTGCTATTCCGTACATCGGAAACGTACTAGTCCAATGAATCTGGGGGGGCTTCTCAGTAGACAATGCCACACTAACCCGCTTCTTTACTTTT…	E_CO	1
LOW_CO_Washington_7	CTATTTCTAGCCATGCACTACACGGCAGACACCTCAATAGCATTCTCTTCAGTTGCACATATCTGCCGAGATGTAAACTATGGCTGACTAATTCGCAACCTCCATGCTAATGGGGCCTCTTTTTTCTTTATCTGTATCTACATACACATTGGACGAGGCCTATACTATGGCTCATTCCTTTACAAAGAGACATGAAATATCGGCGTTATCCTTTTATTCCTGACCATAGCAACAGCTTTTGTGGGCTATGTTCTTCCATGAGGACAAATATCATTCTGAGGGGCTACCGTAATTACTAATCTTCTCTCTGCTATTCCGTACATCGGAAACGTACTAGTCCAATGAATCTGGGGGGGCTTCTCAGTAGACAATGCCACACTAACCCGCTTCTTTACTTTT…	E_CO	1
LOW_CO_Washington_8	CTATTTCTAGCCATGCACTACACGGCAGACACCTCAATAGCATTCTCTTCAGTTGCACATATCTGCCGAGATGTAAACTATGGCTGACTAATTCGCAACCTCCATGCTAATGGGGCCTCTTTTTTCTTTATCTGTATCTACATACACATTGGACGAGGCCTATACTATGGCTCATTCCTTTACAAAGAGACATGAAATATCGGCGTTATCCTTTTATTCCTGACCATAGCAACAGCTTTTGTGGGCTATGTTCTTCCATGAGGACAAATATCATTCTGAGGGGCTACCGTAATTACTAATCTTCTCTCTGCTATTCCGTACATCGGAAACGTACTAGTCCAATGAATCTGGGGGGGCTTCTCAGTAGACAATGCCACACTAACCCGCTTCTTTACTTTT…	E_CO	1
LOW_CO_Washington_9	CTATTTCTAGCCATGCACTACACGGCAGACACCTCAATAGCATTCTCTTCAGTTGCACATATCTGCCGAGATGTAAACTATGGCTGACTAATTCGCAACCTCCATGCTAATGGGGCCTCTTTTTTCTTTATCTGTATCTACATACACATTGGACGAGGCCTATACTATGGCTCATTCCTTTACAAAGAGACATGAAATATCGGCGTTATCCTTTTATTCCTGACCATAGCAACAGCTTTTGTGGGCTATGTTCTTCCATGAGGACAAATATCATTCTGAGGGGCTACCGTAATTACTAATCTTCTCTCTGCTATTCCGTACATCGGAAACGTACTAGTCCAATGAATCTGGGGGGGCTTCTCAGTAGACAATGCCACACTAACCCGCTTCTTTACTTTT…	E_CO	1
LC_KS_CheyenneCo_MHP9045	CTATTTCTAGCCATGCACTACACGGCAGACACCTCAATAGCATTCTCTTCAGTTGCACATATCTGCCGAGATGTAAACTATGGCTGACTAATTCGCAACCTCCATGCTAATGGGGCCTCTTTTTTCTTTATCTGTATCTACATACACATCGGACGAGGCCTATACTATGGCTCATTCCTTTACAAAGAGACATGAAATATCGGCGTTATCCTTTTATTCCTGACCATAGCAACAGCTTTTGTGGGCTATGTTCTTCCATGAGGACAAATATCATTCTGAGGGGCTACCGTAATTACTAATCTTCTCTCTGCTATTCCGTACATCGGAAACGTACTAGTCCAATGAATCTGGGGGGGCTTCTCAGTAGACAATGCCACACTAACCCGCTTCTTTACTTTT…	NW_KS	1
LC_KS_CheyenneCo_MHP9046	CTATTTCTAGCCATGCACTACACGGCAGACACCTCAATAGCATTCTCTTCAGTTGCACATATCTGCCGAGATGTAAACTATGGCTGACTAATTCGCAACCTCCATGCTAATGGGGCCTCTTTTTTCTTTATCTGTATCTACATACACATTGGACGAGGCCTATACTATGGCTCATTCCTTTACAAAGAGACATGAAATATCGGCGTTATCCTTTTATTCCTGACCATAGCAACAGCTTTTGTGGGCTATGTTCTTCCATGAGGACAAATATCATTCTGAGGGGCTACCGTAATTACTAATCTTCTCTCTGCTATTCCGTACATCGGAAACGTACTAGTCCAATGAATCTGGGGGGGCTTCTCAGTAGACAATGCCACACTAACCCGCTTCTTTACTTTT…	NW_KS	1
LC_KS_LoganCo_MHP9222	CTATTTCTAGCCATGCACTACACGGCAGACACCTCAATAGCATTCTCTTCAGTTGCACATATCTGCCGAGATGTAAACTATGGCTGACTAATTCGCAACCTCCATGCTAATGGGGCCTCTTTTTTCTTTATCTGTATCTACATACACATCGGACGAGGCCTATACTATGGCTCATTCCTTTACAAAGAGACATGAAATATCGGCGTTATCCTTTTATTCCTGACCATAGCAACAGCTTTTGTGGGCTATGTTCTTCCATGAGGACAAATATCATTCTGAGGGGCTACCGTAATTACTAATCTTCTCTCTGCTATTCCGTACATCGGAAACGTACTAGTCCAATGAATCTGGGGGGGCTTCTCAGTAGACAATGCCACACTAACCCGCTTCTTTACTTTT…	NW_KS	1
PG_OK_GradyCo_DBS391	CTATTTCTAGCCATGCACTACACGGCAGACACCTCAATAGCATTCTCTTCAGTTGCACATATCTGCCGAGATGTAAACTATGGCTGACTAATTCGCAACCTCCATGCTAATGGGGCCTCTTTTTTCTTTATCTGTATCTATATACACATTGGACGAGGCCTATACTATGGCTCATTCCTTTACAAAGAGACATGAAATATCGGCGTTATCCTTTTATTCCTGACCATAGCAACAGCTTTTGTGGGCTATGTTCTTCCATGAGGACAAATATCATTCTGAGGGGCTACCGTAATTACTAATCTTCTCTCTGCTATTCCGTACATCGGAAACGTACTAGTCCAATGAATCTGGGGGGGCTTCTCAGTAGACAATGCCACACTAACCCGCTTCTTTACTTTT…	Cent_OK	1
PG_OK_PayneCo_MVZ145173	CTATTTCTAGCCATGCACTACACGGCAGACACCTCAATAGCATTCTCTTCAGTTGCACATATCTGCCGAGATGTAAACTATGGCTGACTAATTCGCAACCTCCATGCTAATGGGGCCTCTTTTTTCTTTATCTGTATCTACATACACATTGGACGAGGCCTATACTATGGCTCATTCCTTTACAAAGAGACATGAAATATCGGCGTTATCCTTTTATTCCTGACCATAGCAACAGCTTTTGTGGGCTATGTTCTTCCATGAGGACAAATATCATTCTGAGGGGCTACCGTAATTACTAATCTTCTCTCTGCTATTCCGTACATCGGAAACGTACTAGTCCAATGAATCTGGGGGGGCTTCTCAGTAGACAATGCCACACTAACCCGCTTCTTTACTTTT…	Cent_OK	1
PG_OK_PayneCo_MVZ145174	CTATTTCTAGCCATGCACTACACGGCAGACACCTCAATAGCATTCTCTTCAGTTGCACATATTTGCCGAGATGTAAACTATGGCTGACTAATTCGCAACCTCCATGCTAATGGGGCCTCTTTTTTCTTTATCTGTATCTACATACACATTGGACGAGGCCTATACTATGGCTCATTCCTTTACAAAGAGACATGAAATATCGGCGTTATCCTTTTATTCCTGACCATAGCAACAGCTTTTGTGGGCTATGTTCTTCCATGAGGACAAATATCATTCTGAGGGGCTACCGTAATTACTAATCTTCTCTCTGCTATTCCGTACATCGGAAACGTACTAGTCCAATGAATCTGGGGGGGCTTCTCAGTAGACAATGCCACACTAACCCGCTTCTTTACTTTT…	Cent_OK	1
PG_OK_PayneCo_MVZ145175	CTATTTCTAGCCATGCACTACACGGCAGACACCTCAATAGCATTCTCTTCAGTTGCACATATCTGCCGAGATGTAAACTATGGCTGACTAATTCGCAACCTCCATGCTAATGGGGCCTCTTTTTTCTTTATCTGTATCTACATACACATCGGACGAGGCCTATACTATGGCTCATTCCTTTACAAAGAGACATGAAATATCGGCGTTATCCTTTTATTCCTGACCATAGCAACAGCTTTTGTGGGCTATGTTCTTCCATGAGGACAAATATCATTCTGAGGGGCTACCGTAATTACTAATCTTCTCTCTGCTATTCCGTACATCGGAAACGTACTAGTCCAATGAATCTGGGGGGGCTTCTCAGTAGACAATGCCACACTAACCCGCTTCTTTACTTTT…	Cent_OK	1
PG_OK_PayneCo_MVZ145176	CTATTTCTAGCCATGCACTACACGGCAGACACCTCAATAGCATTCTCTTCAGTTGCACATATCTGCCGAGATGTAAACTATGGCTGACTAATTCGCAACCTCCATGCTAATGGGGCCTCTTTTTTCTTTATCTGTATCTATATACACATTGGACGAGGCCTATACTATGGCTCATTCCTTTACAAAGAGACATGAAATATCGGCGTTATCCTTTTATTCCTGACCATAGCAACAGCTTTTGTGGGCTATGTTCTTCCATGAGGACAAATATCATTCTGAGGGGCTACCGTAATTACTAATCTTCTCTCTGCTATTCCGTACATCGGAAACGTACTAGTCCAATGAATCTGGGGGGGCTTCTCAGTAGACAATGCCACACTAACCCGCTTCTTTACTTTT…	Cent_OK	1
PG_OK_PayneCo_MVZ145177	CTATTTCTAGCCATGCACTACACGGCAGACACCTCAATAGCATTCTCTTCAGTTGCACATATCTGCCGAGATGTAAACTATGGCTGACTAATTCGCAACCTCCATGCTAATGGGGCCTCTTTTTTCTTTATCTGTATCTACATACACATTGGACGAGGCCTATACTATGGCTCATTCCTTTACAAAGAGACATGAAATATCGGCGTTATCCTTTTATTCCTGACCATAGCAACAGCTTTTGTGGGCTATGTTCTTCCATGAGGACAAATATCATTCTGAGGGGCTACCGTAATTACTAATCTTCTCTCTGCTATTCCGTACATCGGAAACGTACTAGTCCAATGAATCTGGGGGGGCTTCTCAGTAGACAATGCCACACTAACCCGCTTCTTTACTTTT…	Cent_OK	1
PG_OK_PayneCo_MVZ145205	CTATTTCTAGCCATGCACTACACGGCAGACACCTCAATAGCATTCTCTTCAGTTGCACATATCTGCCGAGATGTAAACTATGGCTGACTAATTCGCAACCTACATGCTAATGGGGCCTCTTTTTTCTTTATCTGTATCTACATACACATTGGACGAGGCCTATACTATGGCTCATTCCTTTACAAAGAGACATGAAATATCGGCGTTATCCTTTTATTCCTGACCATAGCAACAGCTTTTGTGGGCTATGTTCTTCCATGAGGACAAATATCATTCTGAGGGGCTACCGTAATTACTAATCTTCTCTCTGCTATTCCGTACATCGGAAACGTACTAGTCCAATGAATCTGGGGGGGCTTCTCAGTAGACAATGCCACACTAACCCGCTTCTTTACTTTT…	Cent_OK	1
PG_OK_PayneCo_MVZ145206	CTATTTCTAGCCATGCACTACACGGCAGACACCTCAATAGCATTCTCTTCAGTTGCACATATCTGCCGAGATGTAAACTATGGCTGACTAATTCGCAACCTCCATGCTAATGGGGCCTCTTTTTTCTTTATCTGTATCTACATACACATTGGACGAGGCCTATACTATGGCTCATTCCTTTACAAAGAGACATGAAATATCGGCGTTATCCTTTTATTCCTGACCATAGCAACAGCTTTTGTGGGCTATGTTCTTCCATGAGGACAAATATCATTCTGAGGGGCTACCGTAATTACTAATCTTCTCTCTGCTATTCCGTACATCGGAAACGTACTAGTCCAATGAATCTGGGGGGGCTTCTCAGTAGACAATGCCACACTAACCCGCTTCTTTACTTTT…	Cent_OK	1
PG_OK_PayneCo_MVZ149680	CTATTTCTAGCCATGCACTACACGGCAGACACCTCAATAGCATTCTCTTCAGTTGCACATATCTGCCGAGATGTAAACTATGGCTGACTAATTCGCAACCTCCATGCTAATGGGGCCTCTTTTTTCTTTATCTGTATCTACATACACATCGGACGAGGCCTATACTATGGCTCATTCCTTTACAAAGAGACATGAAATATCGGCGTTATCCTTTTATTCCTGACCATAGCAACAGCTTTTGTGGGCTATGTTCTTCCATGAGGACAAATATCATTCTGAGGGGCTACCGTAATTACTAATCTTCTCTCTGCTATTCCGTACATCGGAAACGTACTAGTCCAATGAATCTGGGGGGGCTTCTCAGTAGACAATGCCACACTAACCCGCTTCTTTACTTTT…	Cent_OK	1
PG_OK_PayneCo_MVZ164812	CTATTTCTAGCCATGCACTACACGGCAGACACCTCAATAGCATTCTCTTCAGTTGCACATATCTGCCGAGATGTAAACTATGGCTGACTAATTCGCAACCTCCATGCTAATGGGGCCTCTTTTTTCTTTATCTGTATCTACATACACATCGGACGAGGCCTATACTATGGCTCATTCCTTTACAAAGAGACATGAAATATCGGCGTTATCCTTTTATTCCTGACCATAGCAACAGCTTTTGTGGGCTATGTTCTTCCATGAGGACAAATATCATTCTGAGGGGCTACCGTAATTACTAATCTTCTCTCTGCTATTCCGTACATCGGAAACGTACTAGTCCAATGAATCTGGGGGGGCTTCTCAGTAGACAATGCCACACTAACCCGCTTCTTTACTTTT…	Cent_OK	1
ER_OK_EllisCo_DBS843	CTATTTCTAGCCATGCACTACACGGCAGACACCTCAATAGCATTCTCTTCAGTTGCACATATCTGCCGAGATGTAAACTATGGCTGACTAATTCGCAACCTCCATGCTAATGGGGCCTCTTTTTTCTTTATCTGTATCTATATACACATTGGACGAGGCCTATACTATGGCTCATTCCTTTACAAAGAGACATGAAATATCGGCGTTATCCTTTTATTCCTGACCATAGCAACAGCTTTTGTGGGCTATGTTCTTCCATGAGGACAAATATCATTCTGAGGGGCTACCGTAATTACTAATCTTCTCTCTGCTATTCCGTACATCGGAAACGTACTAGTCCAATGAATCTGGGGGGGCTTCTCAGTAGACAATGCCACACTAACCCGCTTCTTTACTTTT…	NW_OK	1
ER_OK_EllisCo_DBS844	CTATTTCTAGCCATGCACTACACGGCAGACACCTCAATAGCATTCTCTTCAGTTGCACATATCTGCCGAGATGTAAACTATGGCTGACTAATTCGCAACCTCCATGCTAATGGGGCCTCTTTTTTCTTTATCTGTATCTACATACACATTGGACGAGGCCTATACTATGGCTCATTCCTTTACAAAGAGACATGAAATATCGGCGTTATCCTTTTATTCCTGACCATAGCAACAGCTTTTGTGGGCTATGTTCTTCCATGAGGACAAATATCATTCTGAGGGGCTACCGTAATTACTAATCTTCTCTCTGCTATTCCGTACATCGGAAACGTACTAGTCCAATGAATCTGGGGGGGCTTCTCAGTAGACAATGCCACACTAACCCGCTTCTTTACTTTT…	NW_OK	1
ER_OK_EllisCo_DBS845	CTATTTCTAGCCATGCACTACACGGCAGACACCTCAATAGCATTCTCTTCAGTTGCACATATCTGCCGAGATGTAAACTATGGCTGACTAATTCGCAACCTCCATGCTAATGGGGCCTCTTTTTTCTTTATCTGTATCTATATACACATTGGACGAGGCCTATACTATGGCTCATTCCTTTACAAAGAGACATGAAATATCGGCGTTATCCTTTTATTCCTGACCATAGCAACAGCTTTTGTGGGCTATGTTCTTCCATGAGGACAAATATCATTCTGAGGGGCTACCGTAATTACTAATCTTCTCTCTGCTATTCCGTACATCGGAAACGTACTAGTCCAATGAATCTGGGGGGGCTTCTCAGTAGACAATGCCACACTAACCCGCTTCTTTACTTTT…	NW_OK	1
ER_OK_EllisCo_DBS875	CTATTTCTAGCCATGCACTACACGGCAGACACCTCAATAGCATTCTCTTCAGTTGCACATATCTGCCGAGATGTAAACTATGGCTGACTAATTCGCAACCTCCATGCTAATGGGGCCTCTTTTTTCTTTATCTGTATCTATATACACATTGGACGAGGCCTATACTATGGCTCATTCCTTTACAAAGAGACATGAAATATCGGCGTTATCCTTTTATTCCTGACCATAGCAACAGCTTTTGTGGGCTATGTTCTTCCATGAGGACAAATATCATTCTGAGGGGCTACCGTAATTACTAATCTTCTCTCTGCTATTCCGTACATCGGAAACGTACTAGTCCAATGAATCTGGGGGGGCTTCTCAGTAGACAATGCCACACTAACCCGCTTCTTTACTTTT…	NW_OK	1
ER_OK_RogerMills_DBS839	CTATTTCTAGCCATGCACTACACGGCAGACACCTCAATAGCATTCTCTTCAGTTGCACATATCTGCCGAGATGTAAACTATGGCTGACTAATTCGCAACCTCCATGCTAATGGGGCCTCTTTTTTCTTTATCTGTATCTACATACACATTGGACGAGGCCTATACTATGGCTCATTCCTTTACAAAGAGACATGAAATATCGGCGTTATCCTTTTATTCCTGACCATAGCAACAGCTTTTGTGGGCTATGTTCTTCCATGAGGACAAATATCATTCTGAGGGGCTACCGTAATTACTAATCTTCTCTCTGCTATTCCGTACATCGGAAACGTACTAGTCCAATGAATCTGGGGGGGCTTCTCAGTAGACAATGCCACACTAACCCGCTTCTTTACTTTT…	NW_OK	1
ER_OK_RogerMills_DBS840	CTATTTCTAGCCATGCACTACACGGCAGACACCTCAATAGCATTCTCTTCAGTTGCACATATCTGCCGAGATGTAAACTATGGCTGACTAATTCGCAACCTCCATGCTAATGGGGCCTCTTTTTTCTTTATCTGTATCTATATACACATTGGACGAGGCCTATACTATGGCTCATTCCTTTACAAAGAGACATGAAATATCGGCGTTATCCTTTTATTCCTGACCATAGCAACAGCTTTTGTGGGCTATGTTCTTCCATGAGGACAAATATCATTCTGAGGGGCTACCGTAATTACTAATCTTCTCTCTGCTATTCCGTACATCGGAAACGTACTAGTCCAATGAATCTGGGGGGGCTTCTCAGTAGACAATGCCACACTAACCCGCTTCTTTACTTTT…	NW_OK	1
ER_OK_RogerMills_DBS841	CTATTTCTAGCCATGCACTACACGGCAGACACCTCAATAGCATTCTCTTCAGTTGCACATATCTGCCGAGATGTAAACTATGGCTGACTAATTCGCAACCTCCATGCTAATGGGGCCTCTTTTTTCTTTATCTGTATCTACATACACATTGGACGAGGCCTATACTATGGCTCATTCCTTTACAAAGAGACATGAAATATCGGCGTTATCCTTTTATTCCTGACCATAGCAACAGCTTTTGTGGGCTATGTTCTTCCATGAGGACAAATATCATTCTGAGGGGCTACCGTAATTACTAATCTTCTCTCTGCTATTCCGTACATCGGAAACGTACTAGTCCAATGAATCTGGGGGGGCTTCTCAGTAGACAATGCCACACTAACCCGCTTCTTTACTTTT…	NW_OK	1
DJ_KS_Doniphan_MHP9098	CTATTTCTAGCCATGCACTACACGGCAGACACCTCAATAGCATTCTCTTCAGTTGCACATATCTGCCGAGATGTAAACTATGGCTGACTAATTCGCAACCTCCATGCTAATGGGGCCTCTTTTTTCTTTATCTGTATCTACATACACATCGGACGAGGCCTATACTATGGCTCATTCCTTTACAAAGAGACATGAAATATCGGCGTTATCCTTTTATTCCTGACCATAGCAACAGCTTTTGTGGGCTATGTTCTTCCATGAGGACAAATATCATTCTGAGGGGCTACCGTAATTACTAATCTTCTCTCTGCTATTCCGTACATCGGAAACGTACTAGTCCAATGAATCTGGGGGGGCTTCTCAGTAGACAATGCCACACTAACCCGCTTCTTTACTTTT…	NE_KS	1
DJ_KS_Johnson_MVZ234170	CTATTTCTAGCCATGCACTACACGGCAGACACCTCAATAGCATTCTCTTCAGTTGCACATATCTGCCGAGATGTAAACTATGGCTGACTAATTCGCAACCTCCATGCTAATGGGGCCTCTTTTTTCTTTATCTGTATCTACATACACATTGGACGAGGCCTATACTATGGCTCATTCCTTTACAAAGAGACATGAAATATCGGCGTTATCCTTTTATTCCTGACCATAGCAACAGCTTTTGTGGGCTATGTTCTTCCATGAGGACAAATATCATTCTGAGGGGCTACCGTAATTACTAATCTTCTCTCTGCTATTCCGTACATCGGAAACGTACTAGTCCAATGAATCTGGGGGGGCTTCTCAGTAGACAATGCCACACTAACCCGCTTCTTTACTTTT…	NE_KS	1
DJ_KS_Johnson_MVZ234171	CTATTTCTAGCCATGCACTACACGGCAGACACCTCAATAGCATTCTCTTCAGTTGCACATATCTGCCGAGATGTAAACTATGGCTGACTAATTCGCAACCTCCATGCTAATGGGGCCTCTTTTTTCTTTATCTGTATCTACATACACATTGGACGAGGCCTATACTATGGCTCATTCCTTTACAAAGAGACATGAAATATCGGCGTTATCCTTTTATTCCTGACCATAGCAACAGCTTTTGTGGGCTATGTTCTTCCATGAGGACAAATATCATTCTGAGGGGCTACCGTAATTACTAATCTTCTCTCTGCTATTCCGTACATCGGAAACGTACTAGTCCAATGAATCTGGGGGGGCTTCTCAGTAGACAATGCCACACTAACCCGCTTCTTTACTTTT…	NE_KS	1
GSM_KS_Grant_MHP8994	CTATTTCTAGCCATGCACTACACGGCAGACACCTCAATAGCATTCTCTTCAGTTGCACATATCTGCCGAGATGTAAACTATGGCTGACTAATTCGCAACCTCCATGCTAATGGGGCCTCTTTTTTCTTTATCTGTATCTACATACACATCGGACGAGGCCTATACTATGGCTCATTCCTTTACAAAGAGACATGAAATATCGGCGTTATCCTTTTATTCCTGACCATAGCAACAGCTTTTGTGGGCTATGTTCTTCCATGAGGACAAATATCATTCTGAGGGGCTACCGTAATTACTAATCTTCTCTCTGCTATTCCGTACATCGGAAACGTACTAGTCCAATGAATCTGGGGGGGCTTCTCAGTAGACAATGCCACACTAACCCGCTTCTTTACTTTT…	SW_KS	1
GSM_KS_Meade_MHP8998	CTATTTCTAGCCATGCACTACACGGCAGACACCTCAATAGCATTCTCTTCAGTTGCACATATCTGCCGAGATGTAAACTATGGCTGACTAATTCGCAACCTCCATGCTAATGGGGCCTCTTTTTTCTTTATCTGTATCTACATACACATTGGACGAGGCCTATACTATGGCTCATTCCTTTACAAAGAGACATGAAATATCGGCGTTATCCTTTTATTCCTGACCATAGCAACAGCTTTTGTGGGCTATGTTCTTCCATGAGGACAAATATCATTCTGAGGGGCTACCGTAATTACTAATCTTCTCTCTGCTATTCCGTACATCGGAAACGTACTAGTCCAATGAATCTGGGGGGGCTTCTCAGTAGACAATGCCACACTAACCCGCTTCTTTACTTTT…	SW_KS	1
GSM_KS_Meade_MHP9015	CTATTTCTAGCCATGCACTACACGGCAGACACCTCAATAGCATTCTCTTCAGTTGCACATATCTGCCGAGATGTAAACTATGGCTGACTAATTCGCAACCTCCATGCTAATGGGGCCTCTTTTTTCTTTATCTGTATTTACATACACATCGGACGAGGCCTATACTATGGCTCATTCCTTTACAAAGAGACATGAAATATCGGCGTTATCCTTTTATTCCTGACCATAGCAACAGCTTTTGTGGGCTATGTTCTTCCATGAGGACAAATATCATTCTGAGGGGCTACCGTAATTACTAATCTTCTCTCTGCTATTCCGTACATCGGAAACGTACTAGTCCAATGAATCTGGGGGGGCTTCTCAGTAGACAATGCCACACTAACCCGCTTCTTTACTTTT…	SW_KS	1
GSM_KS_Meade_MHP9137	CTATTTCTAGCCATGCACTACACGGCAGACACCTCAATAGCATTCTCTTCAGTTGCACATATCTGCCGAGATGTAAACTATGGCTGACTAATTCGCAACCTCCATGCTAATGGGGCCTCTTTTTTCTTTATCTGTATCTATATACACATTGGACGAGGCCTATACTATGGCTCATTCCTTTACAAAGAGACATGAAATATCGGCGTTATCCTTTTATTCCTGACCATAGCAACAGCTTTTGTGGGCTATGTTCTTCCATGAGGACAAATATCATTCTGAGGGGCTACCGTAATTACTAATCTTCTCTCTGCTATTCCGTACATCGGAAACGTACTAGTCCAATGAATCTGGGGGGGCTTCTCAGTAGACAATGCCACACTAACCCGCTTCTTTACTTTT…	SW_KS	1
GSM_KS_Stevens_MHP8990	CTATTTCTAGCCATGCACTACACGGCAGACACCTCAATAGCATTCTCTTCAGTTGCACATATCTGCCGAGATGTAAACTATGGCTGACTAATTCGCAACCTCCATGCTAATGGGGCCTCTTTTTTCTTTATCTGTATCTACATACACATTGGACGAGGCCTATACTATGGCTCATTCCTTTACAAAGAGACATGAAATATCGGCGTTATCCTTTTATTCCTGACCATAGCAACAGCTTTTGTGGGCTATGTTCTTCCATGAGGACAAATATCATTCTGAGGGGCTACCGTAATTACTAATCTTCTCTCTGCTATTCCGTACATCGGAAACGTACTAGTCCAATGAATCTGGGGGGGCTTCTCAGTAGACAATGCCACACTAACCCGCTTCTTTACTTTT…	SW_KS	1
GSM_KS_Stevens_MHP8991	CTATTTCTAGCCATGCACTACACGGCAGACACCTCAATAGCATTCTCTTCAGTTGCACATATCTGCCGAGATGTAAACTATGGCTGACTAATTCGCAACCTCCATGCTAATGGGGCCTCTTTTTTCTTTATCTGTATCTACATACACATCGGACGAGGCCTATACTATGGCTCATTCCTTTACAAAGAGACATGAAATATCGGCGTTATCCTTTTATTCCTGACCATAGCAACAGCTTTTGTGGGCTATGTTCTTCCATGAGGACAAATATCATTCTGAGGGGCTACCGTAATTACTAATCTTCTCTCTGCTATTCCGTACATCGGAAACGTACTAGTCCAATGAATCTGGGGGGGCTTCTCAGTAGACAATGCCACACTAACCCGCTTCTTTACTTTT…	SW_KS	1
SW_CochiseAZ_410_1	CTATTTCTAGCCATGCACTACACGGCAGACACCTCAATAGCATTCTCTTCAGTTGCACATATCTGCCGAGATGTAAACTATGGCTGACTAATTCGCAACCTCCATGCTAATGGAGCCTCTTTTTTCTTTATCTGTATCTACATACACATTGGACGAGGCCTATACTATGGCTCATTCCTTTACAAAGAGACATGAAATATCGGCGTTATCCTTTTATTCCTGACCATAGCAACAGCTTTTGTGGGCTATGTTCTTCCATGAGGACAAATATCATTCTGAGGGGCTACCGTAATTACTAATCTTCTCTCTGCTATTCCGTACATCGGAAACGTACTAGTCCAATGAATCTGGGGGGGCTTCTCAGTAGACAATGCCACACTAACCCGCTTCTTTACTTTT…	SE_AZ	1
SW_CochiseAZ_410_26	CTATTTCTAGCCATGCACTACACGGCAGACACCTCAATAGCATTCTCTTCAGTTGCACATATCTGCCGAGATGTAAACTATGGCTGACTAATTCGCAACCTCCATGCTAATGGGGCCTCTTTTTTCTTTATCTGTATCTACATACACATTGGACGAGGCCTATACTATGGCTCATTCCTTTACAAAGAGACATGAAATATCGGCGTTATCCTTTTATTCCTGACCATAGCAACAGCTTTTGTGGGCTATGTTCTTCCATGAGGACAAATATCATTCTGAGGGGCTACCGTAATTACTAATCTTCTCTCTGCTATTCCGTACATTGGAAACGTACTAGTCCAATGAATCTGGGGGGGCTTCTCAGTAGACAATGCCACACTAACCCGCTTCTTTACTTTT…	SE_AZ	1
SW_CochiseAZ_410_4	CTATTTCTAGCCATGCACTACACGGCAGACACCTCAATAGCATTCTCTTCAGTTGCACATATCTGCCGAGATGTAAACTATGGCTGACTAATTCGCAACCTCCATGCTAATGGGGCCTCTTTTTTCTTTATCTGTATCTACATACACATTGGACGAGGCCTATACTATGGCTCATTCCTTTACAAAGAGACATGAAATATCGGCGTTATCCTTTTATTCCTGACCATAGCAACAGCTTTTGTGGGCTATGTTCTTCCATGAGGACAAATATCATTCTGAGGGGCTACCGTAATTACTAATCTTCTCTCTGCTATTCCGTACATCGGAAACGTACTAGTCCAATGAATCTGGGGGGGCTTCTCAGTAGACAATGCCACACTAACCCGCTTCTTTACTTTT…	SE_AZ	1
SW_CochiseAZ_410_5	CTATTTCTAGCCATGCACTACACGGCAGACACCTCAATAGCATTCTCTTCAGTTGCACATATCTGCCGAGATGTAAACTATGGCTGACTAATTCGCAACCTCCATGCTAATGGGGCCTCTTTTTTCTTTATCTGTATCTACATACACATTGGACGAGGCCTATACTATGGCTCATTCCTTTACAAAGAGACATGAAATATCGGCGTTATCCTTTTATTCCTGACCATAGCAACAGCTTTTGTGGGCTATGTTCTTCCATGAGGACAAATATCATTCTGAGGGGCTACCGTAATTACTAATCTTCTCTCTGCTATTCCGTACATCGGAAACGTACTAGTCCAATGAATCTGGGGGGGCTTCTCAGTAGACAATGCCACACTAACCCGCTTCTTTACTTTT…	SE_AZ	1
SW_CochiseAZ_Apache1	CTATTTCTAGCCATGCACTACACAGCAGACACCTCAATAGCATTCTCTTCAGTTGCACATATCTGCCGAGATGTAAACTATGGCTGACTAATTCGCAACCTCCATGCTAATGGGGCCTCTTTTTTCTTTATCTGTATCTACATACACATTGGACGAGGCCTATACTATGGCTCATTCCTTTACAAAGAGACATGAAATATCGGCGTTATCCTTTTATTCCTGACCATAGCAACAGCTTTTGTGGGCTATGTTCTTCCATGAGGACAAATATCATTCTGAGGGGCTACCGTAATTACTAATCTTCTCTCTGCTATTCCGTACATCGGAAACGTACTAGTCCAATGAATCTGGGGGGGCTTCTCAGTAGACAATGCCACACTAACCCGCTTCTTTACTTTT…	SE_AZ	1
SW_CochiseAZ_Apache12	CTATTTCTAGCCATGCACTACACGGCAGACACCTCAATAGCATTCTCTTCAGTTGCACATATCTGCCGAGATGTAAACTATGGCTGACTAATTCGCAACCTCCATGCTAATGGGGCCTCTTTTTTCTTTATCTGTATCTACATACACATTGGACGAGGCCTATACTATGGCTCATTCCTTTACAAAGAGACATGAAATATCGGCGTTATCCTTTTATTCCTGACCATAGCAACAGCTTTTGTGGGCTATGTTCTTCCATGAGGACAAATATCATTCTGAGGGGCTACCGTAATTACTAATCTTCTCTCTGCTATTCCGTACATCGGAAACGTACTAGTCCAATGAATCTGGGGGGGTTTCTCAGTAGACAATGCCACACTAACCCGCTTCTTTACTTTT…	SE_AZ	1
SW_CochiseAZ_Apache4	CTATTTCTAGCCATGCACTACACGGCAGACACCTCAATAGCATTCTCTTCAGTTGCACATATCTGCCGAGATGTAAACTATGGCTGACTAATTCGCAACCTCCATGCTAATGGGGCCTCTTTTTTCTTTATCTGTATCTACATACACATTGGACGAGGCCTATACTATGGCTCATTCCTTTACAAAGAGACATGAAATATCGGCGTTATCCTTTTATTCCTGACCATAGCAACAGCTTTTGTGGGCTATGTTCTTCCATGAGGACAAATATCATTCTGAGGGGCTACCGTAATTACTAATCTTCTCTCTGCTATTCCGTACATCGGAAACGTACTAGTCCAATGAATCTGGGGGGGCTTCTCAGTAGACAATGCCACACTAACCCGCTTCTTTACTTTT…	SE_AZ	1
SW_CochiseAZ_Apache5	CTATTTCTAGCCATGCACTACACGGCAGACACCTCAATAGCATTCTCTTCAGTTGCACATATCTGCCGAGATGTAAACTATGGCTGACTAATTCGCAACCTCCATGCTAATGGGGCCTCTTTTTTCTTTATCTGTATCTACATACACATTGGACGAGGCCTATACTATGGCTCATTCCTTTACAAAGAGACATGAAATATCGGCGTTATCCTTTTATTCCTGACCATAGCAACAGCTTTTGTGGGCTATGTTCTTCCATGAGGACAAATATCATTCTGAGGGGCTACCGTAATTACTAATCTTCTCTCTGCTATTCCGTACATCGGAAACGTACTAGTCCAATGAATCTGGGGGGGCTTCTCAGTAGACAATGCCACACTAACCCGCTTCTTTACTTTT…	SE_AZ	1
SW_CochiseAZ_BlueSky1	CTATTTCTAGCCATGCACTACACGGCAGACACCTCAATAGCATTCTCTTCAGTTGCACATATCTGCCGAGATGTAAACTATGGCTGACTAATTCGCAACCTCCATGCTAATGGGGCCTCTTTTTTCTTTATCTGTATCTACATACACATTGGACGAGGCCTATACTATGGCTCATTCCTTTACAAAGAGACATGAAATATCGGCGTTATCCTTTTATTCCTGACCATAGCAACAGCTTTTGTGGGCTATGTTCTTCCATGAGGACAAATATCATTCTGAGGGGCTACCGTAATTACTAATCTTCTCTCTGCTATTCCGTACATCGGAAACGTACTAGTCCAATGAATCTGGGGGGGCTTCTCAGTAGACAATGCCACACTAACCCGCTTCTTTACTTTT…	SE_AZ	1
SW_CochiseAZ_BlueSky2	CTATTTCTAGCCATGCACTACACGGCAGACACCTCAATAGCATTCTCTTCAGTTGCACATATCTGCCGAGATGTAAACTATGGCTGACTAATTCGCAACCTCCATGCTAATGGGGCCTCTTTTTTCTTTATCTGTATCTACATACACATTGGACGAGGCCTATACTATGGCTCATTCCTTTACAAAGAGACATGAAATATCGGCGTTATCCTTTTATTCCTGACCATAGCAACAGCTTTTGTGGGCTATGTTCTTCCATGAGGACAAATATCATTCTGAGGGGCTACCGTAATTACTAATCTTCTCTCTGCTATTCCGTACATCGGAAACGTACTAGTCCAATGAATCTGGGGGGGCTTCTCAGTAGACAATGCCACACTAACCCGCTTCTTTACTTTT…	SE_AZ	1
SW_CochiseAZ_BlueSky3	CTATTTCTAGCCATGCACTACACGGCAGACACCTCAATAGCATTCTCTTCAGTTGCACATATCTGCCGAGATGTAAACTATGGCTGACTAATTCGCAACCTCCATGCTAATGGGGCCTCTTTTTTCTTTATCTGTATCTACATACACATTGGACGAGGCCTATACTATGGCTCATTCCTTTACAAAGAGACATGAAATATCGGCGTTATCCTTTTATTCCTGACCATAGCAACAGCTTTTGTGGGCTATGTTCTTCCATGAGGACAAATATCATTCTGAGGGGCTACCGTAATTACTAATCTTCTCTCTGCTATTCCGTACATCGGAAACGTACTAGTCCAATGAATCTGGGGGGGCTTCTCAGTAGACAATGCCACACTAACCCGCTTCTTTACTTTT…	SE_AZ	1
SW_CochiseAZ_BlueSky4	CTATTTCTAGCCATGCACTACACGGCAGACACCTCAATAGCATTCTCTTCAGTTGCACATATCTGCCGAGATGTAAACTATGGCTGACTAATTCGCAACCTCCATGCTAATGGGGCCTCTTTTTTCTTTATCTGTATCTACATACACATTGGACGAGGCCTATACTATGGCTCATTCCTTTACAAAGAGACATGAAATATCGGCGTTATCCTTTTATTCCTGACCATAGCAACAGCTTTTGTGGGCTATGTTCTTCCATGAGGACAAATATCATTCTGAGGGGCTACCGTAATTACTAATCTTCTCTCTGCTATTCCGTACATCGGAAACGTACTAGTCCAATGAATCTGGGGGGGCTTCTCAGTAGACAATGCCACACTAACCCGCTTCTTTACTTTT…	SE_AZ	1
SW_CochiseAZ_GM_1	CTATTTCTAGCCATGCACTACACGGCAGACACCTCAATAGCATTCTCTTCAGTTGCACATATCTGCCGAGATGTAAACTATGGCTGACTAATTCGCAACCTCCATGCTAATGGGGCCTCTTTTTTCTTTATCTGTATCTACATACACATTGGACGAGGCCTATACTATGGCTCATTCCTTTACAAAGAGACATGAAATATCGGCGTTATCCTTTTATTCCTGACCATAGCAACAGCTTTTGTGGGCTATGTTCTTCCATGAGGACAAATATCATTCTGAGGGGCTACCGTAATTACTAATCTTCTCTCTGCTATTCCGTACATCGGAAACGTACTAGTCCAATGAATCTGGGGGGGCTTCTCAGTAGACAATGCCACACTAACCCGCTTCTTTACTTTT…	SE_AZ	1
SW_CochiseAZ_GM_2	CTATTTCTAGCCATGCACTACACGGCAGACACCTCAATAGCATTCTCTTCAGTTGCACATATCTGCCGAGATGTAAACTATGGCTGACTAATTCGCAACCTCCATGCTAATGGGGCCTCTTTTTTCTTTATCTGTATCTACATACACATTGGACGAGGCCTATACTATGGCTCATTCCTTTACAAAGAGACATGAAATATCGGCGTTATCCTTTTATTCCTGACCATAGCAACAGCTTTTGTGGGCTATGTTCTTCCATGAGGACAAATATCATTCTGAGGGGCTACCGTAATTACTAATCTTCTCTCTGCTATTCCGTACATCGGAAACGTACTAGTCCAATGAATCTGGGGGGGCTTCTCAGTAGACAATGCCACACTAACCCGCTTCTTTACTTTT…	SE_AZ	1
SW_CochiseAZ_GM_3	CTATTTCTAGCCATGCACTACACGGCAGACACCTCAATAGCATTCTCTTCAGTTGCACATATCTGCCGAGATGTAAACTATGGCTGACTAATTCGCAACCTCCATGCTAATGGGGCCTCTTTTTTCTTTATCTGTATCTACATACACATTGGACGAGGCCTATACTATGGCTCATTCCTTTACAAAGAGACATGAAATATCGGCGTTATCCTTTTATTCCTGACCATAGCAACAGCTTTTGTGGGCTATGTTCTTCCATGAGGACAAATATCATTCTGAGGGGCTACCGTAATTACTAATCTTCTCTCTGCTATTCCGTACATCGGAAACGTACTAGTCCAATGAATCTGGGGGGGCTTCTCAGTAGACAATGCCACACTAACCCGCTTCTTTACTTTT…	SE_AZ	1
SW_CochiseAZ_GM_4	CTATTTCTAGCCATGCACTACACGGCAGACACCTCAATAGCATTCTCTTCAGTTGCACATATCTGCCGAGATGTAAACTATGGCTGACTAATTCGCAACCTCCATGCTAATGGGGCCTCTTTTTTCTTTATCTGTATCTACATACACATTGGACGAGGCCTATACTATGGCTCATTCCTTTACAAAGAGACATGAAATATCGGCGTTATCCTTTTATTCCTGACCATAGCAACAGCTTTTGTGGGCTATGTTCTTCCATGAGGACAAATATCATTCTGAGGGGCTACCGTAATTACTAATCTTCTCTCTGCTATTCCGTACATCGGAAACGTACTAGTCCAATGAATCTGGGGGGGCTTCTCAGTAGACAATGCCACACTAACCCGCTTCTTTACTTTT…	SE_AZ	1
SW_CochiseAZ_HornC_1	CTATTTCTAGCCATGCACTACACGGCAGACACCTCAATAGCATTCTCTTCAGTTGCACATATCTGCCGAGATGTAAACTATGGCTGACTAATTCGCAACCTCCATGCTAATGGGGCCTCTTTTTTCTTTATCTGTATCTACATACACATTGGACGAGGCCTATACTATGGCTCATTCCTTTACAAAGAGACATGAAATATCGGCGTTATCCTTTTATTCCTGACCATAGCAACAGCTTTTGTGGGCTATGTTCTTCCATGAGGACAAATATCATTCTGAGGGGCTACCGTAATTACTAATCTTCTCTCTGCTATTCCGTACATCGGAAACGTACTAGTCCAATGAATCTGGGGGGGCTTCTCAGTAGACAATGCCACACTAACCCGCTTCTTTACTTTT…	SE_AZ	1
SW_CochiseAZ_HornC_2	CTATTTCTAGCCATGCACTACACGGCAGACACCTCAATAGCATTCTCTTCAGTTGCACATATCTGCCGAGATGTAAACTATGGCTGACTAATTCGCAACCTCCATGCTAATGGGGCCTCTTTTTTCTTTATCTGTATCTACATACACATTGGACGAGGCCTATACTATGGCTCATTCCTTTACAAAGAGACATGAAATATCGGCGTTATCCTTTTATTCCTGACCATAGCAACAGCTTTTGTGGGCTATGTTCTTCCATGAGGACAAATATCATTCTGAGGGGCTACCGTAATTACTAATCTTCTCTCTGCTATTCCGTACATCGGAAACGTACTAGTCCAATGAATCTGGGGGGGCTTCTCAGTAGACAATGCCACACTAACCCGCTTCTTTACTTTT…	SE_AZ	1
SW_CochiseAZ_HornC_3	CTATTTCTAGCCATGCACTACACGGCAGACACCTCAATAGCATTCTCTTCAGTTGCACATATCTGCCGAGATGTAAACTATGGCTGACTAATTCGCAACCTCCATGCTAATGGGGCCTCTTTTTTCTTTATCTGTATCTACATACACATTGGACGAGGCCTATACTATGGCTCATTCCTTTACAAAGAGACATGAAATATCGGCGTTATCCTTTTATTCCTGACCATAGCAACAGCTTTTGTGGGCTATGTTCTTCCATGAGGACAAATATCATTCTGAGGGGCTACCGTAATTACTAATCTTCTCTCTGCTATTCCGTACATCGGAAACGTACTAGTCCAATGAATCTGGGGGGGCTTCTCAGTAGACAATGCCACACTAACCCGCTTCTTTACTTTT…	SE_AZ	1
SW_CochiseAZ_HornC_4	CTATTTCTAGCCATGCACTACACGGCAGACACCTCAATAGCATTCTCTTCAGTTGCACATATCTGCCGAGATGTAAACTATGGCTGACTAATTCGCAACCTCCATGCTAATGGGGCCTCTTTTTTCTTTATCTGTATCTACATACACATTGGACGAGGCCTATACTATGGCTCATTCCTTTACAAAGAGACATGAAATATCGGCGTTATCCTTTTATTCCTGACCATAGCAACAGCTTTTGTGGGCTATGTTCTTCCATGAGGACAAATATCATTCTGAGGGGCTACCGTAATTACTAATCTTCTCTCTGCTATTCCGTACATCGGAAACGTACTAGTCCAATGAATCTGGGGGGGCTTCTCAGTAGACAATGCCACACTAACCCGCTTCTTTACTTTT…	SE_AZ	1
SW_CochiseAZ_POCan_1	CTATTTCTAGCCATGCACTACACGGCAGACACCTCAATAGCATTCTCTTCAGTTGCACATATCTGCCGAGATGTAAACTATGGCTGACTAATTCGCAACCTCCATGCTAATGGAGCCTCTTTTTTCTTTATCTGTATCTACATACACATTGGACGAGGCCTATACTATGGCTCATTCCTTTACAAAGAGACATGAAATATCGGCGTTATCCTTTTATTCCTGACCATAGCAACAGCTTTTGTGGGCTATGTTCTTCCATGAGGACAAATATCATTCTGAGGGGCTACCGTAATTACTAATCTTCTCTCTGCTATTCCGTACATCGGAAACGTACTAGTCCAATGAATCTGGGGGGGCTTCTCAGTAGACAATGCCACACTAACCCGCTTCTTTACTTTT…	SE_AZ	1
SW_CochiseAZ_POCan_3	CTATTTCTAGCCATGCACTACACGGCAGACACCTCAATAGCATTCTCTTCAGTTGCACATATCTGCCGAGATGTAAACTATGGCTGACTAATTCGCAACCTCCATGCTAATGGGGCCTCTTTTTTCTTTATCTGTATCTACATACACATTGGACGAGGCCTATACTATGGCTCATTCCTTTACAAAGAGACATGAAATATCGGCGTTATCCTTTTATTCCTGACCATAGCAACAGCTTTTGTGGGCTATGTTCTTCCATGAGGACAAATATCATTCTGAGGGGCTACCGTAATTACTAATCTTCTCTCTGCTATTCCGTACATCGGAAACGTACTAGTCCAATGAATCTGGGGGGGCTTCTCAGTAGACAATGCCACACTAACCCGCTTCTTTACTTTT…	SE_AZ	1
SW_CochiseAZ_POCan_4	CTATTTCTAGCCATGCACTACACGGCAGACACCTCAATAGCATTCTCTTCAGTTGCACATATCTGCCGAGATGTAAACTATGGCTGACTAATTCGCAACCTCCATGCTAATGGGGCCTCTTTTTTCTTTATCTGTATCTACATACACATTGGACGAGGCCTATACTATGGCTCATTCCTTTACAAAGAGACATGAAATATCGGCGTTATCCTTTTATTCCTGACCATAGCAACAGCTTTTGTGGGCTATGTTCTTCCATGAGGACAAATATCATTCTGAGGGGCTACCGTAATTACTAATCTTCTCTCTGCTATTCCGTACATCGGAAACGTACTAGTCCAATGAATCTGGGGGGGCTTCTCAGTAGACAATGCCACACTAACCCGCTTCTTTACTTTT…	SE_AZ	1
SW_CochiseAZ_POCan_5	CTATTTCTAGCCATGCACTACACGGCAGACACCTCAATAGCATTCTCTTCAGTTGCACATATCTGCCGAGATGTAAACTATGGCTGACTAATTCGCAACCTCCATGCTAATGGGGCCTCTTTTTTCTTTATCTGTATCTACATACACATTGGACGAGGCCTATACTATGGCTCATTCCTTTACAAAGAGACATGAAATATCGGCGTTATCCTTTTATTCCTGACCATAGCAACAGCTTTTGTGGGCTATGTTCTTCCATGAGGACAAATATCATTCTGAGGGGCTACCGTAATTACTAATCTTCTCTCTGCTATTCCGTACATCGGAAACGTACTAGTCCAATGAATCTGGGGGGGCTTCTCAGTAGACAATGCCACACTAACCCGCTTCTTTACTTTT…	SE_AZ	1
SW_CochiseAZ_Shr_1	CTATTTCTAGCCATGCACTACACGGCAGACACCTCAATAGCATTCTCTTCAGTTGCACATATCTGCCGAGATGTAAACTATGGCTGACTAATTCGCAACCTCCATGCTAATGGGGCCTCTTTTTTCTTTATCTGTATCTACATACACATTGGACGAGGCCTATACTATGGCTCATTCCTTTACAAAGAGACATGAAATATCGGCGTTATCCTTTTATTCCTGACCATAGCAACAGCTTTTGTGGGCTATGTTCTTCCATGAGGACAAATATCATTCTGAGGGGCTACCGTAATTACTAATCTTCTCTCTGCTATTCCGTACATCGGAAACGTACTAGTCCAATGAATCTGGGGGGGCTTCTCAGTAGACAATGCCACACTAACCCGCTTCTTTACTTTT…	SE_AZ	1
SW_CochiseAZ_Shr_2	CTATTTCTAGCCATGCACTACACGGCAGACACCTCAATAGCATTCTCTTCAGTTGCACATATCTGCCGAGATGTAAACTATGGCTGACTAATTCGCAACCTCCATGCTAATGGGGCCTCTTTTTTCTTTATCTGTATCTACATACACATTGGACGAGGCCTATACTATGGCTCATTCCTTTACAAAGAGACATGAAATATCGGCGTTATCCTTTTATTCCTGACCATAGCAACAGCTTTTGTGGGCTATGTTCTTCCATGAGGACAAATATCATTCTGAGGGGCTACCGTAATTACTAATCTTCTCTCTGCTATTCCGTACATCGGAAACGTACTAGTCCAATGAATCTGGGGGGGCTTCTCAGTAGACAATGCCACACTAACCCGCTTCTTTACTTTT…	SE_AZ	1
SW_CochiseAZ_Shr_3	CTATTTCTAGCCATGCACTACACGGCAGACACCTCAATAGCATTCTCTTCAGTTGCACATATCTGCCGAGATGTAAACTATGGCTGACTAATTCGCAACCTCCATGCTAATGGGGCCTCTTTTTTCTTTATCTGTATCTACATACACATTGGACGAGGCCTATACTATGGCTCATTCCTTTACAAAGAGACATGAAATATCGGCGTTATCCTTTTATTCCTGACCATAGCAACAGCTTTTGTGGGCTATGTTCTTCCATGAGGACAAATATCATTCTGAGGGGCTACCGTAATTACTAATCTTCTCTCTGCTATTCCGTACATCGGAAACGTACTAGTCCAATGAATCTGGGGGGGCTTCTCAGTAGACAATGCCACACTAACCCGCTTCTTTACTTTT…	SE_AZ	1
SW_CochiseAZ_Shr_4	CTATTTCTAGCCATGCACTACACGGCAGACACCTCAATAGCATTCTCTTCAGTTGCACATATCTGCCGAGATGTAAACTATGGCTGACTAATTCGCAACCTCCATGCTAATGGGGCCTCTTTTTTCTTTATCTGTATCTACATACACATTGGACGAGGCCTATACTATGGCTCATTCCTTTACAAAGAGACATGAAATATCGGCGTTATCCTTTTATTCCTGACCATAGCAACAGCTTTTGTGGGCTATGTTCTTCCATGAGGACAAATATCATTCTGAGGGGCTACCGTAATTACTAATCTTCTCTCTGCTATTCCGTACATCGGAAACGTACTAGTCCAATGAATCTGGGGGGGCTTCTCAGTAGACAATGCCACACTAACCCGCTTCTTTACTTTT…	SE_AZ	1
SW_CochiseAZ_SkelC_1	CTATTTCTAGCCATGCACTACACAGCAGACACCTCAATAGCATTCTCTTCAGTTGCACATATCTGCCGAGATGTAAACTATGGCTGACTAATTCGCAACCTCCATGCTAATGGGGCCTCTTTTTTCTTTATCTGTATCTACATACACATTGGACGAGGCCTATACTATGGCTCATTCCTTTACAAAGAGACATGAAATATCGGCGTTATCCTTTTATTCCTGACCATAGCAACAGCTTTTGTGGGCTATGTTCTTCCATGAGGACAAATATCATTCTGAGGGGCTACCGTAATTACTAATCTTCTCTCTGCTATTCCGTACATCGGAAACGTACTAGTCCAATGAATCTGGGGGGGCTTCTCAGTAGACAATGCCACACTAACCCGCTTCTTTACTTTT…	SE_AZ	1
SW_CochiseAZ_SkelC_2	CTATTTCTAGCCATGCACTACACAGCAGACACCTCAATAGCATTCTCTTCAGTTGCACATATCTGCCGAGATGTAAACTATGGCTGACTAATTCGCAACCTCCATGCTAATGGGGCCTCTTTTTTCTTTATCTGTATCTACATACACATTGGACGAGGCCTATACTATGGCTCATTCCTTTACAAAGAGACATGAAATATCGGCGTTATCCTTTTATTCCTGACCATAGCAACAGCTTTTGTGGGCTATGTTCTTCCATGAGGACAAATATCATTCTGAGGGGCTACCGTAATTACTAATCTTCTCTCTGCTATTCCGTACATCGGAAACGTACTAGTCCAATGAATCTGGGGGGGCTTCTCAGTAGACAATGCCACACTAACCCGCTTCTTTACTTTT…	SE_AZ	1
SW_CochiseAZ_SkelC_4	CTATTTCTAGCCATGCACTACACGGCAGACACCTCAATAGCATTCTCTTCAGTTGCACATATCTGCCGAGATGTAAACTATGGCTGACTAATTCGCAACCTCCATGCTAATGGGGCCTCTTTTTTCTTTATCTGTATCTACATACACATTGGACGAGGCCTATACTATGGCTCATTCCTTTACAAAGAGACATGAAATATCGGCGTTATCCTTTTATTCCTGACCATAGCAACAGCTTTTGTGGGCTATGTTCTTCCATGAGGACAAATATCATTCTGAGGGGCTACCGTAATTACTAATCTTCTCTCTGCTATTCCGTACATCGGAAACGTACTAGTCCAATGAATCTGGGGGGGCTTCTCAGTAGACAATGCCACACTAACCCGCTTCTTTACTTTT…	SE_AZ	1
SW_CochiseAZ_SkelC_5	CTATTTCTAGCCATGCACTACACGGCAGACACCTCAATAGCATTCTCTTCAGTTGCACATATCTGCCGAGATGTAAACTATGGCTGACTAATTCGCAACCTCCATGCTAATGGGGCCTCTTTTTTCTTTATCTGTATCTACATACACATTGGACGAGGCCTATACTATGGCTCATTCCTTTACAAAGAGACATGAAATATCGGCGTTATCCTTTTATTCCTGACCATAGCAACAGCTTTTGTGGGCTATGTTCTTCCATGAGGACAAATATCATTCTGAGGGGCTACCGTAATTACTAATCTTCTCTCTGCTATTCCGTACATCGGAAACGTACTAGTCCAATGAATCTGGGGGGGCTTCTCAGTAGACAATGCCACACTAACCCGCTTCTTTACTTTT…	SE_AZ	1
SW_CochiseAZ_SkyRan_1	CTATTTCTAGCCATGCACTACACGGCAGACACCTCAATAGCATTCTCTTCAGTTGCACATATCTGCCGAGATGTAAACTATGGCTGACTAATTCGCAACCTCCATGCTAATGGGGCCTCTTTTTTCTTTATCTGTATCTACATACACATTGGACGAGGCCTATACTATGGCTCATTCCTTTACAAAGAGACATGAAATATCGGCGTTATCCTTTTATTCCTGACCATAGCAACAGCTTTTGTGGGCTATGTTCTTCCATGAGGACAAATATCATTCTGAGGGGCTACCGTAATTACTAATCTTCTCTCTGCTATTCCGTACATCGGAAACGTACTAGTCCAATGAATCTGGGGGGGCTTCTCAGTAGACAATGCCACACTAACCCGCTTCTTTACTTTT…	SE_AZ	1
SW_CochiseAZ_SkyRan_2	CTATTTCTAGCCATGCACTACACGGCAGACACCTCAATAGCATTCTCTTCAGTTGCACATATCTGCCGAGATGTAAACTATGGCTGACTAATTCGCAACCTCCATGCTAATGGGGCCTCTTTTTTCTTTATCTGTATCTACATACACATTGGACGAGGCCTATACTATGGCTCATTCCTTTACAAAGAGACATGAAATATCGGCGTTATCCTTTTATTCCTGACCATAGCAACAGCTTTTGTGGGCTATGTTCTTCCATGAGGACAAATATCATTCTGAGGGGCTACCGTAATTACTAATCTTCTCTCTGCTATTCCGTACATCGGAAACGTACTAGTCCAATGAATCTGGGGGGGCTTCTCAGTAGACAATGCCACACTAACCCGCTTCTTTACTTTT…	SE_AZ	1
SW_CochiseAZ_SkyRan_3	CTATTTCTAGCCATGCACTACACGGCAGACACCTCAATAGCATTCTCTTCAGTTGCACATATCTGCCGAGATGTAAACTATGGCTGACTAATTCGCAACCTCCATGCTAATGGGGCCTCTTTTTTCTTTATCTGTATCTACATACACATTGGACGAGGCCTATACTATGGCTCATTCCTTTACAAAGAGACATGAAATATCGGCGTTATCCTTTTATTCCTGACCATAGCAACAGCTTTTGTGGGCTATGTTCTTCCATGAGGACAAATATCATTCTGAGGGGCTACCGTAATTACTAATCTTCTCTCTGCTATTCCGTACATCGGAAACGTACTAGTCCAATGAATCTGGGGGGGCTTCTCAGTAGACAATGCCACACTAACCCGCTTCTTTACTTTT…	SE_AZ	1
SW_CochiseAZ_SkyRan_4	CTATTTCTAGCCATGCACTACACGGCAGACACCTCAATAGCATTCTCTTCAGTTGCACATATCTGCCGAGATGTAAACTATGGCTGACTAATTCGCAACCTCCATGCTAATGGGGCCTCTTTTTTCTTTATCTGTATCTACATACACATTGGACGAGGCCTATACTATGGCTCATTCCTTTACAAAGAGACATGAAATATCGGCGTTATCCTTTTATTCCTGACCATAGCAACAGCTTTTGTGGGCTATGTTCTTCCATGAGGACAAATATCATTCTGAGGGGCTACCGTAATTACTAATCTTCTCTCTGCTATTCCGTACATCGGAAACGTACTAGTCCAATGAATCTGGGGGGGCTTCTCAGTAGACAATGCCACACTAACCCGCTTCTTTACTTTT…	SE_AZ	1
SW_CochiseAZ_SulfDr_1	CTATTTCTAGCCATGCACTACACGGCAGACACCTCAATAGCATTCTCTTCAGTTGCACATATCTGCCGAGATGTAAACTATGGCTGACTAATTCGCAACCTCCATGCTAATGGGGCCTCTTTTTTCTTTATCTGTATCTACATACACATTGGACGAGGCCTATACTACGGCTCATTCCTTTACAAAGAGACATGAAATATCGGCGTTATCCTTTTATTCCTGACCATAGCAACAGCTTTTGTGGGCTATGTTCTTCCATGAGGACAAATATCATTCTGAGGGGCTACCGTAATTACTAATCTTCTCTCTGCTATTCCGTACATCGGAAACGTACTAGTCCAATGAATCTGGGGGGGCTTCTCAGTAGACAATGCCACACTAACCCGCTTCTTTACTTTT…	SE_AZ	1
SW_CochiseAZ_SulfDr_2	CTATTTCTAGCCATGCACTACACGGCAGACACCTCAATAGCATTCTCTTCAGTTGCACATATCTGCCGAGATGTAAACTATGGCTGACTAATTCGCAACCTCCATGCTAATGGAGCCTCTTTTTTCTTTATCTGTATCTACATACACATTGGACGAGGCCTATACTATGGCTCATTCCTTTACAAAGAGACATGAAATATCGGCGTTATCCTTTTATTCCTGACCATAGCAACAGCTTTTGTGGGCTATGTTCTTCCATGAGGACAAATATCATTCTGAGGGGCTACCGTAATTACTAATCTTCTCTCTGCTATTCCGTACATCGGAAACGTACTAGTCCAATGAATCTGGGGGGGCTTCTCAGTAGACAATGCCACACTAACCCGCTTCTTTACTTTT…	SE_AZ	1
SW_CochiseAZ_SulfDr_3	CTATTTCTAGCCATGCACTACACGGCAGACACCTCAATAGCATTCTCTTCAGTTGCACATATCTGCCGAGATGTAAACTATGGCTGACTAATTCGCAACCTCCATGCTAATGGGGCCTCTTTTTTCTTTATCTGTATCTACATACACATTGGACGAGGCCTATACTATGGCTCATTCCTTTACAAAGAGACATGAAATATCGGCGTTATCCTTTTATTCCTGACCATAGCAACAGCTTTTGTGGGCTATGTTCTTCCATGAGGACAAATATCATTCTGAGGGGCTACCGTAATTACTAATCTTCTCTCTGCTATTCCGTACATCGGAAACGTACTAGTCCAATGAATCTGGGGGGGCTTCTCAGTAGACAATGCCACACTAACCCGCTTCTTTACTTTT…	SE_AZ	1
SW_CochiseAZ_SulfDr_4	CTATTTCTAGCCATGCACTACACGGCAGACACCTCAATAGCATTCTCTTCAGTTGCACATATCTGCCGAGATGTAAACTATGGCTGACTAATTCGCAACCTCCATGCTAATGGGGCCTCTTTTTTCTTTATCTGTATCTACATACACATTGGACGAGGCCTATACTATGGCTCATTCCTTTACAAAGAGACATGAAATATCGGCGTTATCCTTTTATTCCTGACCATAGCAACAGCTTTTGTGGGCTATGTTCTTCCATGAGGACAAATATCATTCTGAGGGGCTACCGTAATTACTAATCTTCTCTCTGCTATTCCGTACATCGGAAACGTACTAGTCCAATGAATCTGGGGGGGCTTCTCAGTAGACAATGCCACACTAACCCGCTTCTTTACTTTT…	SE_AZ	1
SW_CochiseAZ_Will11_1	CTATTTCTAGCCATGCACTACACAGCAGACACCTCAATAGCATTCTCTTCAGTTGCACATATCTGCCGAGATGTAAACTATGGCTGACTAATTCGCAACCTCCATGCTAATGGGGCCTCTTTTTTCTTTATCTGTATCTACATACACATTGGACGAGGCCTATACTATGGCTCATTCCTTTACAAAGAGACATGAAATATCGGCGTTATCCTTTTATTCCTGACCATAGCAACAGCTTTTGTGGGCTATGTTCTTCCATGAGGACAAATATCATTCTGAGGGGCTACCGTAATTACTAATCTTCTCTCTGCTATTCCGTACATCGGAAACGTACTAGTCCAATGAATCTGGGGGGGCTTCTCAGTAGACAATGCCACACTAACCCGCTTCTTTACTTTT…	SE_AZ	1
SW_CochiseAZ_Will11_2	CTATTTCTAGCCATGCACTACACGGCAGACACCTCAATAGCATTCTCTTCAGTTGCACATATCTGCCGAGATGTAAACTATGGCTGACTAATTCGCAACCTCCATGCTAATGGGGCCTCTTTTTTCTTTATCTGTATCTACATACACATTGGACGAGGCCTATACTATGGCTCATTCCTTTACAAAGAGACATGAAATATCGGCGTTATCCTTTTATTCCTGACCATAGCAACAGCTTTTGTGGGCTATGTTCTTCCATGAGGACAAATATCATTCTGAGGGGCTACCGTAATTACTAATCTTCTCTCTGCTATTCCGTACATCGGAAACGTACTAGTCCAATGAATCTGGGGGGGCTTCTCAGTAGACAATGCCACACTAACCCGCTTCTTTACTTTT…	SE_AZ	1
SW_CochiseAZ_Will11_3	CTATTTCTAGCCATGCACTACACGGCAGACACCTCAATAGCATTCTCTTCAGTTGCACATATCTGCCGAGATGTAAACTATGGCTGACTAATTCGCAACCTCCATGCTAATGGGGCCTCTTTTTTCTTTATCTGTATCTACATACACATTGGACGAGGCCTATACTATGGCTCATTCCTTTACAAAGAGACATGAAATATCGGCGTTATCCTTTTATTCCTGACCATAGCAACAGCTTTTGTGGGCTATGTTCTTCCATGAGGACAAATATCATTCTGAGGGGCTACCGTAATTACTAATCTTCTCTCTGCTATTCCGTACATCGGAAACGTACTAGTCCAATGAATCTGGGGGGGCTTCTCAGTAGACAATGCCACACTAACCCGCTTCTTTACTTTT…	SE_AZ	1
SW_CochiseAZ_Will11_4	CTATTTCTAGCCATGCACTACACGGCAGACACCTCAATAGCATTCTCTTCAGTTGCACATATCTGCCGAGATGTAAACTATGGCTGACTAATTCGCAACCTCCATGCTAATGGGGCCTCTTTTTTCTTTATCTGTATCTACATACACATTGGACGAGGCCTATACTATGGCTCATTCCTTTACAAAGAGACATGAAATATCGGCGTTATCCTTTTATTCCTGACCATAGCAACAGCTTTTGTGGGCTATGTTCTTCCATGAGGACAAATATCATTCTGAGGGGCTACCGTAATTACTAATCTTCTCTCTGCTATTCCGTACATCGGAAACGTACTAGTCCAATGAATCTGGGGGGGCTTCTCAGTAGACAATGCCACACTAACCCGCTTCTTTACTTTT…	SE_AZ	1
SW_CochiseAZ_Will12_1	CTATTTCTAGCCATGCACTACACAGCAGACACCTCAATAGCATTCTCTTCAGTTGCACATATCTGCCGAGATGTAAACTATGGCTGACTAATTCGCAACCTCCATGCTAATGGGGCCTCTTTTTTCTTTATCTGTATCTACATACACATTGGACGAGGCCTATACTATGGCTCATTCCTTTACAAAGAGACATGAAATATCGGCGTTATCCTTTTATTCCTGACCATAGCAACAGCTTTTGTGGGCTATGTTCTTCCATGAGGACAAATATCATTCTGAGGGGCTACCGTAATTACTAATCTTCTCTCTGCTATTCCGTACATCGGAAACGTACTAGTCCAATGAATCTGGGGGGGCTTCTCAGTAGACAATGCCACACTAACCCGCTTCTTTACTTTT…	SE_AZ	1
SW_CochiseAZ_Will12_2	CTATTTCTAGCCATGCACTACACGGCAGACACCTCAATAGCATTCTCTTCAGTTGCACATATCTGCCGAGATGTAAACTATGGCTGACTAATTCGCAACCTCCATGCTAATGGGGCCTCTTTTTTCTTTATCTGTATCTACATACACATTGGACGAGGCCTATACTATGGCTCATTCCTTTACAAAGAGACATGAAATATCGGCGTTATCCTTTTATTCCTGACCATAGCAACAGCTTTTGTGGGCTATGTTCTTCCATGAGGACAAATATCATTCTGAGGGGCTACCGTAATTACTAATCTTCTCTCTGCTATTCCGTACATCGGAAACGTACTAGTCCAATGAATCTGGGGGGGCTTCTCAGTAGACAATGCCACACTAACCCGCTTCTTTACTTTT…	SE_AZ	1
SW_CochiseAZ_Will12_3	CTATTTCTAGCCATGCACTACACGGCAGACACCTCAATAGCATTCTCTTCAGTTGCACATATCTGCCGAGATGTAAACTATGGCTGACTAATTCGCAACCTCCATGCTAATGGGGCCTCTTTTTTCTTTATCTGTATCTACATACACATTGGACGAGGCCTATACTATGGCTCATTCCTTTACAAAGAGACATGAAATATCGGCGTTATCCTTTTATTCCTGACCATAGCAACAGCTTTTGTGGGCTATGTTCTTCCATGAGGACAAATATCATTCTGAGGGGCTACCGTAATTACTAATCTTCTCTCTGCTATTCCGTACATCGGAAACGTACTAGTCCAATGAATCTGGGGGGGCTTCTCAGTAGACAATGCCACACTAACCCGCTTCTTTACTTTT…	SE_AZ	1
SW_CochiseAZ_Will12_4	CTATTTCTAGCCATGCACTACACGGCAGACACCTCAATAGCATTCTCTTCAGTTGCACATATCTGCCGAGATGTAAACTATGGCTGACTAATTCGCAACCTCCATGCTAATGGGGCCTCTTTTTTCTTTATCTGTATCTACATACACATTGGACGAGGCCTATACTATGGCTCATTCCTTTACAAAGAGACATGAAATATCGGCGTTATCCTTTTATTCCTGACCATAGCAACAGCTTTTGTGGGCTATGTTCTTCCATGAGGACAAATATCATTCTGAGGGGCTACCGTAATTACTAATCTTCTCTCTGCTATTCCGTACATCGGAAACGTACTAGTCCAATGAATCTGGGGGGGCTTCTCAGTAGACAATGCCACACTAACCCGCTTCTTTACTTTT…	SE_AZ	1
SW_CochiseAZ_Will13_2	CTATTTCTAGCCATGCACTACACAGCAGACACCTCAATAGCATTCTCTTCAGTTGCACATATCTGCCGAGATGTAAACTATGGCTGACTAATTCGCAACCTCCATGCTAATGGGGCCTCTTTTTTCTTTATCTGTATCTACATACACATTGGACGAGGCCTATACTATGGCTCATTCCTTTACAAAGAGACATGAAATATCGGCGTTATCCTTTTATTCCTGACCATAGCAACAGCTTTTGTGGGCTATGTTCTTCCATGAGGACAAATATCATTCTGAGGGGCTACCGTAATTACTAATCTTCTCTCTGCTATTCCGTACATCGGAAACGTACTAGTCCAATGAATCTGGGGGGGCTTCTCAGTAGACAATGCCACACTAACCCGCTTCTTTACTTTT…	SE_AZ	1
SW_CochiseAZ_Will13_3	CTATTTCTAGCCATGCACTACACGGCAGACACCTCAATAGCATTCTCTTCAGTTGCACATATCTGCCGAGATGTAAACTATGGCTGACTAATTCGCAACCTCCATGCTAATGGGGCCTCTTTTTTCTTTATCTGTATCTACATACACATTGGACGAGGCCTATACTATGGCTCATTCCTTTACAAAGAGACATGAAATATCGGCGTTATCCTTTTATTCCTGACCATAGCAACAGCTTTTGTGGGCTATGTTCTTCCATGAGGACAAATATCATTCTGAGGGGCTACCGTAATTACTAATCTTCTCTCTGCTATTCCGTACATCGGAAACGTACTAGTCCAATGAATCTGGGGGGGCTTCTCAGTAGACAATGCCACACTAACCCGCTTCTTTACTTTT…	SE_AZ	1
SW_CochiseAZ_Will13_4	CTATTTCTAGCCATGCACTACACGGCAGACACCTCAATAGCATTCTCTTCAGTTGCACATATCTGCCGAGATGTAAACTATGGCTGACTAATTCGCAACCTCCATGCTAATGGGGCCTCTTTTTTCTTTATCTGTATCTACATACACATTGGACGAGGCCTATACTATGGCTCATTCCTTTACAAAGAGACATGAAATATCGGCGTTATCCTTTTATTCCTGACCATAGCAACAGCTTTTGTGGGCTATGTTCTTCCATGAGGACAAATATCATTCTGAGGGGCTACCGTAATTACTAATCTTCTCTCTGCTATTCCGTACATCGGAAACGTACTAGTCCAATGAATCTGGGGGGGCTTCTCAGTAGACAATGCCACACTAACCCGCTTCTTTACTTTT…	SE_AZ	1
SW_CochiseAZ_Will13_5	CTATTTCTAGCCATGCACTACACGGCAGACACCTCAATAGCATTCTCTTCAGTTGCACATATCTGCCGAGATGTAAACTATGGCTGACTAATTCGCAACCTCCATGCTAATGGGGCCTCTTTTTTCTTTATCTGTATCTACATACACATTGGACGAGGCCTATACTATGGCTCATTCCTTTACAAAGAGACATGAAATATCGGCGTTATCCTTTTATTCCTGACCATAGCAACAGCTTTTGTGGGCTATGTTCTTCCATGAGGACAAATATCATTCTGAGGGGCTACCGTAATTACTAATCTTCTCTCTGCTATTCCGTACATCGGAAACGTACTAGTCCAATGAATCTGGGGGGGCTTCTCAGTAGACAATGCCACACTAACCCGCTTCTTTACTTTT…	SE_AZ	1
SW_CochiseAZ_Will8_1	CTATTTCTAGCCATGCACTACACGGCAGACACCTCAATAGCATTCTCTTCAGTTGCACATATCTGCCGAGATGTAAACTATGGCTGACTAATTCGCAACCTCCATGCTAATGGGGCCTCTTTTTTCTTTATCTGTATCTACATACACATTGGACGAGGCCTATACTATGGCTCATTCCTTTACAAAGAGACATGAAATATCGGCGTTATCCTTTTATTCCTGACCATAGCAACAGCTTTTGTGGGCTATGTTCTTCCATGAGGACAAATATCATTCTGAGGGGCTACCGTAATTACTAATCTTCTCTCTGCTATTCCGTACATCGGAAACGTACTAGTCCAATGAATCTGGGGGGGCTTCTCAGTAGACAATGCCACACTAACCCGCTTCTTTACTTTT…	SE_AZ	1
SW_CochiseAZ_Will8_2	CTATTTCTAGCCATGCACTACACGGCAGACACCTCAATAGCATTCTCTTCAGTTGCACATATCTGCCGAGATGTAAACTATGGCTGACTAATTCGCAACCTCCATGCTAATGGGGCCTCTTTTTTCTTTATCTGTATCTACATACACATTGGACGAGGCCTATACTATGGCTCATTCCTTTACAAAGAGACATGAAATATCGGCGTTATCCTTTTATTCCTGACCATAGCAACAGCTTTTGTGGGCTATGTTCTTCCATGAGGACAAATATCATTCTGAGGGGCTACCGTAATTACTAATCTTCTCTCTGCTATTCCGTACATCGGAAACGTACTAGTCCAATGAATCTGGGGGGGCTTCTCAGTAGACAATGCCACACTAACCCGCTTCTTTACTTTT…	SE_AZ	1
SW_CochiseAZ_Will8_3	CTATTTCTAGCCATGCACTACACGGCAGACACCTCAATAGCATTCTCTTCAGTTGCACATATCTGCCGAGATGTAAACTATGGCTGACTAATTCGCAACCTCCATGCTAATGGGGCCTCTTTTTTCTTTATCTGTATCTACATACACATTGGACGAGGCCTATACTATGGCTCATTCCTTTACAAAGAGACATGAAATATCGGCGTTATCCTTTTATTCCTGACCATAGCAACAGCTTTTGTGGGCTATGTTCTTCCATGAGGACAAATATCATTCTGAGGGGCTACCGTAATTACTAATCTTCTCTCTGCTATTCCGTACATCGGAAACGTACTAGTCCAATGAATCTGGGGGGGCTTCTCAGTAGACAATGCCACACTAACCCGCTTCTTTACTTTT…	SE_AZ	1
SW_CochiseAZ_Will8_4	CTATTTCTAGCCATGCACTACACGGCAGACACCTCAATAGCATTCTCTTCAGTTGCACATATCTGCCGAGATGTAAACTATGGCTGACTAATTCGCAACCTCCATGCTAATGGGGCCTCTTTTTTCTTTATCTGTATCTACATACACATTGGACGAGGCCTATACTATGGCTCATTCCTTTACAAAGAGACATGAAATATCGGCGTTATCCTTTTATTCCTGACCATAGCAACAGCTTTTGTGGGCTATGTTCTTCCATGAGGACAAATATCATTCTGAGGGGCTACCGTAATTACTAATCTTCTCTCTGCTATTCCGTACATCGGAAACGTACTAGTCCAATGAATCTGGGGGGGCTTCTCAGTAGACAATGCCACACTAACCCGCTTCTTTACTTTT…	SE_AZ	1
SW_CochiseAZ_Will9_1	CTATTTCTAGCCATGCACTACACGGCAGACACCTCAATAGCATTCTCTTCAGTTGCACATATCTGCCGAGATGTAAACTATGGCTGACTAATTCGCAACCTCCATGCTAATGGGGCCTCTTTTTTCTTTATCTGTATCTACATACACATTGGACGAGGCCTATACTATGGCTCATTCCTTTACAAAGAGACATGAAATATCGGCGTTATCCTTTTATTCCTGACCATAGCAACAGCTTTTGTGGGCTATGTTCTTCCATGAGGACAAATATCATTCTGAGGGGCTACCGTAATTACTAATCTTCTCTCTGCTATTCCGTACATCGGAAACGTACTAGTCCAATGAATCTGGGGGGGCTTCTCAGTAGACAATGCCACACTAACCCGCTTCTTTACTTTT…	SE_AZ	1
SW_CochiseAZ_Will9_2	CTATTTCTAGCCATGCACTACACGGCAGACACCTCAATAGCATTCTCTTCAGTTGCACATATCTGCCGAGATGTAAACTATGGCTGACTAATTCGCAACCTCCATGCTAATGGGGCCTCTTTTTTCTTTATCTGTATCTACATACACATTGGACGAGGCCTATACTATGGCTCATTCCTTTACAAAGAGACATGAAATATCGGCGTTATCCTTTTATTCCTGACCATAGCAACAGCTTTTGTGGGCTATGTTCTTCCATGAGGACAAATATCATTCTGAGGGGCTACCGTAATTACTAATCTTCTCTCTGCTATTCCGTACATCGGAAACGTACTAGTCCAATGAATCTGGGGGGGCTTCTCAGTAGACAATGCCACACTAACCCGCTTCTTTACTTTT…	SE_AZ	1
SW_CochiseAZ_Will9_3	CTATTTCTAGCCATGCACTACACGGCAGACACCTCAATAGCATTCTCTTCAGTTGCACATATCTGCCGAGATGTAAACTATGGCTGACTAATTCGCAACCTCCATGCTAATGGGGCCTCTTTTTTCTTTATCTGTATCTACATACACATTGGACGAGGCCTATACTATGGCTCATTCCTTTACAAAGAGACATGAAATATCGGCGTTATCCTTTTATTCCTGACCATAGCAACAGCTTTTGTGGGCTATGTTCTTCCATGAGGACAAATATCATTCTGAGGGGCTACCGTAATTACTAATCTTCTCTCTGCTATTCCGTACATCGGAAACGTACTAGTCCAATGAATCTGGGGGGGCTTCTCAGTAGACAATGCCACACTAACCCGCTTCTTTACTTTT…	SE_AZ	1
SW_CochiseAZ_Will9_4	CTATTTCTAGCCATGCACTACACGGCAGACACCTCAATAGCATTCTCTTCAGTTGCACATATCTGCCGAGATGTAAACTATGGCTGACTAATTCGCAACCTCCATGCTAATGGGGCCTCTTTTTTCTTTATCTGTATCTACATACACATTGGACGAGGCCTATACTATGGCTCATTCCTTTACAAAGAGACATGAAATATCGGCGTTATCCTTTTATTCCTGACCATAGCAACAGCTTTTGTGGGCTATGTTCTTCCATGAGGACAAATATCATTCTGAGGGGCTACCGTAATTACTAATCTTCTCTCTGCTATTCCGTACATCGGAAACGTACTAGTCCAATGAATCTGGGGGGGCTTCTCAGTAGACAATGCCACACTAACCCGCTTCTTTACTTTT…	SE_AZ	1
SW_HidalgoNM_Jav_1	CTATTTCTAGCCATGCACTACACGGCAGACACCTCAATAGCATTCTCTTCAGTTGCACATATCTGCCGAGATGTAAACTATGGCTGACTAATTCGCAACCTCCATGCTAATGGGGCCTCTTTTTTCTTTATCTGTATCTACATACACATTGGACGAGGCCTATACTATGGCTCATTCCTTTACAAAGAGACATGAAATATCGGCGTTATCCTTTTATTCCTGACCATAGCAACAGCTTTTGTGGGCTATGTTCTTCCATGAGGACAAATATCATTCTGAGGGGCTACCGTAATTACTAATCTTCTCTCTGCTATTCCGTACATCGGAAACGTACTAGTCCAATGAATCTGGGGGGGCTTCTCAGTAGACAATGCCACACTAACCCGCTTCTTTACTTTT…	SE_AZ	1
SW_HidalgoNM_Jav_2	CTATTTCTAGCCATGCACTACACGGCAGACACCTCAATAGCATTCTCTTCAGTTGCACATATCTGCCGAGATGTAAACTATGGCTGACTAATTCGCAACCTCCATGCTAATGGGGCCTCTTTTTTCTTTATCTGTATCTACATACACATTGGACGAGGCCTATACTATGGCTCATTCCTTTACAAAGAGACATGAAATATCGGCGTTATCCTTTTATTCCTGACCATAGCAACAGCTTTTGTGGGCTATGTTCTTCCATGAGGACAAATATCATTCTGAGGGGCTACCGTAATTACTAATCTTCTCTCTGCTATTCCGTACATCGGAAACGTACTAGTCCAATGAATCTGGGGGGGCTTCTCAGTAGACAATGCCACACTAACCCGCTTCTTTACTTTT…	SE_AZ	1
SW_HidalgoNM_Jav_3	CTATTTCTAGCCATGCACTACACGGCAGACACCTCAATAGCATTCTCTTCAGTTGCACATATCTGCCGAGATGTAAACTATGGCTGACTAATTCGCAACCTCCATGCTAATGGGGCCTCTTTTTTCTTTATCTGTATCTACATACACATTGGACGAGGCCTATACTATGGCTCATTCCTTTACAAAGAGACATGAAATATCGGCGTTATCCTTTTATTCCTGACCATAGCAACAGCTTTTGTGGGCTATGTTCTTCCATGAGGACAAATATCATTCTGAGGGGCTACCGTAATTACTAATCTTCTCTCTGCTATTCCGTACATCGGAAACGTACTAGTCCAATGAATCTGGGGGGGCTTCTCAGTAGACAATGCCACACTAACCCGCTTCTTTACTTTT…	SE_AZ	1
SW_HidalgoNM_Jav_4	CTATTTCTAGCCATGCACTACACGGCAGACACCTCAATAGCATTCTCTTCAGTTGCACATATCTGCCGAGATGTAAACTATGGCTGACTAATTCGCAACCTCCATGCTAATGGGGCCTCTTTTTTCTTTATCTGTATCTACATACACATTGGACGAGGCCTATACTATGGCTCATTCCTTTACAAAGAGACATGAAATATCGGCGTTATCCTTTTATTCCTGACCATAGCAACAGCTTTTGTGGGCTATGTTCTTCCATGAGGACAAATATCATTCTGAGGGGCTACCGTAATTACTAATCTTCTCTCTGCTATTCCGTACATCGGAAACGTACTAGTCCAATGAATCTGGGGGGGCTTCTCAGTAGACAATGCCACACTAACCCGCTTCTTTACTTTT…	SE_AZ	1
