# Supplementary material for: Population isolation in the Plains spadefoot toad: causes and conservation implications
Source: PeerJ. 2024 Oct 7;12:e17968. doi: 10.7717/peerj.17968 (PMC11466216; doi:10.7717/peerj.17968)
Supplement: Supplemental Information 12 [file peerj-12-17968-s012.csv]

scientific	decimallat	decimallon
Spea bombifrons	26.226126	-98.504014
Spea bombifrons	26.402113	-97.622417
Spea bombifrons	26.424843	-98.059319
Spea bombifrons	26.48111	-97.78278
Spea bombifrons	26.490223	-98.16306
Spea bombifrons	26.55129	-98.371853
Spea bombifrons	26.58889	-98.12056
Spea bombifrons	26.612334	-98.612276
Spea bombifrons	26.944119	-98.594908
Spea bombifrons	27.123404	-98.788009
Spea bombifrons	27.17417	-98.61028
Spea bombifrons	27.206866	-97.78889
Spea bombifrons	27.20722	-98.55889
Spea bombifrons	27.22444	-98.40556
Spea bombifrons	27.225	-98.145
Spea bombifrons	27.29625	-97.995289
Spea bombifrons	27.30639	-98.67806
Spea bombifrons	27.3333	-98.27167
Spea bombifrons	28.164374	-105.329394
Spea bombifrons	28.676449	-106.132466
Spea bombifrons	28.679304	-106.247904
Spea bombifrons	28.835465	-106.19291
Spea bombifrons	29.39209694	-106.8987178
Spea bombifrons	29.480204	-106.401684
Spea bombifrons	29.799126	-107.502189
Spea bombifrons	30.11	-102.3
Spea bombifrons	30.116667	-107.633333
Spea bombifrons	30.225093	-107.718366
Spea bombifrons	30.29	-104.0719444
Spea bombifrons	30.58722	-104.54667
Spea bombifrons	30.69063	-101.824503
Spea bombifrons	30.739865	-106.515128
Spea bombifrons	30.911307	-100.660345
Spea bombifrons	31.14806	-106.74833
Spea bombifrons	31.155003	-106.502998
Spea bombifrons	31.26667	-105.81833
Spea bombifrons	31.392002	-109.509976
Spea bombifrons	31.40167	-106.015
Spea bombifrons	31.4105	-109.57922
Spea bombifrons	31.533333	-99.65
Spea bombifrons	31.53578	-106.14406
Spea bombifrons	31.54278	-110.51389
Spea bombifrons	31.55797	-106.06838
Spea bombifrons	31.564705	-108.897211
Spea bombifrons	31.56675	-102.5161944
Spea bombifrons	31.57112778	-109.2603083
Spea bombifrons	31.59417	-102.89222
Spea bombifrons	31.60667	-105.95833
Spea bombifrons	31.612796	-103.081477
Spea bombifrons	31.627305	-102.976432
Spea bombifrons	31.628159	-102.814372
Spea bombifrons	31.63	-106.45
Spea bombifrons	31.65167	-106
Spea bombifrons	31.66817	-104.86238
Spea bombifrons	31.68613333	-109.1355833
Spea bombifrons	31.7	-106.033333
Spea bombifrons	31.714308	-109.68639
Spea bombifrons	31.75	-109.0999985
Spea bombifrons	31.7511	-103.1667
Spea bombifrons	31.752711	-105.257354
Spea bombifrons	31.766154	-108.807133
Spea bombifrons	31.77046	-103.08638
Spea bombifrons	31.772981	-106.491064
Spea bombifrons	31.78346	-106.34463
Spea bombifrons	31.792583	-102.0775
Spea bombifrons	31.79333	-99.09361
Spea bombifrons	31.803	-107.10733
Spea bombifrons	31.80767	-107.3975
Spea bombifrons	31.81333	-106.78
Spea bombifrons	31.81417	-106.5705
Spea bombifrons	31.820766	-109.03056
Spea bombifrons	31.828098	-104.831073
Spea bombifrons	31.84278	-103.08056
Spea bombifrons	31.84958	-106.44583
Spea bombifrons	31.8655	-106.06117
Spea bombifrons	31.869197	-109.695068
Spea bombifrons	31.8707	-109.0432
Spea bombifrons	31.872935	-100.27534
Spea bombifrons	31.87472	-102.97361
Spea bombifrons	31.88053	-106.65
Spea bombifrons	31.89944	-102.9175
Spea bombifrons	31.90633	-109.10778
Spea bombifrons	31.910023	-102.05944
Spea bombifrons	31.91693	-102.75717
Spea bombifrons	31.91806	-108.31972
Spea bombifrons	31.92727	-104.98975
Spea bombifrons	31.93311	-103.08581
Spea bombifrons	31.936	-108.979
Spea bombifrons	31.948817	-108.669835
Spea bombifrons	31.948889	-108.818643
Spea bombifrons	31.95137	-102.98525
Spea bombifrons	31.957486	-106.677914
Spea bombifrons	32.021895	-107.75806
Spea bombifrons	32.065558	-102.89108
Spea bombifrons	32.073823	-107.74086
Spea bombifrons	32.08958	-101.96912
Spea bombifrons	32.095542	-108.879039
Spea bombifrons	32.12144	-106.70747
Spea bombifrons	32.12597	-106.63919
Spea bombifrons	32.137328	-103.28628
Spea bombifrons	32.145882	-103.190326
Spea bombifrons	32.14611	-101.47306
Spea bombifrons	32.166259	-108.997152
Spea bombifrons	32.17139	-101.53917
Spea bombifrons	32.19083	-104.74528
Spea bombifrons	32.19445872	-107.5824524
Spea bombifrons	32.198234	-107.750955
Spea bombifrons	32.19889	-102.7175
Spea bombifrons	32.20271	-109.490154
Spea bombifrons	32.208679	-108.80667
Spea bombifrons	32.20939	-107.64839
Spea bombifrons	32.215428	-108.877948
Spea bombifrons	32.21972	-101.40611
Spea bombifrons	32.223743	-103.509666
Spea bombifrons	32.23533	-107.24417
Spea bombifrons	32.236	-107.365
Spea bombifrons	32.241181	-101.472715
Spea bombifrons	32.24316	-109.816327
Spea bombifrons	32.26861	-107.75806
Spea bombifrons	32.269711	-108.877831
Spea bombifrons	32.273591	-106.399702
Spea bombifrons	32.305	-103.40889
Spea bombifrons	32.31222	-101.34306
Spea bombifrons	32.31222	-106.77778
Spea bombifrons	32.31417	-101.44167
Spea bombifrons	32.317884	-104.106765
Spea bombifrons	32.31861	-102.545
Spea bombifrons	32.337691	-109.832525
Spea bombifrons	32.340171	-106.84611
Spea bombifrons	32.34139	-108.70917
Spea bombifrons	32.34306	-102.70222
Spea bombifrons	32.394356	-106.727018
Spea bombifrons	32.39806	-101.30944
Spea bombifrons	32.401476	-99.49333
Spea bombifrons	32.43167	-108.67083
Spea bombifrons	32.47928	-106.730802
Spea bombifrons	32.48444	-108.72778
Spea bombifrons	32.49	-104.42056
Spea bombifrons	32.5031	-106.9544
Spea bombifrons	32.58818	-100.73013
Spea bombifrons	32.59848	-109.8748
Spea bombifrons	32.603715	-103.127832
Spea bombifrons	32.613463	-106.60347
Spea bombifrons	32.6172276	-106.7404471
Spea bombifrons	32.622665	-107.265851
Spea bombifrons	32.624885	-108.27972
Spea bombifrons	32.626	-107.037
Spea bombifrons	32.651111	-103.127339
Spea bombifrons	32.659	-107.134
Spea bombifrons	32.662082	-100.789835
Spea bombifrons	32.676726	-100.966005
Spea bombifrons	32.692158	-109.28333
Spea bombifrons	32.696969	-103.127408
Spea bombifrons	32.73333	-101.78
Spea bombifrons	32.746035	-103.13556
Spea bombifrons	32.76316	-106.1876
Spea bombifrons	32.76667	-106.33333
Spea bombifrons	32.769882	-108.452301
Spea bombifrons	32.78351667	-103.8140833
Spea bombifrons	32.793617	-103.71339
Spea bombifrons	32.818814	-104.11536
Spea bombifrons	32.8385278	-100.5298889
Spea bombifrons	32.8673056	-100.4709167
Spea bombifrons	33.016939	-103.864826
Spea bombifrons	33.03008	-101.95481
Spea bombifrons	33.03972	-100.86694
Spea bombifrons	33.0425	-101.09861
Spea bombifrons	33.139274	-102.8275
Spea bombifrons	33.14861	-107.18417
Spea bombifrons	33.153689	-104.3725
Spea bombifrons	33.16667	-101.781828
Spea bombifrons	33.170173	-107.051443
Spea bombifrons	33.18	-101.50611
Spea bombifrons	33.20917	-101.36917
Spea bombifrons	33.2345833	-100.7579167
Spea bombifrons	33.24983	-101.76694
Spea bombifrons	33.26493333	-103.9844167
Spea bombifrons	33.26835	-101.91167
Spea bombifrons	33.27778	-101.39139
Spea bombifrons	33.28747	-99.81861
Spea bombifrons	33.289939	-102.27389
Spea bombifrons	33.29227	-103.800705
Spea bombifrons	33.293224	-102.81864
Spea bombifrons	33.3173945	-102.0984395
Spea bombifrons	33.32389	-101.80667
Spea bombifrons	33.342325	-104.3725
Spea bombifrons	33.369914	-103.777506
Spea bombifrons	33.3875	-102.01638
Spea bombifrons	33.391842	-103.86835
Spea bombifrons	33.393686	-104.174914
Spea bombifrons	33.393897	-104.261811
Spea bombifrons	33.39894	-101.91167
Spea bombifrons	33.42053	-101.64346
Spea bombifrons	33.43639	-101.3725
Spea bombifrons	33.46611	-101.64361
Spea bombifrons	33.469015	-102.088538
Spea bombifrons	33.472955	-104.483184
Spea bombifrons	33.48056	-100.87722
Spea bombifrons	33.483378	-101.587732
Spea bombifrons	33.485392	-101.743888
Spea bombifrons	33.5290725	-101.3872185
Spea bombifrons	33.52961	-101.97622
Spea bombifrons	33.52972	-101.84556
Spea bombifrons	33.54438	-101.77744
Spea bombifrons	33.54694	-101.90506
Spea bombifrons	33.55873	-101.61972
Spea bombifrons	33.563304	-99.459304
Spea bombifrons	33.5775	-101.99389
Spea bombifrons	33.57927	-101.68114
Spea bombifrons	33.58	-102.82167
Spea bombifrons	33.58202	-101.5076
Spea bombifrons	33.58278	-102.145
Spea bombifrons	33.589495	-99.264579
Spea bombifrons	33.59221	-101.90511
Spea bombifrons	33.59233	-101.83406
Spea bombifrons	33.62611	-102.07889
Spea bombifrons	33.631055	-105.886564
Spea bombifrons	33.65917	-101.25361
Spea bombifrons	33.66694	-101.5075
Spea bombifrons	33.67389	-101.38694
Spea bombifrons	33.68278	-100.99667
Spea bombifrons	33.688	-102.00551
Spea bombifrons	33.723133	-103.12062
Spea bombifrons	33.73389	-101.00583
Spea bombifrons	33.77028	-102.17333
Spea bombifrons	33.78083	-100.52056
Spea bombifrons	33.7825	-100.45056
Spea bombifrons	33.793766	-106.8767
Spea bombifrons	33.8125	-101.67083
Spea bombifrons	33.82556	-101.99858
Spea bombifrons	33.83083	-102.155
Spea bombifrons	33.839916	-106.880978
Spea bombifrons	33.87417	-102.65333
Spea bombifrons	33.875931	-102.007532
Spea bombifrons	33.881517	-101.522566
Spea bombifrons	33.901972	-97.966225
Spea bombifrons	33.90889	-102.34444
Spea bombifrons	33.91361	-98.49306
Spea bombifrons	33.91861	-102.75944
Spea bombifrons	33.91889	-106.85194
Spea bombifrons	33.91939	-103.10219
Spea bombifrons	33.923681	-106.423333
Spea bombifrons	33.926108	-102.175791
Spea bombifrons	33.927686	-106.019566
Spea bombifrons	33.933292	-98.195
Spea bombifrons	33.9508	-98.59854
Spea bombifrons	33.964436	-99.471957
Spea bombifrons	33.98722	-102.4273
Spea bombifrons	33.99604	-101.85348
Spea bombifrons	34.01073	-98.57028
Spea bombifrons	34.027014	-98.239818
Spea bombifrons	34.0478	-98.401273
Spea bombifrons	34.05083	-102.72528
Spea bombifrons	34.05804	-98.458939
Spea bombifrons	34.076386	-98.214552
Spea bombifrons	34.07726	-98.545502
Spea bombifrons	34.090316	-102.424826
Spea bombifrons	34.091335	-98.291814
Spea bombifrons	34.105337	-107.624809
Spea bombifrons	34.111846	-100.474878
Spea bombifrons	34.112255	-100.364793
Spea bombifrons	34.112754	-103.093515
Spea bombifrons	34.139843	-98.103588
Spea bombifrons	34.141432	-98.379322
Spea bombifrons	34.142797	-100.30167
Spea bombifrons	34.186099	-103.386506
Spea bombifrons	34.18722	-102.06083
Spea bombifrons	34.19083	-101.72957
Spea bombifrons	34.22	-102.71556
Spea bombifrons	34.228085	-98.438509
Spea bombifrons	34.24804	-100.59833
Spea bombifrons	34.261018	-106.092698
Spea bombifrons	34.30420681	-109.3570366
Spea bombifrons	34.354121	-99.3687
Spea bombifrons	34.38611	-100.08778
Spea bombifrons	34.42903	-106.59436
Spea bombifrons	34.435838	-106.44334
Spea bombifrons	34.441208	-99.215247
Spea bombifrons	34.452993	-106.81083
Spea bombifrons	34.46611111	-110.5036111
Spea bombifrons	34.477715	-106.570474
Spea bombifrons	34.485632	-106.291642
Spea bombifrons	34.50222	-97.953099
Spea bombifrons	34.502779	-99.158164
Spea bombifrons	34.504069	-104.835179
Spea bombifrons	34.506703	-109.80213
Spea bombifrons	34.5303184	-102.5491333
Spea bombifrons	34.54344	-101.74881
Spea bombifrons	34.546284	-106.24068
Spea bombifrons	34.55083	-102.31139
Spea bombifrons	34.563891	-105.026622
Spea bombifrons	34.576226	-105.965106
Spea bombifrons	34.59583	-106.03306
Spea bombifrons	34.61070556	-109.3203111
Spea bombifrons	34.63795	-99.49759
Spea bombifrons	34.64056	-98.21333
Spea bombifrons	34.6423374	-99.3295847
Spea bombifrons	34.663173	-99.561467
Spea bombifrons	34.667204	-105.537477
Spea bombifrons	34.685577	-106.02897
Spea bombifrons	34.702122	-108.0231906
Spea bombifrons	34.729277	-106.061192
Spea bombifrons	34.74778	-102.17167
Spea bombifrons	34.778408	-103.799101
Spea bombifrons	34.78083	-98.17806
Spea bombifrons	34.781028	-109.850547
Spea bombifrons	34.79893	-107.001318
Spea bombifrons	34.79944	-106.69972
Spea bombifrons	34.8094444	-102.7086111
Spea bombifrons	34.811972	-106.873437
Spea bombifrons	34.821358	-103.228586
Spea bombifrons	34.821358	-103.405294
Spea bombifrons	34.822316	-103.529617
Spea bombifrons	34.822454	-103.635643
Spea bombifrons	34.822495	-103.706328
Spea bombifrons	34.842784	-106.053362
Spea bombifrons	34.87194	-99.50389
Spea bombifrons	34.900927	-99.58629
Spea bombifrons	34.908211	-106.692427
Spea bombifrons	34.929783	-106.152573
Spea bombifrons	34.931757	-99.38028
Spea bombifrons	34.95816	-106.662083
Spea bombifrons	34.961336	-103.72444
Spea bombifrons	34.967942	-101.538325
Spea bombifrons	35.030443	-99.640126
Spea bombifrons	35.03111	-102.73083
Spea bombifrons	35.040768	-108.232265
Spea bombifrons	35.044019	-103.72444
Spea bombifrons	35.047836	-106.58333
Spea bombifrons	35.05945833	-110.0964861
Spea bombifrons	35.065241	-105.132996
Spea bombifrons	35.093086	-106.001177
Spea bombifrons	35.09528	-102.80722
Spea bombifrons	35.095678	-106.660262
Spea bombifrons	35.097488	-98.799299
Spea bombifrons	35.1044	-109.3154778
Spea bombifrons	35.11763	-98.463906
Spea bombifrons	35.133955	-103.72444
Spea bombifrons	35.18194	-97.51861
Spea bombifrons	35.190333	-106.633683
Spea bombifrons	35.207787	-106.310008
Spea bombifrons	35.219106	-99.866539
Spea bombifrons	35.2225	-97.43917
Spea bombifrons	35.222696	-103.331279
Spea bombifrons	35.239754	-97.895739
Spea bombifrons	35.24278	-102.42778
Spea bombifrons	35.247067	-97.363909
Spea bombifrons	35.272685	-103.511496
Spea bombifrons	35.290528	-99.076917
Spea bombifrons	35.295981	-108.74194
Spea bombifrons	35.311145	-103.436054
Spea bombifrons	35.328458	-106.530464
Spea bombifrons	35.334627	-99.63972
Spea bombifrons	35.34276	-101.60023
Spea bombifrons	35.381044	-99.63972
Spea bombifrons	35.385954	-105.947645
Spea bombifrons	35.389934	-106.55056
Spea bombifrons	35.39016	-93.62569
Spea bombifrons	35.392835	-103.424566
Spea bombifrons	35.416548	-103.347392
Spea bombifrons	35.433889	-106.428308
Spea bombifrons	35.476664	-103.275269
Spea bombifrons	35.497865	-106.73182
Spea bombifrons	35.498264	-97.55389
Spea bombifrons	35.512393	-105.722552
Spea bombifrons	35.516	-98.967
Spea bombifrons	35.5173402	-97.3356803
Spea bombifrons	35.52131	-102.32781
Spea bombifrons	35.527865	-103.550045
Spea bombifrons	35.53611	-100.95944
Spea bombifrons	35.53694	-101.075
Spea bombifrons	35.547065	-106.847713
Spea bombifrons	35.562592	-99.734191
Spea bombifrons	35.567126	-98.65681
Spea bombifrons	35.58222	-111.49006
Spea bombifrons	35.586331	-99.67111
Spea bombifrons	35.603712	-106.727923
Spea bombifrons	35.627681	-107.235008
Spea bombifrons	35.65083	-100.95889
Spea bombifrons	35.655154	-106.734816
Spea bombifrons	35.673237	-107.835173
Spea bombifrons	35.67686	-106.92046
Spea bombifrons	35.68093	-102.02084
Spea bombifrons	35.725758	-103.70667
Spea bombifrons	35.727324	-97.03333
Spea bombifrons	35.72806	-102.83944
Spea bombifrons	35.73139	-101.3525
Spea bombifrons	35.740259	-99.277131
Spea bombifrons	35.74421	-102.90463
Spea bombifrons	35.747175	-105.02563
Spea bombifrons	35.7678637	-95.2099038
Spea bombifrons	35.77694	-103.95611
Spea bombifrons	35.778417	-100.63778
Spea bombifrons	35.78343	-99.69552
Spea bombifrons	35.82	-102.81917
Spea bombifrons	35.82693	-99.751179
Spea bombifrons	35.82694	-101.4425
Spea bombifrons	35.8275	-101.28194
Spea bombifrons	35.830563	-103.718847
Spea bombifrons	35.83532	-103.199115
Spea bombifrons	35.852829	-99.889751
Spea bombifrons	35.885022	-103.199427
Spea bombifrons	35.89742	-99.70833
Spea bombifrons	35.8975	-99.64248
Spea bombifrons	35.9089	-109.5797
Spea bombifrons	35.91278	-100.38167
Spea bombifrons	35.913442	-106.95778
Spea bombifrons	35.917928	-106.016387
Spea bombifrons	35.918469	-107.457731
Spea bombifrons	35.922986	-111.416611
Spea bombifrons	35.930741	-99.826841
Spea bombifrons	35.940902	-104.209859
Spea bombifrons	35.951577	-100.265855
Spea bombifrons	35.957684	-103.68667
Spea bombifrons	35.959982	-103.201576
Spea bombifrons	35.974558	-106.996826
Spea bombifrons	35.98546	-97.04013
Spea bombifrons	35.988372	-102.51278
Spea bombifrons	35.99611	-102.6075
Spea bombifrons	36.013318	-99.755975
Spea bombifrons	36.017742	-100.63778
Spea bombifrons	36.04348	-96.915
Spea bombifrons	36.0624	-95.90423
Spea bombifrons	36.088447	-102.51278
Spea bombifrons	36.09919	-106.139486
Spea bombifrons	36.1207019	-97.063972
Spea bombifrons	36.134934	-99.900147
Spea bombifrons	36.135	-99.77444
Spea bombifrons	36.135	-111.23917
Spea bombifrons	36.1444654	-96.1135812
Spea bombifrons	36.144781	-99.453633
Spea bombifrons	36.147302	-107.96639
Spea bombifrons	36.158333	-109.585035
Spea bombifrons	36.16896	-101.82417
Spea bombifrons	36.187817	-98.185
Spea bombifrons	36.19472	-102.30222
Spea bombifrons	36.209158	-107.403295
Spea bombifrons	36.216562	-98.845583
Spea bombifrons	36.221555	-103.83623
Spea bombifrons	36.234129	-103.18361
Spea bombifrons	36.268889	-98.461452
Spea bombifrons	36.28472	-108.70528
Spea bombifrons	36.292483	-104.101434
Spea bombifrons	36.32296	-110.936687
Spea bombifrons	36.33611	-101.74901
Spea bombifrons	36.34037	-97.909325
Spea bombifrons	36.395559	-97.891573
Spea bombifrons	36.428297	-100.811789
Spea bombifrons	36.448811	-104.610506
Spea bombifrons	36.476669	-104.757904
Spea bombifrons	36.4875	-102.85639
Spea bombifrons	36.5054	-99.19214
Spea bombifrons	36.523281	-98.8758812
Spea bombifrons	36.534188	-104.847269
Spea bombifrons	36.555819	-103.12611
Spea bombifrons	36.56722	-105.045
Spea bombifrons	36.57249	-102.77508
Spea bombifrons	36.593498	-103.613695
Spea bombifrons	36.61318	-99.18632
Spea bombifrons	36.638002	-103.126999
Spea bombifrons	36.64916667	-101.5280556
Spea bombifrons	36.6991937	-99.1466707
Spea bombifrons	36.706852	-96.940567
Spea bombifrons	36.741109	-104.011157
Spea bombifrons	36.744676	-107.850308
Spea bombifrons	36.746578	-103.92934
Spea bombifrons	36.757302	-108.969988
Spea bombifrons	36.7579	-110.227622
Spea bombifrons	36.792178	-108.341678
Spea bombifrons	36.796684	-98.467187
Spea bombifrons	36.80694	-97.73333
Spea bombifrons	36.80986	-102.8371
Spea bombifrons	36.822198	-107.919756
Spea bombifrons	36.901145	-103.018145
Spea bombifrons	36.90333	-104.43861
Spea bombifrons	36.913313	-102.949957
Spea bombifrons	36.94528	-112.53967
Spea bombifrons	36.977898	-100.872408
Spea bombifrons	37.0341667	-99.3241667
Spea bombifrons	37.065135	-102.042066
Spea bombifrons	37.082827	-102.260155
Spea bombifrons	37.0865	-99.3224
Spea bombifrons	37.10162981	-109.0097963
Spea bombifrons	37.1029	-98.2294
Spea bombifrons	37.119009	-103.88389
Spea bombifrons	37.119708	-101.890903
Spea bombifrons	37.1467	-97.1236
Spea bombifrons	37.149361	-102.939811
Spea bombifrons	37.1525	-98.5767
Spea bombifrons	37.15725	-104.104676
Spea bombifrons	37.1583	-99.3246
Spea bombifrons	37.16628	-103.903132
Spea bombifrons	37.1758	-101.6554
Spea bombifrons	37.17798	-101.872598
Spea bombifrons	37.2136	-102.028
Spea bombifrons	37.2265	-99.6602
Spea bombifrons	37.2275	-100.3439
Spea bombifrons	37.246648	-103.278805
Spea bombifrons	37.25369	-109.61842
Spea bombifrons	37.2577778	-101.6527778
Spea bombifrons	37.2801	-98.6109
Spea bombifrons	37.2807	-98.8625
Spea bombifrons	37.28666667	-98.02555556
Spea bombifrons	37.291908	-100.307303
Spea bombifrons	37.302536	-102.904461
Spea bombifrons	37.3183	-101.9038
Spea bombifrons	37.333324	-104.241306
Spea bombifrons	37.3919444	-97.2027778
Spea bombifrons	37.44218	-98.41763
Spea bombifrons	37.44227	-98.33292
Spea bombifrons	37.453065	-103.339492
Spea bombifrons	37.46944	-105.86944
Spea bombifrons	37.4747222	-100.7302778
Spea bombifrons	37.4994444	-98.6597222
Spea bombifrons	37.51786	-98.5561
Spea bombifrons	37.53756	-102.021617
Spea bombifrons	37.5525	-98.08836
Spea bombifrons	37.5836	-101.3532
Spea bombifrons	37.584049	-103.335472
Spea bombifrons	37.6072	-97.3081
Spea bombifrons	37.61995	-102.5608
Spea bombifrons	37.6205556	-100.4702778
Spea bombifrons	37.64389	-98.73722
Spea bombifrons	37.6515	-103.3697389
Spea bombifrons	37.6654	-102.5762
Spea bombifrons	37.67417	-105.7225
Spea bombifrons	37.6786111	-101.5716667
Spea bombifrons	37.704374	-104.534473
Spea bombifrons	37.7125	-98.1177778
Spea bombifrons	37.7141667	-98.2825
Spea bombifrons	37.74098056	-103.4241806
Spea bombifrons	37.747289	-104.829137
Spea bombifrons	37.776354	-103.367169
Spea bombifrons	37.7763889	-98.2030556
Spea bombifrons	37.8093	-100.3446
Spea bombifrons	37.81101848	-103.5467594
Spea bombifrons	37.823807	-97.462098
Spea bombifrons	37.834738	-102.12222
Spea bombifrons	37.851599	-103.37423
Spea bombifrons	37.8768	-98.9372
Spea bombifrons	37.90647	-101.41629
Spea bombifrons	37.9233	-100.9887
Spea bombifrons	37.9375	-109.93821
Spea bombifrons	37.941503	-103.54333
Spea bombifrons	37.9441667	-101.5411111
Spea bombifrons	37.9701	-100.9752
Spea bombifrons	37.97722	-100.86278
Spea bombifrons	37.9913889	-98.0427778
Spea bombifrons	37.99186	-101.18344
Spea bombifrons	37.99916006	-103.1887976
Spea bombifrons	38.00694	-101.56275
Spea bombifrons	38.023138	-97.50833
Spea bombifrons	38.0272222	-98.6333333
Spea bombifrons	38.0433333	-97.1986111
Spea bombifrons	38.04828	-98.01808
Spea bombifrons	38.0553	-100.2948
Spea bombifrons	38.06667	-102.93667
Spea bombifrons	38.1085	-98.1977
Spea bombifrons	38.151562	-99.3138924
Spea bombifrons	38.1591667	-98.3675
Spea bombifrons	38.168877	-104.087176
Spea bombifrons	38.1697222	-97.8269444
Spea bombifrons	38.180663	-103.597244
Spea bombifrons	38.18128	-98.20959
Spea bombifrons	38.2130556	-99.0952778
Spea bombifrons	38.2257	-99.7238
Spea bombifrons	38.23928	-98.20959
Spea bombifrons	38.3328	-98.7085
Spea bombifrons	38.3736111	-97.0125
Spea bombifrons	38.39204	-103.75556
Spea bombifrons	38.43333333	-100.9
Spea bombifrons	38.4434	-98.726
Spea bombifrons	38.462297	-99.310103
Spea bombifrons	38.4662	-99.8616
Spea bombifrons	38.4724	-101.3576
Spea bombifrons	38.4780556	-98.6363889
Spea bombifrons	38.48333333	-100.9
Spea bombifrons	38.49528	-105.10944
Spea bombifrons	38.537875	-102.54306
Spea bombifrons	38.58167	-101.67839
Spea bombifrons	38.58361	-92.06806
Spea bombifrons	38.597214	-92.142341
Spea bombifrons	38.66666667	-100.95
Spea bombifrons	38.670861	-102.53917
Spea bombifrons	38.68222	-104.4598379
Spea bombifrons	38.690827	-92.393792
Spea bombifrons	38.7132	-90.42974
Spea bombifrons	38.71444	-91.32222
Spea bombifrons	38.715655	-91.471323
Spea bombifrons	38.7273	-99.4064
Spea bombifrons	38.72852	-100.76922
Spea bombifrons	38.75188	-104.9257
Spea bombifrons	38.755285	-92.428075
Spea bombifrons	38.7814	-99.1527
Spea bombifrons	38.7935	-99.7193
Spea bombifrons	38.79983333	-109.3403333
Spea bombifrons	38.8155	-100.9587
Spea bombifrons	38.82916111	-103.6326806
Spea bombifrons	38.8323	-99.0043
Spea bombifrons	38.8328	-99.2515
Spea bombifrons	38.83389	-104.82083
Spea bombifrons	38.8352	-99.3353
Spea bombifrons	38.8423	-98.6194
Spea bombifrons	38.847222	-102.147124
Spea bombifrons	38.8604	-102.0177
Spea bombifrons	38.8642	-97.4002
Spea bombifrons	38.8642	-97.7149
Spea bombifrons	38.8787	-97.2891
Spea bombifrons	38.88514	-104.8864
Spea bombifrons	38.8874	-99.3689
Spea bombifrons	38.8945	-101.3755
Spea bombifrons	38.8994444	-101.1947222
Spea bombifrons	38.9014	-96.8594
Spea bombifrons	38.906374	-104.82083
Spea bombifrons	38.9639	-95.1032
Spea bombifrons	38.9639	-95.1773
Spea bombifrons	38.975833	-99.316808
Spea bombifrons	38.988829	-92.892
Spea bombifrons	38.993	-95.0106
Spea bombifrons	39.009297	-95.212876
Spea bombifrons	39.01722	-95.29222
Spea bombifrons	39.0239	-97.4742
Spea bombifrons	39.060949	-103.69167
Spea bombifrons	39.06275	-99.94552
Spea bombifrons	39.0772222	-96.8416667
Spea bombifrons	39.078369	-99.73194
Spea bombifrons	39.0858333	-94.8816667
Spea bombifrons	39.088277	-99.65
Spea bombifrons	39.088675	-102.26889
Spea bombifrons	39.0941667	-96.5766667
Spea bombifrons	39.158215	-94.39577
Spea bombifrons	39.162383	-93.842647
Spea bombifrons	39.1641667	-94.6866667
Spea bombifrons	39.18	-96.1194
Spea bombifrons	39.191411	-103.69167
Spea bombifrons	39.197346	-102.072581
Spea bombifrons	39.2080556	-96.5852778
Spea bombifrons	39.2347222	-99.5977778
Spea bombifrons	39.30817	-96.61472
Spea bombifrons	39.3222222	-101.7258333
Spea bombifrons	39.329972	-101.54
Spea bombifrons	39.3404	-101.08888
Spea bombifrons	39.34994	-101.01818
Spea bombifrons	39.3647222	-97.7369444
Spea bombifrons	39.372521	-103.79364
Spea bombifrons	39.3797222	-97.1522222
Spea bombifrons	39.3805556	-99.5847222
Spea bombifrons	39.3865	-100.4884
Spea bombifrons	39.3879	-96.56799
Spea bombifrons	39.39967	-96.7178
Spea bombifrons	39.4077778	-97.9291667
Spea bombifrons	39.4121	-101.1134
Spea bombifrons	39.4229	-98.3464
Spea bombifrons	39.4383333	-98.6944444
Spea bombifrons	39.4521	-98.1553
Spea bombifrons	39.4855556	-95.1261111
Spea bombifrons	39.49954	-97.98973
Spea bombifrons	39.51861	-104.76083
Spea bombifrons	39.5241667	-99.2213889
Spea bombifrons	39.56306	-95.12139
Spea bombifrons	39.57076	-96.5909
Spea bombifrons	39.573438	-102.29333
Spea bombifrons	39.614998	-104.062706
Spea bombifrons	39.62528	-102.17389
Spea bombifrons	39.66351	-101.94171
Spea bombifrons	39.6688889	-98.1941667
Spea bombifrons	39.673054	-99.159603
Spea bombifrons	39.706487	-104.940735
Spea bombifrons	39.7373	-104.076883
Spea bombifrons	39.739437	-103.385056
Spea bombifrons	39.74	-101.7113889
Spea bombifrons	39.741646	-103.292071
Spea bombifrons	39.7505556	-101.5325
Spea bombifrons	39.783036	-104.795403
Spea bombifrons	39.7869444	-98.2097222
Spea bombifrons	39.7927778	-101.8
Spea bombifrons	39.8291667	-99.0880556
Spea bombifrons	39.8597222	-96.8622222
Spea bombifrons	39.8765	-100.6406
Spea bombifrons	39.89278	-97.03494
Spea bombifrons	39.9518	-101.8707
Spea bombifrons	39.9597222	-95.2636111
Spea bombifrons	39.98528	-104.82
Spea bombifrons	40.008198	-101.921375
Spea bombifrons	40.014901	-105.118603
Spea bombifrons	40.03194	-105.21389
Spea bombifrons	40.044548	-104.07444
Spea bombifrons	40.076437	-104.805634
Spea bombifrons	40.122173	-102.828967
Spea bombifrons	40.12222	-102.72472
Spea bombifrons	40.176127	-97.726946
Spea bombifrons	40.214994	-104.784261
Spea bombifrons	40.247521	-103.21389
Spea bombifrons	40.254693	-103.798995
Spea bombifrons	40.28596	-95.497366
Spea bombifrons	40.304681	-100.104743
Spea bombifrons	40.324168	-101.370408
Spea bombifrons	40.32965	-99.16133
Spea bombifrons	40.3647	-97.729357
Spea bombifrons	40.424057	-97.482858
Spea bombifrons	40.425769	-95.70968
Spea bombifrons	40.46666	-98.051396
Spea bombifrons	40.479462	-98.401904
Spea bombifrons	40.522177	-102.626831
Spea bombifrons	40.522273	-104.413043
Spea bombifrons	40.550706	-102.391225
Spea bombifrons	40.566533	-101.623
Spea bombifrons	40.5678139	-98.6956482
Spea bombifrons	40.62172	-99.2563
Spea bombifrons	40.62717	-95.789815
Spea bombifrons	40.632544	-97.656576
Spea bombifrons	40.637893	-105.174689
Spea bombifrons	40.654735	-101.622475
Spea bombifrons	40.699387	-97.548095
Spea bombifrons	40.71350887	-102.6238228
Spea bombifrons	40.744051	-96.716896
Spea bombifrons	40.75278	-104.00278
Spea bombifrons	40.777719	-100.746857
Spea bombifrons	40.787944	-101.659301
Spea bombifrons	40.803341	-97.457689
Spea bombifrons	40.805966	-102.525
Spea bombifrons	40.815154	-104.335079
Spea bombifrons	40.83529	-101.003921
Spea bombifrons	40.836879	-101.165069
Spea bombifrons	40.84095	-102.8015361
Spea bombifrons	40.841972	-101.725376
Spea bombifrons	40.843083	-96.853897
Spea bombifrons	40.852048	-101.981862
Spea bombifrons	40.885992	-99.4763
Spea bombifrons	40.900512	-97.604959
Spea bombifrons	40.904169	-100.42241
Spea bombifrons	40.906506	-98.34909
Spea bombifrons	40.921015	-100.765
Spea bombifrons	40.92442	-101.495233
Spea bombifrons	40.926789	-100.162735
Spea bombifrons	40.959893	-97.998703
Spea bombifrons	40.981397	-98.383512
Spea bombifrons	40.995774	-96.168535
Spea bombifrons	41.018413	-101.804246
Spea bombifrons	41.02583	-96.25417
Spea bombifrons	41.042112	-103.087442
Spea bombifrons	41.043348	-101.72049
Spea bombifrons	41.074036	-97.598137
Spea bombifrons	41.083504	-101.384448
Spea bombifrons	41.090772	-102.155186
Spea bombifrons	41.091133	-102.074724
Spea bombifrons	41.091627	-102.30768
Spea bombifrons	41.103941	-95.820075
Spea bombifrons	41.126428	-101.469925
Spea bombifrons	41.140425	-98.001925
Spea bombifrons	41.159831	-101.717622
Spea bombifrons	41.1628091	-102.0720054
Spea bombifrons	41.179507	-101.099339
Spea bombifrons	41.191701	-97.533042
Spea bombifrons	41.196862	-96.498483
Spea bombifrons	41.209877	-97.129553
Spea bombifrons	41.234471	-103.83895
Spea bombifrons	41.242323	-96.503711
Spea bombifrons	41.257397	-102.107483
Spea bombifrons	41.326491	-104.09778
Spea bombifrons	41.346186	-101.180083
Spea bombifrons	41.368667	-98.793061
Spea bombifrons	41.374922	-102.255865
Spea bombifrons	41.377852	-99.386878
Spea bombifrons	41.38219	-100.77083
Spea bombifrons	41.386265	-98.137363
Spea bombifrons	41.390899	-97.735232
Spea bombifrons	41.393901	-98.452281
Spea bombifrons	41.40206	-102.347165
Spea bombifrons	41.407135	-103.263159
Spea bombifrons	41.413027	-96.232783
Spea bombifrons	41.459954	-96.497724
Spea bombifrons	41.473687	-97.059428
Spea bombifrons	41.47945	-97.450734
Spea bombifrons	41.480265	-100.570524
Spea bombifrons	41.509223	-100.796861
Spea bombifrons	41.520279	-96.152695
Spea bombifrons	41.549523	-98.358789
Spea bombifrons	41.553053	-98.616746
Spea bombifrons	41.553592	-96.473545
Spea bombifrons	41.568519	-104.259299
Spea bombifrons	41.582583	-101.684932
Spea bombifrons	41.596327	-98.540812
Spea bombifrons	41.607423	-96.194929
Spea bombifrons	41.60881	-102.671586
Spea bombifrons	41.640157	-98.611888
Spea bombifrons	41.650544	-96.646596
Spea bombifrons	41.663638	-100.502094
Spea bombifrons	41.664414	-103.098759
Spea bombifrons	41.678063	-101.07892
Spea bombifrons	41.679287	-98.216173
Spea bombifrons	41.683972	-101.820667
Spea bombifrons	41.694277	-98.377761
Spea bombifrons	41.762409	-99.146271
Spea bombifrons	41.786668	-100.106612
Spea bombifrons	41.78950365	-101.1650764
Spea bombifrons	41.792222	-98.694769
Spea bombifrons	41.834202	-100.070699
Spea bombifrons	41.846317	-99.370722
Spea bombifrons	41.872146	-99.848868
Spea bombifrons	41.876949	-97.057957
Spea bombifrons	41.885339	-99.135996
Spea bombifrons	41.88549	-98.525095
Spea bombifrons	41.921531	-100.275288
Spea bombifrons	41.932044	-98.687858
Spea bombifrons	41.937887	-99.687955
Spea bombifrons	41.941506	-100.132294
Spea bombifrons	41.987493	-98.094125
Spea bombifrons	42.005228	-101.89129
Spea bombifrons	42.027766	-100.812368
Spea bombifrons	42.040638	-101.042665
Spea bombifrons	42.045934	-103.227102
Spea bombifrons	42.0972	-104.9205
Spea bombifrons	42.117525	-97.464881
Spea bombifrons	42.165922	-100.175499
Spea bombifrons	42.235038	-96.991504
Spea bombifrons	42.269	-104.719
Spea bombifrons	42.30703	-102.209938
Spea bombifrons	42.307541	-103.172447
Spea bombifrons	42.349	-104.726
Spea bombifrons	42.42861111	-96.41861111
Spea bombifrons	42.4763543	-96.1018793
Spea bombifrons	42.5	-104.91
Spea bombifrons	42.5024851	-96.3876805
Spea bombifrons	42.52	-104.51
Spea bombifrons	42.52443	-99.691815
Spea bombifrons	42.55263333	-100.6386778
Spea bombifrons	42.61	-104.984
Spea bombifrons	42.654329	-102.205107
Spea bombifrons	42.666127	-96.664526
Spea bombifrons	42.743448	-97.497853
Spea bombifrons	42.766963	-105.38167
Spea bombifrons	42.771731	-96.917357
Spea bombifrons	42.786394	-96.804677
Spea bombifrons	42.786787	-96.988594
Spea bombifrons	42.814515	-102.915254
Spea bombifrons	42.825024	-99.748527
Spea bombifrons	42.837882	-97.636588
Spea bombifrons	42.850901	-96.706988
Spea bombifrons	42.876359	-96.924382
Spea bombifrons	42.905426	-100.506202
Spea bombifrons	42.91	-97.66
Spea bombifrons	42.932299	-97.397772
Spea bombifrons	42.940941	-97.173122
Spea bombifrons	42.950931	-96.885075
Spea bombifrons	42.972095	-96.963823
Spea bombifrons	42.981489	-97.476778
Spea bombifrons	43.003237	-96.776458
Spea bombifrons	43.025672	-96.604598
Spea bombifrons	43.06	-101.73
Spea bombifrons	43.069559	-97.399696
Spea bombifrons	43.073236	-98.947931
Spea bombifrons	43.08	-97.55
Spea bombifrons	43.082517	-97.240292
Spea bombifrons	43.083121	-97.141772
Spea bombifrons	43.083505	-96.805966
Spea bombifrons	43.084598	-96.927375
Spea bombifrons	43.11	-101.54
Spea bombifrons	43.112005	-97.039231
Spea bombifrons	43.116555	-97.448154
Spea bombifrons	43.168217	-96.865421
Spea bombifrons	43.169149	-97.08153
Spea bombifrons	43.202968	-105.25972
Spea bombifrons	43.215184	-101.727359
Spea bombifrons	43.228871	-96.885563
Spea bombifrons	43.241177	-97.510605
Spea bombifrons	43.242591	-97.102237
Spea bombifrons	43.261523	-97.255196
Spea bombifrons	43.357626	-97.08243
Spea bombifrons	43.372277	-96.885968
Spea bombifrons	43.426405	-97.13345
Spea bombifrons	43.43	-103.72
Spea bombifrons	43.447586	-96.885558
Spea bombifrons	43.504901	-96.88827
Spea bombifrons	43.58	-103.41
Spea bombifrons	43.71854	-103.3462
Spea bombifrons	43.75	-101.49
Spea bombifrons	43.770146	-98.129526
Spea bombifrons	43.854704	-104.264699
Spea bombifrons	44.016827	-108.115845
Spea bombifrons	44.072504	-102.412781
Spea bombifrons	44.140216	-103.065405
Spea bombifrons	44.52936	-108.985586
Spea bombifrons	45.096053	-108.821767
Spea bombifrons	45.191136	-108.91306
Spea bombifrons	45.217475	-108.844769
Spea bombifrons	45.306692	-108.877631
Spea bombifrons	45.498538	-104.506742
Spea bombifrons	45.545515	-108.797174
Spea bombifrons	45.56	-100.3
Spea bombifrons	45.58	-103.59
Spea bombifrons	46.15205	-103.39901
Spea bombifrons	46.23437	-103.71027
Spea bombifrons	46.264842	-106.697218
Spea bombifrons	46.35427222	-103.9305806
Spea bombifrons	46.88601	-102.80566
Spea bombifrons	46.89974	-103.5451
Spea bombifrons	46.955739	-103.460264
Spea bombifrons	47.36544	-102.75238
Spea bombifrons	48.058655	-100.951711
Spea bombifrons	48.225181	-100.410288
Spea bombifrons	48.231837	-101.199114
Spea bombifrons	48.308878	-100.409781
Spea bombifrons	48.312032	-100.524005
Spea bombifrons	48.7469	-111.9681
Spea bombifrons	49.019778	-102.654972
Spea bombifrons	49.056303	-102.746573
Spea bombifrons	49.2	-110.883333
Spea bombifrons	49.40099039	-110.6934886
Spea bombifrons	49.483056	-113.947222
Spea bombifrons	49.577614	-112.290199
Spea bombifrons	49.909722	-109.471111
Spea bombifrons	49.963056	-109.462778
Spea bombifrons	49.988333	-109.306389
Spea bombifrons	49.99835311	-113.0807445
Spea bombifrons	50.168056	-108.265556
Spea bombifrons	50.291667	-107.896389
Spea bombifrons	50.45	-106.05
Spea bombifrons	50.466667	-105.916667
Spea bombifrons	50.468889	-106.750556
Spea bombifrons	50.566667	-109.333333
Spea bombifrons	50.616667	-107.666667
Spea bombifrons	50.683333	-109.25
