# Supplementary material for: Population isolation in the Plains spadefoot toad: causes and conservation implications
Source: PeerJ. 2024 Oct 7;12:e17968. doi: 10.7717/peerj.17968 (PMC11466216; doi:10.7717/peerj.17968)
Supplement: Supplemental Information 13 [file peerj-12-17968-s013.csv]

FID	locality	country	stateprovi	county	decimallat	decimallon	institutio	scientific	year	OrigGE_DD	OrigGE_D_1	Datum	Georef_not	accuracy_c	accuracy_k	accuracy_n	Georef_ID	NEW	SOURCE	AJC_Notes	modified	rightshold	references	collection	basisofrec	catalognum	catalogn_1	recordnumb	recordedby	individual	establishm	preparatio	othercatal	occurrence	organismid	eventdate	month	month_1	day	verbatimev	highergeog	verbatimlo	locationac	locationre	geodeticda	coordinate	verbatimco	verbatimla	verbatim_1
0	38 26 N, 100 54 W	USA	Kansas	Scott Co.	38.43333333	-100.9	CAS	Spea bombifrons	1956					1	1				vertnet	accuracy code estimated on 11-2-888	13:00.0			SUA	PreservedSpecimen		17297	15	E. Drake""			Formalin						7	3	3-Jul-56	North America; USA; Kansas; Scott Co.	Kansas: Scott Co. 38 26 N.; 100 54 W.
1	38 29 N, 100 54 W	USA	Kansas	Scott Co.	38.48333333	-100.9	CAS	Spea bombifrons	1956					1	1				vertnet	accuracy code estimated on 11-2-889	13:00.0			SUA	PreservedSpecimen		17286	3	E. Drake""			Alcohol						7	3	3-Jul-56	North America; USA; Kansas; Scott Co.	Kansas: Scott Co. 38 29 N.; 100 54 W.
2	38 29 N, 100 54 W	USA	Kansas	Scott Co.	38.48333333	-100.9	CAS	Spea bombifrons	1956					1	1				vertnet	accuracy code estimated on 11-2-890	13:00.0			SUA	PreservedSpecimen		17287	4	E. Drake""			Alcohol						7	3	3-Jul-56	North America; USA; Kansas; Scott Co.	Kansas: Scott Co. 38 29 N.; 100 54 W.
3	38 29 N, 100 54 W	USA	Kansas	Scott Co.	38.48333333	-100.9	CAS	Spea bombifrons	1956					1	1				vertnet	accuracy code estimated on 11-2-891	13:00.0			SUA	PreservedSpecimen		17289	6	E. Drake""			Alcohol						7	3	3-Jul-56	North America; USA; Kansas; Scott Co.	Kansas: Scott Co. 38 29 N.; 100 54 W.
4	38 29 N, 100 54 W	USA	Kansas	Scott Co.	38.48333333	-100.9	CAS	Spea bombifrons	1956					1	1				vertnet	accuracy code estimated on 11-2-892	13:00.0			SUA	PreservedSpecimen		17290	7	E. Drake""			Alcohol						7	3	3-Jul-56	North America; USA; Kansas; Scott Co.	Kansas: Scott Co. 38 29 N.; 100 54 W.
5	38 29 N, 100 54 W	USA	Kansas	Scott Co.	38.48333333	-100.9	CAS	Spea bombifrons	1956					1	1				vertnet	accuracy code estimated on 11-2-893	13:00.0			SUA	PreservedSpecimen		17291	8	E. Drake""			Alcohol						7	3	3-Jul-56	North America; USA; Kansas; Scott Co.	Kansas: Scott Co. 38 29 N.; 100 54 W.
6	38 29 N, 100 54 W	USA	Kansas	Scott Co.	38.48333333	-100.9	CAS	Spea bombifrons	1956					1	1				vertnet	accuracy code estimated on 11-2-894	13:00.0			SUA	PreservedSpecimen		17292	9	E. Drake""			Alcohol						7	3	3-Jul-56	North America; USA; Kansas; Scott Co.	Kansas: Scott Co. 38 29 N.; 100 54 W.
7	38 29 N, 100 54 W	USA	Kansas	Scott Co.	38.48333333	-100.9	CAS	Spea bombifrons	1956					1	1				vertnet	accuracy code estimated on 11-2-895	13:00.0			SUA	PreservedSpecimen		17288	5	E. Drake""			Alcohol						7	3	3-Jul-56	North America; USA; Kansas; Scott Co.	Kansas: Scott Co. 38 29 N.; 100 54 W.
8	38 29 N, 100 54 W	USA	Kansas	Scott Co.	38.48333333	-100.9	CAS	Spea bombifrons	1956					1	1				vertnet	accuracy code estimated on 11-2-896	13:00.0			SUA	PreservedSpecimen		17293	10	E. Drake""			Alcohol						7	3	3-Jul-56	North America; USA; Kansas; Scott Co.	Kansas: Scott Co. 38 29 N.; 100 54 W.
9	38 29 N, 100 54 W	USA	Kansas	Scott Co.	38.48333333	-100.9	CAS	Spea bombifrons	1956					1	1				vertnet	accuracy code estimated on 11-2-897	13:00.0			SUA	PreservedSpecimen		17294	21	E. Drake""			Alcohol						7	13	13-Jul-56	North America; USA; Kansas; Scott Co.	Kansas: Scott Co. 38 29 N.; 100 54 W.
10	38 29 N, 100 54 W	USA	Kansas	Scott Co.	38.48333333	-100.9	CAS	Spea bombifrons	1956					1	1				vertnet	accuracy code estimated on 11-2-898	13:00.0			SUA	PreservedSpecimen		17295	1	E. Drake""			Alcohol						7	2	2-Jul-56	North America; USA; Kansas; Scott Co.	Kansas: Scott Co. 38 29 N.; 100 54 W.
11	38 29 N, 100 54 W	USA	Kansas	Scott Co.	38.48333333	-100.9	CAS	Spea bombifrons	1956					1	1				vertnet	accuracy code estimated on 11-2-899	13:00.0			SUA	PreservedSpecimen		17296	2	E. Drake""			Alcohol						7	2	2-Jul-56	North America; USA; Kansas; Scott Co.	Kansas: Scott Co. 38 29 N.; 100 54 W.
12	38 40 N, 100 57 W	USA	Kansas	Scott Co.	38.66666667	-100.95	CAS	Spea bombifrons	1956					1	1				vertnet	accuracy code estimated on 11-2-900	13:00.0			SUA	PreservedSpecimen		17308	58	E. Drake""			Alcohol		Stage 40.				8	31	31-Aug-56	North America; USA; Kansas; Scott Co.	Kansas: Scott Co. 38 40 N.; 100 57 W.
13	S of La Junta, Hwy 109, 25.7 mi N of Hwy 160, 37 39 5.40 N, 103 22 11.06 W	USA	Colorado	Las Animas Co.	37.6515	-103.3697389	CAS	Spea bombifrons	2001					1	1				vertnet	accuracy code estimated on 11-2-2252	13:00.0			HERP	PreservedSpecimen		229214	DGM-633	D.G. Mulcahy""			Alcohol; Tissue: Liver (Frozen)						6	7	7-Jun-01	North America; USA; Colorado; Las Animas Co.	Hwy 109 S of La Junta, Las Animas CO 25.7 mi of jct 160 37 39 5.40 N, 103 22 11.06 W
14	S of La Junta, Hwy 109, 6.8 mi S of County Rd 802, 37 44 27.53 N, 103 25 27.05 W	USA	Colorado	Otero Co.	37.74098056	-103.4241806	CAS	Spea bombifrons	2001					1	1				vertnet	accuracy code estimated on 11-2-2253	13:00.0			HERP	PreservedSpecimen		229215	DGM-636	D.G. Mulcahy""			Alcohol; Tissue: Liver (Frozen)						6	7	7-Jun-01	North America; USA; Colorado; Otero Co.	Hwy 109 S of La Junta, Otero CO 6.8 mi S of CR 802 37 44 27.53 N, 103 25 27.05 W
15	; (T15S, R19W, SW 1/4 SEC 23)	United States	Kansas	Ellis	38.7273	-99.4064	FHSM	Spea bombifrons	1967					1	1				vertnet	accuracy code estimated on 11-2-29	4/13/2015		http://portal.vertnet.org/o/fhsm/herp?id=3932	HERP	PreservedSpecimen		3932			1	native	alcoholic				AL	4/11/1967	4	11	11-Apr-67	North America | USA | Kansas | Ellis | | | |	North America | USA | Kansas | Ellis			not recorded (forced WGS84)			38.7273	-99.4064
16	; (T13S, R18W, SW 1/4 SEC 30)	United States	Kansas	Ellis	38.8874	-99.3689	FHSM	Spea bombifrons	1969					1	1				vertnet	accuracy code estimated on 11-2-15	4/13/2015		http://portal.vertnet.org/o/fhsm/herp?id=5068	HERP	PreservedSpecimen		5068			1	native	alcoholic				AL	5/6/1969	5	6	6-May-69	North America | USA | Kansas | Ellis | | | |	North America | USA | Kansas | Ellis			not recorded (forced WGS84)			38.8874	-99.3689
17	; (T13S, R18W, SW 1/4 SEC 30)	United States	Kansas	Ellis	38.8874	-99.3689	FHSM	Spea bombifrons	1969					1	1				vertnet	accuracy code estimated on 11-2-16	4/13/2015		http://portal.vertnet.org/o/fhsm/herp?id=5069	HERP	PreservedSpecimen		5069			1	native	alcoholic				AL	5/6/1969	5	6	6-May-69	North America | USA | Kansas | Ellis | | | |	North America | USA | Kansas | Ellis			not recorded (forced WGS84)			38.8874	-99.3689
18	; (T13S, R18W, SW 1/4 SEC 30)	United States	Kansas	Ellis	38.8874	-99.3689	FHSM	Spea bombifrons	1969					1	1				vertnet	accuracy code estimated on 11-2-17	4/13/2015		http://portal.vertnet.org/o/fhsm/herp?id=5067	HERP	PreservedSpecimen		5067			1	native	alcoholic				AL	5/6/1969	5	6	6-May-69	North America | USA | Kansas | Ellis | | | |	North America | USA | Kansas | Ellis			not recorded (forced WGS84)			38.8874	-99.3689
19	; (T13S, R18W, SW 1/4 SEC 30)	United States	Kansas	Ellis	38.8874	-99.3689	FHSM	Spea bombifrons	1969					1	1				vertnet	accuracy code estimated on 11-2-18	4/13/2015		http://portal.vertnet.org/o/fhsm/herp?id=5070	HERP	PreservedSpecimen		5070			1	native	alcoholic				AL	5/6/1969	5	6	6-May-69	North America | USA | Kansas | Ellis | | | |	North America | USA | Kansas | Ellis			not recorded (forced WGS84)			38.8874	-99.3689
20	; (T14S, R17W, SEC 18)	United States	Kansas	Ellis	38.8328	-99.2515	FHSM	Spea bombifrons	1969					1	1				vertnet	accuracy code estimated on 11-2-19	4/13/2015		http://portal.vertnet.org/o/fhsm/herp?id=5015	HERP	PreservedSpecimen		5015			1	native	alcoholic				AL	5/8/1969	5	8	8-May-69	North America | USA | Kansas | Ellis | | | |	North America | USA | Kansas | Ellis			not recorded (forced WGS84)			38.8328	-99.2515
21	; (T14S, R17W, SEC 18)	United States	Kansas	Ellis	38.8328	-99.2515	FHSM	Spea bombifrons	1969					1	1				vertnet	accuracy code estimated on 11-2-20	4/13/2015		http://portal.vertnet.org/o/fhsm/herp?id=5017	HERP	PreservedSpecimen		5017			1	native	alcoholic				AL	5/8/1969	5	8	8-May-69	North America | USA | Kansas | Ellis | | | |	North America | USA | Kansas | Ellis			not recorded (forced WGS84)			38.8328	-99.2515
22	; (T14S, R17W, SEC 18)	United States	Kansas	Ellis	38.8328	-99.2515	FHSM	Spea bombifrons	1969					1	1				vertnet	accuracy code estimated on 11-2-21	4/13/2015		http://portal.vertnet.org/o/fhsm/herp?id=5056	HERP	PreservedSpecimen		5056			1	native	alcoholic				AL	5/8/1969	5	8	8-May-69	North America | USA | Kansas | Ellis | | | |	North America | USA | Kansas | Ellis			not recorded (forced WGS84)			38.8328	-99.2515
23	; (T14S, R17W, SEC 18)	United States	Kansas	Ellis	38.8328	-99.2515	FHSM	Spea bombifrons	1969					1	1				vertnet	accuracy code estimated on 11-2-22	4/13/2015		http://portal.vertnet.org/o/fhsm/herp?id=5057	HERP	PreservedSpecimen		5057			1	native	alcoholic				AL	5/8/1969	5	8	8-May-69	North America | USA | Kansas | Ellis | | | |	North America | USA | Kansas | Ellis			not recorded (forced WGS84)			38.8328	-99.2515
24	; (T14S, R17W, SEC 18)	United States	Kansas	Ellis	38.8328	-99.2515	FHSM	Spea bombifrons	1969					1	1				vertnet	accuracy code estimated on 11-2-23	4/13/2015		http://portal.vertnet.org/o/fhsm/herp?id=5058	HERP	PreservedSpecimen		5058			1	native	alcoholic				AL	5/8/1969	5	8	8-May-69	North America | USA | Kansas | Ellis | | | |	North America | USA | Kansas | Ellis			not recorded (forced WGS84)			38.8328	-99.2515
25	; (T14S, R17W, SEC 18)	United States	Kansas	Ellis	38.8328	-99.2515	FHSM	Spea bombifrons	1969					1	1				vertnet	accuracy code estimated on 11-2-24	4/13/2015		http://portal.vertnet.org/o/fhsm/herp?id=5059	HERP	PreservedSpecimen		5059			1	native	alcoholic				AL	5/8/1969	5	8	8-May-69	North America | USA | Kansas | Ellis | | | |	North America | USA | Kansas | Ellis			not recorded (forced WGS84)			38.8328	-99.2515
26	; (T14S, R17W, SEC 18)	United States	Kansas	Ellis	38.8328	-99.2515	FHSM	Spea bombifrons	1969					1	1				vertnet	accuracy code estimated on 11-2-25	4/13/2015		http://portal.vertnet.org/o/fhsm/herp?id=5060	HERP	PreservedSpecimen		5060			1	native	alcoholic				AL	5/8/1969	5	8	8-May-69	North America | USA | Kansas | Ellis | | | |	North America | USA | Kansas | Ellis			not recorded (forced WGS84)			38.8328	-99.2515
27	; (T14S, R17W, SEC 18)	United States	Kansas	Ellis	38.8328	-99.2515	FHSM	Spea bombifrons	1969					1	1				vertnet	accuracy code estimated on 11-2-26	4/13/2015		http://portal.vertnet.org/o/fhsm/herp?id=5014	HERP	PreservedSpecimen		5014			1	native	alcoholic				AL	5/8/1969	5	8	8-May-69	North America | USA | Kansas | Ellis | | | |	North America | USA | Kansas | Ellis			not recorded (forced WGS84)			38.8328	-99.2515
28	; (T14S, R17W, SEC 18)	United States	Kansas	Ellis	38.8328	-99.2515	FHSM	Spea bombifrons	1969					1	1				vertnet	accuracy code estimated on 11-2-27	4/13/2015		http://portal.vertnet.org/o/fhsm/herp?id=5016	HERP	PreservedSpecimen		5016			1	native	alcoholic				AL	5/8/1969	5	8	8-May-69	North America | USA | Kansas | Ellis | | | |	North America | USA | Kansas | Ellis			not recorded (forced WGS84)			38.8328	-99.2515
29	; (T14S, R17W, SEC 18)	United States	Kansas	Ellis	38.8328	-99.2515	FHSM	Spea bombifrons	1969					1	1				vertnet	accuracy code estimated on 11-2-28	4/13/2015		http://portal.vertnet.org/o/fhsm/herp?id=5018	HERP	PreservedSpecimen		5018			1	native	alcoholic				AL	5/8/1969	5	8	8-May-69	North America | USA | Kansas | Ellis | | | |	North America | USA | Kansas | Ellis			not recorded (forced WGS84)			38.8328	-99.2515
30	; (T2S, R30W, SW 1/4 SEC 13)	United States	Kansas	Decatur	39.8765	-100.6406	FHSM	Spea bombifrons	1969					1	1				vertnet	accuracy code estimated on 11-2-34	4/13/2015		http://portal.vertnet.org/o/fhsm/herp?id=5155	HERP	PreservedSpecimen		5155			1	native	alcoholic				AL	4/20/1969	4	20	20-Apr-69	North America | USA | Kansas | Decatur | | | |	North America | USA | Kansas | Decatur			not recorded (forced WGS84)			39.8765	-100.641
31	; (T2S, R30W, SW 1/4 SEC 13)	United States	Kansas	Decatur	39.8765	-100.6406	FHSM	Spea bombifrons	1969					1	1				vertnet	accuracy code estimated on 11-2-35	4/13/2015		http://portal.vertnet.org/o/fhsm/herp?id=5158	HERP	PreservedSpecimen		5158			1	native	alcoholic				AL	4/20/1969	4	20	20-Apr-69	North America | USA | Kansas | Decatur | | | |	North America | USA | Kansas | Decatur			not recorded (forced WGS84)			39.8765	-100.641
32	; (T2S, R30W, SW 1/4 SEC 13)	United States	Kansas	Decatur	39.8765	-100.6406	FHSM	Spea bombifrons	1969					1	1				vertnet	accuracy code estimated on 11-2-36	4/13/2015		http://portal.vertnet.org/o/fhsm/herp?id=5154	HERP	PreservedSpecimen		5154			1	native	alcoholic				AL	4/20/1969	4	20	20-Apr-69	North America | USA | Kansas | Decatur | | | |	North America | USA | Kansas | Decatur			not recorded (forced WGS84)			39.8765	-100.641
33	; (T2S, R30W, SW 1/4 SEC 13)	United States	Kansas	Decatur	39.8765	-100.6406	FHSM	Spea bombifrons	1969					1	1				vertnet	accuracy code estimated on 11-2-37	4/13/2015		http://portal.vertnet.org/o/fhsm/herp?id=5156	HERP	PreservedSpecimen		5156			1	native	alcoholic				AL	4/20/1969	4	20	20-Apr-69	North America | USA | Kansas | Decatur | | | |	North America | USA | Kansas | Decatur			not recorded (forced WGS84)			39.8765	-100.641
34	; (T2S, R30W, SW 1/4 SEC 13)	United States	Kansas	Decatur	39.8765	-100.6406	FHSM	Spea bombifrons	1969					1	1				vertnet	accuracy code estimated on 11-2-38	4/13/2015		http://portal.vertnet.org/o/fhsm/herp?id=5157	HERP	PreservedSpecimen		5157			1	native	alcoholic				AL	4/20/1969	4	20	20-Apr-69	North America | USA | Kansas | Decatur | | | |	North America | USA | Kansas | Decatur			not recorded (forced WGS84)			39.8765	-100.641
35	T23S, R27W, NW 1/4 SEC 16	United States	Kansas	Finney	38.0553	-100.2948	FHSM	Spea bombifrons	1972					1	1				vertnet	accuracy code estimated on 11-2-2401	4/13/2015		http://portal.vertnet.org/o/fhsm/herp?id=6452	HERP	PreservedSpecimen		6452		SMITH, T	1	native	alcoholic					5/19/1972	5	19	19-May-72	North America | USA | Kansas | Finney | | | |	North America | USA | Kansas | Finney			not recorded (forced WGS84)			38.0553	-100.295
36	; (T31S, R42W, SE 1/4 SEC 29)	United States	Kansas	Morton	37.3183	-101.9038	FHSM	Spea bombifrons	1979					1	1				vertnet	accuracy code estimated on 11-2-39	4/13/2015		http://portal.vertnet.org/o/fhsm/herp?id=6191	HERP	PreservedSpecimen		6191		PORTS, M	1	native	alcoholic				AL	7/24/1979	7	24	24-Jul-79	North America | USA | Kansas | Morton | | | |	North America | USA | Kansas | Morton			not recorded (forced WGS84)			37.3183	-101.904
37	; (T31S, R42W, SE 1/4 SEC 29)	United States	Kansas	Morton	37.3183	-101.9038	FHSM	Spea bombifrons	1979					1	1				vertnet	accuracy code estimated on 11-2-40	4/13/2015		http://portal.vertnet.org/o/fhsm/herp?id=6192	HERP	PreservedSpecimen		6192		PORTS, M	1	native	alcoholic				AL	7/24/1979	7	24	24-Jul-79	North America | USA | Kansas | Morton | | | |	North America | USA | Kansas | Morton			not recorded (forced WGS84)			37.3183	-101.904
38	; (T33S, R43W, NE 1/4 SEC 6)	United States	Kansas	Morton	37.2136	-102.028	FHSM	Spea bombifrons	1979					1	1				vertnet	accuracy code estimated on 11-2-41	4/13/2015		http://portal.vertnet.org/o/fhsm/herp?id=6190	HERP	PreservedSpecimen		6190		PORTS, M	1	native	alcoholic				AL	8/15/1979	8	15	15-Aug-79	North America | USA | Kansas | Morton | | | |	North America | USA | Kansas | Morton			not recorded (forced WGS84)			37.2136	-102.028
39	1 MI S HOLCOMB; (T24S, R33W, NE 1/4 SEC 18)	United States	Kansas	Finney	37.9701	-100.9752	FHSM	Spea bombifrons	1980					1	1				vertnet	accuracy code estimated on 11-2-278	4/13/2015		http://portal.vertnet.org/o/fhsm/herp?id=6352	HERP	PreservedSpecimen		6352		ROYAL, S M	1	native	alcoholic				AL	5/20/1980	5	20	20-May-80	North America | USA | Kansas | Finney | | | |	North America | USA | Kansas | Finney			not recorded (forced WGS84)			37.9701	-100.975
40	1 MI S HOLCOMB; (T24S, R33W, NE 1/4 SEC 18)	United States	Kansas	Finney	37.9701	-100.9752	FHSM	Spea bombifrons	1980					1	1				vertnet	accuracy code estimated on 11-2-279	4/13/2015		http://portal.vertnet.org/o/fhsm/herp?id=6353	HERP	PreservedSpecimen		6353		ROYAL, S M	1	native	alcoholic				AL	5/20/1980	5	20	20-May-80	North America | USA | Kansas | Finney | | | |	North America | USA | Kansas | Finney			not recorded (forced WGS84)			37.9701	-100.975
41	1 MI S HOLCOMB; (T24S, R33W, NE 1/4 SEC 18)	United States	Kansas	Finney	37.9701	-100.9752	FHSM	Spea bombifrons	1980					1	1				vertnet	accuracy code estimated on 11-2-280	4/13/2015		http://portal.vertnet.org/o/fhsm/herp?id=6354	HERP	PreservedSpecimen		6354		ROYAL, S M	1	native	alcoholic				AL	5/20/1980	5	20	20-May-80	North America | USA | Kansas | Finney | | | |	North America | USA | Kansas | Finney			not recorded (forced WGS84)			37.9701	-100.975
42	1 MI S HOLCOMB; (T24S, R33W, NW 1/4 SEC 18)	United States	Kansas	Finney	37.9709	-100.9886	FHSM	Spea bombifrons	1980					1	1				vertnet	accuracy code estimated on 11-2-281	4/13/2015		http://portal.vertnet.org/o/fhsm/herp?id=6356	HERP	PreservedSpecimen		6356		ROYAL, S M	1	native	alcoholic				AL	5/24/1980	5	24	24-May-80	North America | USA | Kansas | Finney | | | |	North America | USA | Kansas | Finney			not recorded (forced WGS84)			37.9709	-100.989
43	1 MI S HOLCOMB; (T24S, R33W, NW 1/4 SEC 18)	United States	Kansas	Finney	37.9709	-100.9886	FHSM	Spea bombifrons	1980					1	1				vertnet	accuracy code estimated on 11-2-282	4/13/2015		http://portal.vertnet.org/o/fhsm/herp?id=6357	HERP	PreservedSpecimen		6357		ROYAL, S M	1	native	alcoholic				AL	5/24/1980	5	24	24-May-80	North America | USA | Kansas | Finney | | | |	North America | USA | Kansas | Finney			not recorded (forced WGS84)			37.9709	-100.989
44	1 MI S, 1 MI E HOLCOMB; (T24S, R33W, NE 1/4 SEC 17)	United States	Kansas	Finney	37.9633	-100.9856	FHSM	Spea bombifrons	1980					1	1				vertnet	accuracy code estimated on 11-2-284	4/13/2015		http://portal.vertnet.org/o/fhsm/herp?id=6358	HERP	PreservedSpecimen		6358		ROYAL, S M	1	native	alcoholic				AL	5/24/1980	5	24	24-May-80	North America | USA | Kansas | Finney | | | |	North America | USA | Kansas | Finney			not recorded (forced WGS84)			37.9633	-100.986
45	2 MI S HOLCOMB (T24S, R 33W, SEC.19)	United States	Kansas	Finney	37.9861	-100.9893	FHSM	Spea bombifrons	1980					1	1				vertnet	accuracy code estimated on 11-2-743	4/13/2015		http://portal.vertnet.org/o/fhsm/herp?id=8114	HERP	PreservedSpecimen		8114		LARRY L. MILLER	1	native	alcoholic					5/15/1980	5	15	5/15/1980	North America | USA | Kansas | Finney | | | |	North America | USA | Kansas | Finney			not recorded (forced WGS84)			37.9861	-100.989
46	2 MI S HOLCOMB (T24S, R 33W, SEC.19)	United States	Kansas	Finney	37.9861	-100.9893	FHSM	Spea bombifrons	1980					1	1				vertnet	accuracy code estimated on 11-2-744	4/13/2015		http://portal.vertnet.org/o/fhsm/herp?id=8115	HERP	PreservedSpecimen		8115		LARRY L. MILLER	1	native	alcoholic					5/15/1980	5	15	5/15/1980	North America | USA | Kansas | Finney | | | |	North America | USA | Kansas | Finney			not recorded (forced WGS84)			37.9861	-100.989
47	2 MI S HOLCOMB; (T24S, R33W, W 1/2 SEC 19)	United States	Kansas	Finney	37.952	-100.9821	FHSM	Spea bombifrons	1980					1	1				vertnet	accuracy code estimated on 11-2-745	4/13/2015		http://portal.vertnet.org/o/fhsm/herp?id=6383	HERP	PreservedSpecimen		6383		Michael S. Rush	1	native	alcoholic				AL	5/15/1980	5	15	15-May-80	North America | USA | Kansas | Finney | | | |	North America | USA | Kansas | Finney			not recorded (forced WGS84)			37.952	-100.982
48	2 MI S HOLCOMB; (T24S, R33W, W 1/2 SEC 19)	United States	Kansas	Finney	37.952	-100.9821	FHSM	Spea bombifrons	1980					1	1				vertnet	accuracy code estimated on 11-2-746	4/13/2015		http://portal.vertnet.org/o/fhsm/herp?id=6384	HERP	PreservedSpecimen		6384		Michael S. Rush	1	native	alcoholic				AL	5/15/1980	5	15	15-May-80	North America | USA | Kansas | Finney | | | |	North America | USA | Kansas | Finney			not recorded (forced WGS84)			37.952	-100.982
49	2 MI S HOLCOMB; (T24S, R33W, W 1/2 SEC 19)	United States	Kansas	Finney	37.952	-100.9821	FHSM	Spea bombifrons	1980					1	1				vertnet	accuracy code estimated on 11-2-747	4/13/2015		http://portal.vertnet.org/o/fhsm/herp?id=6385	HERP	PreservedSpecimen		6385		Michael S. Rush	1	native	alcoholic				AL	5/15/1980	5	15	15-May-80	North America | USA | Kansas | Finney | | | |	North America | USA | Kansas | Finney			not recorded (forced WGS84)			37.952	-100.982
50	2 MI S, 1 MI E HOLCOMB; (T24S, R33W, SW 1/4 SEC 20)	United States	Kansas	Finney	37.9541	-100.9683	FHSM	Spea bombifrons	1980					1	1				vertnet	accuracy code estimated on 11-2-752	4/13/2015		http://portal.vertnet.org/o/fhsm/herp?id=6359	HERP	PreservedSpecimen		6359		ROYAL, S M	1	native	alcoholic				AL	5/27/1980	5	27	27-May-80	North America | USA | Kansas | Finney | | | |	North America | USA | Kansas | Finney			not recorded (forced WGS84)			37.9541	-100.968
51	3 MI S HOLCOMB; (T24S, R33W, NW 1/4 SEC 30)	United States	Kansas	Finney	37.9413	-100.9869	FHSM	Spea bombifrons	1980					1	1				vertnet	accuracy code estimated on 11-2-861	4/13/2015		http://portal.vertnet.org/o/fhsm/herp?id=6350	HERP	PreservedSpecimen		6350		ROYAL, S M	1	native	alcoholic				AL	5/20/1980	5	20	20-May-80	North America | USA | Kansas | Finney | | | |	North America | USA | Kansas | Finney			not recorded (forced WGS84)			37.9413	-100.987
52	3 MI S HOLCOMB; (T24S, R33W, NW 1/4 SEC 30)	United States	Kansas	Finney	37.9413	-100.9869	FHSM	Spea bombifrons	1980					1	1				vertnet	accuracy code estimated on 11-2-862	4/13/2015		http://portal.vertnet.org/o/fhsm/herp?id=6351	HERP	PreservedSpecimen		6351		ROYAL, S M	1	native	alcoholic				AL	5/20/1980	5	20	20-May-80	North America | USA | Kansas | Finney | | | |	North America | USA | Kansas | Finney			not recorded (forced WGS84)			37.9413	-100.987
53	4 MI S HOLCOMB; (T24S, R33W, W 1/2 SEC 31)	United States	Kansas	Finney	37.9233	-100.9887	FHSM	Spea bombifrons	1980					1	1				vertnet	accuracy code estimated on 11-2-972	4/13/2015		http://portal.vertnet.org/o/fhsm/herp?id=6355	HERP	PreservedSpecimen		6355		ROYAL, S M	1	native	alcoholic				AL	5/20/1980	5	20	20-May-80	North America | USA | Kansas | Finney | | | |	North America | USA | Kansas | Finney			not recorded (forced WGS84)			37.9233	-100.989
54	; (T26S, R28W, NE 1/4 SEC 11)	United States	Kansas	Gray	37.8093	-100.3446	FHSM	Spea bombifrons	1990					1	1				vertnet	accuracy code estimated on 11-2-30	4/13/2015		http://portal.vertnet.org/o/fhsm/herp?id=6453	HERP	PreservedSpecimen		6453		NICHOLS, H	1	native	alcoholic					4/26/1990	4	26	26-Apr-90	North America | USA | KANSAS | GRAY | | | |	North America | USA | Kansas | Gray			not recorded (forced WGS84)			37.8093	-100.345
55	; (T26S, R28W, NE 1/4 SEC 11)	United States	Kansas	Gray	37.8093	-100.3446	FHSM	Spea bombifrons	1990					1	1				vertnet	accuracy code estimated on 11-2-31	4/13/2015		http://portal.vertnet.org/o/fhsm/herp?id=6454	HERP	PreservedSpecimen		6454		BAILEY, G L	1	native	alcoholic					4/26/1990	4	26	26-Apr-90	North America | USA | KANSAS | GRAY | | | |	North America | USA | Kansas | Gray			not recorded (forced WGS84)			37.8093	-100.345
56	; (T26S, R28W, NE 1/4 SEC 11)	United States	Kansas	Gray	37.8093	-100.3446	FHSM	Spea bombifrons	1990					1	1				vertnet	accuracy code estimated on 11-2-32	4/13/2015		http://portal.vertnet.org/o/fhsm/herp?id=6455	HERP	PreservedSpecimen		6455		BAILEY, G L	1	native	alcoholic					4/26/1990	4	26	26-Apr-90	North America | USA | KANSAS | GRAY | | | |	North America | USA | Kansas | Gray			not recorded (forced WGS84)			37.8093	-100.345
57	; (T26S, R28W, NE 1/4 SEC 11)	United States	Kansas	Gray	37.8093	-100.3446	FHSM	Spea bombifrons	1990					1	1				vertnet	accuracy code estimated on 11-2-33	4/13/2015		http://portal.vertnet.org/o/fhsm/herp?id=6456	HERP	PreservedSpecimen		6456		BAILEY, G L	1	native	alcoholic					4/26/1990	4	26	26-Apr-90	North America | USA | KANSAS | GRAY | | | |	North America | USA | Kansas | Gray			not recorded (forced WGS84)			37.8093	-100.345
58	1 MI N, 2 MI E NESS CITY (T18S, R23, SEC 22)	United States	Kansas	Ness	38.4662	-99.8616	FHSM	Spea bombifrons	2000					1	1				vertnet	accuracy code estimated on 11-2-162	4/13/2015		http://portal.vertnet.org/o/fhsm/herp?id=6773	HERP	PreservedSpecimen		6773		Curtis J. Schmidt	1	native	alcoholic					5/26/2000	5	26	26-May-00	North America | USA | Kansas | Ness | | | |	North America | USA | Kansas | Ness			not recorded (forced WGS84)			38.4662	-99.8616
59	4 MI W COLBY (T7S, R34W, SEC 28)	United States	Kansas	Thomas	39.4121	-101.1134	FHSM	Spea bombifrons	2000					1	1				vertnet	accuracy code estimated on 11-2-1032	4/13/2015		http://portal.vertnet.org/o/fhsm/herp?id=6793	HERP	PreservedSpecimen		6793		C. MOSES	1	native	alcoholic					7/3/2000	7	3	3-Jul-00	North America | USA | Kansas | Thomas | | | |	North America | USA | Kansas | Thomas			not recorded (forced WGS84)			39.4121	-101.113
60	7 MI S, 11 MI E RUSSELL SPRINGS (T14S, R33W, SEC. 23) SMOKY VALLEY RANCH	United States	Kansas	Logan	38.8155	-100.9587	FHSM	Spea bombifrons	2001					1	1				vertnet	accuracy code estimated on 11-2-1192	4/13/2015		http://portal.vertnet.org/o/fhsm/herp?id=6889	HERP	PreservedSpecimen		6889		Curtis J. Schmidt	1	native	alcoholic				123	7/18/2001	7	18	18-Jul-01	North America | USA | Kansas | Logan | | | |	North America | USA | Kansas | Logan			not recorded (forced WGS84)			38.8155	-100.959
61	7 MI S, 11 MI E RUSSELL SPRINGS (T14S, R33W, SEC. 23) SMOKY VALLEY RANCH	United States	Kansas	Logan	38.8155	-100.9587	FHSM	Spea bombifrons	2001					1	1				vertnet	accuracy code estimated on 11-2-1193	4/13/2015		http://portal.vertnet.org/o/fhsm/herp?id=6890	HERP	PreservedSpecimen		6890		Curtis J. Schmidt	1	native	alcoholic				124	7/18/2001	7	18	18-Jul-01	North America | USA | Kansas | Logan | | | |	North America | USA | Kansas | Logan			not recorded (forced WGS84)			38.8155	-100.959
62	SMOKY VALLEY RANCH; T14S, R33W	United States	Kansas	Logan	38.8155	-100.9587	FHSM	Spea bombifrons	2001					1	1				vertnet	accuracy code estimated on 11-2-2373	4/13/2015		http://portal.vertnet.org/o/fhsm/herp?id=7577	HERP	PreservedSpecimen		7577		Curtis J. Schmidt	1	native	alcoholic					7/18/2001	7	18	18-Jul-01	North America | USA | Kansas | Logan | | | |	North America | USA | Kansas | Logan			not recorded (forced WGS84)			38.8155	-100.959
63	0.5 MI S, 3 MI W BELOIT, SEC 11, T7S, R8W	United States	Kansas	Mitchell	39.4521	-98.1553	FHSM	Spea bombifrons	2002					1	1				vertnet	accuracy code estimated on 11-2-126	4/13/2015		http://portal.vertnet.org/o/fhsm/herp?id=7306	HERP	PreservedSpecimen		7306		Curtis J. Schmidt	1	native	alcoholic					8/12/2002	8	12	12-Aug-02	North America | USA | KANSAS | MITCHELL | | | |	North America | USA | Kansas | Mitchell			not recorded (forced WGS84)			39.4521	-98.1553
64	0.5 MI S, 3 MI W BELOIT, SEC 11, T7S, R8W	United States	Kansas	Mitchell	39.4521	-98.1553	FHSM	Spea bombifrons	2002					1	1				vertnet	accuracy code estimated on 11-2-127	4/13/2015		http://portal.vertnet.org/o/fhsm/herp?id=7309	HERP	PreservedSpecimen		7309		Curtis J. Schmidt	1	native	alcoholic					8/12/2002	8	12	12-Aug-02	North America | USA | KANSAS | MITCHELL | | | |	North America | USA | Kansas | Mitchell			not recorded (forced WGS84)			39.4521	-98.1553
65	3 MI W BELOIT, SEC 12, T7S, R8W	United States	Kansas	Mitchell	39.4592	-98.1684	FHSM	Spea bombifrons	2002					1	1				vertnet	accuracy code estimated on 11-2-866	4/13/2015		http://portal.vertnet.org/o/fhsm/herp?id=7307	HERP	PreservedSpecimen		7307		Curtis J. Schmidt	1	native	alcoholic					8/12/2002	8	12	12-Aug-02	North America | USA | KANSAS | MITCHELL | | | |	North America | USA | Kansas | Mitchell			not recorded (forced WGS84)			39.4592	-98.1684
66	4 MI W BELOIT, SEC 12, T7S, R8W	United States	Kansas	Mitchell	39.4526	-98.1724	FHSM	Spea bombifrons	2002					1	1				vertnet	accuracy code estimated on 11-2-1031	4/13/2015		http://portal.vertnet.org/o/fhsm/herp?id=7308	HERP	PreservedSpecimen		7308		Curtis J. Schmidt	1	native	alcoholic					8/12/2002	8	12	12-Aug-02	North America | USA | KANSAS | MITCHELL | | | |	North America | USA | Kansas | Mitchell			not recorded (forced WGS84)			39.4526	-98.1724
67	5 MI S, 1.5 MI W GLEN ELDER, SEC 28, T7S, R92	United States	Kansas	Mitchell	39.4229	-98.3464	FHSM	Spea bombifrons	2002					1	1				vertnet	accuracy code estimated on 11-2-1120	4/13/2015		http://portal.vertnet.org/o/fhsm/herp?id=7305	HERP	PreservedSpecimen		7305		Curtis J. Schmidt	1	native	alcoholic					7/28/2002	7	28	28-Jul-02	North America | USA | KANSAS | MITCHELL | | | |	North America | USA | Kansas | Mitchell			not recorded (forced WGS84)			39.4229	-98.3464
68	NW4, SW4 SEC 25, T13S, R37W; 1 MI S, 11.3 MI W RUSSELL SPRINGS	United States	Kansas	Logan	38.8945	-101.3755	FHSM	Spea bombifrons	2003					1	1				vertnet	accuracy code estimated on 11-2-2123	4/13/2015		http://portal.vertnet.org/o/fhsm/herp?id=7725	HERP	PreservedSpecimen		7725		Travis W. Taggart, Joseph T. Collins	1	native	alcoholic					5/16/2003	5	15	16-May-03	North America | USA | Kansas | Logan | | | |	North America | USA | Kansas | Logan			not recorded (forced WGS84)			38.8945	-101.376
69	Custer State Park; CSP 1 (Sec.12, T4S, R6E)	United States	South Dakota	Custer	43.71854	-103.3462	FHSM	Spea bombifrons	2004					1	1				vertnet	accuracy code estimated on 11-2-1621	4/13/2015		http://portal.vertnet.org/o/fhsm/herp?id=8919	HERP	PreservedSpecimen		8919		Joseph T. Collins, Suzanne L. Collins	1	native	Alcoholic | Tissue		EtOH			6/5/2004	6	5	6/5/2004	North America | USA | South Dakota | Custer | | | |	North America | USA | South Dakota | Custer			not recorded (forced WGS84)			43.7185	-103.346
70	Custer State Park; CSP 1 (Sec.24, T4S, R6E)	United States	South Dakota	Custer	43.68513	-103.35145	FHSM	Spea bombifrons	2004					1	1				vertnet	accuracy code estimated on 11-2-1622	4/13/2015		http://portal.vertnet.org/o/fhsm/herp?id=8920	HERP	PreservedSpecimen		8920		Joseph T. Collins, Suzanne L. Collins	1	native	Alcoholic | Tissue		EtOH			6/4/2004	6	4	6/4/2004	North America | USA | South Dakota | Custer | | | |	North America | USA | South Dakota | Custer			not recorded (forced WGS84)			43.6851	-103.351
71	Custer State Park; CSP 1 (Sec.24, T4S, R6E)	United States	South Dakota	Custer	43.69775	-103.33962	FHSM	Spea bombifrons	2004					1	1				vertnet	accuracy code estimated on 11-2-1623	4/13/2015		http://portal.vertnet.org/o/fhsm/herp?id=8921	HERP	PreservedSpecimen		8921		Joseph T. Collins, Suzanne L. Collins	1	native	Alcoholic | Tissue		EtOH			6/10/2004	6	10	6/10/2004	North America | USA | South Dakota | Custer | | | |	North America | USA | South Dakota | Custer			not recorded (forced WGS84)			43.6977	-103.34
72	ne4, Sec 20, T8S, R33W	United States	Kansas	Thomas	39.34994	-101.01818	FHSM	Spea bombifrons	2005					1	1				vertnet	accuracy code estimated on 11-2-1855	4/13/2015		http://portal.vertnet.org/o/fhsm/herp?id=12049	HERP	PreservedSpecimen		12049		Andy Burr, Matt Bain, Calley B	1	native						6/30/2005	6	30	6/30/2005	| USA | Kansas | Thomas | | | |	USA | Kansas | Thomas			not recorded (forced WGS84)			39.3499	101.018
73	ne4, Sec 20, T8S, R33W	United States	Kansas	Thomas	39.34994	-101.01818	FHSM	Spea bombifrons	2005					1	1				vertnet	accuracy code estimated on 11-2-1856	4/13/2015		http://portal.vertnet.org/o/fhsm/herp?id=12054	HERP	PreservedSpecimen		12054		Andy Burr, Matt Bain, Calley B	1	native						6/30/2005	6	30	6/30/2005	| USA | Kansas | Thomas | | | |	USA | Kansas | Thomas			not recorded (forced WGS84)			39.3499	101.018
74	ne4, Sec 20, T8S, R33W	United States	Kansas	Thomas	39.34994	-101.01818	FHSM	Spea bombifrons	2005					1	1				vertnet	accuracy code estimated on 11-2-1857	4/13/2015		http://portal.vertnet.org/o/fhsm/herp?id=12056	HERP	PreservedSpecimen		12056		Andy Burr, Matt Bain, Calley B	1	native						6/30/2005	6	30	6/30/2005	| USA | Kansas | Thomas | | | |	USA | Kansas | Thomas			not recorded (forced WGS84)			39.3499	101.018
75	ne4, Sec 20, T8S, R33W	United States	Kansas	Thomas	39.34994	-101.01818	FHSM	Spea bombifrons	2005					1	1				vertnet	accuracy code estimated on 11-2-1858	4/13/2015		http://portal.vertnet.org/o/fhsm/herp?id=12057	HERP	PreservedSpecimen		12057		Andy Burr, Matt Bain, Calley B	1	native						6/30/2005	6	30	6/30/2005	| USA | Kansas | Thomas | | | |	USA | Kansas | Thomas			not recorded (forced WGS84)			39.3499	101.018
76	ne4, Sec 20, T8S, R33W	United States	Kansas	Thomas	39.34994	-101.01818	FHSM	Spea bombifrons	2005					1	1				vertnet	accuracy code estimated on 11-2-1859	4/13/2015		http://portal.vertnet.org/o/fhsm/herp?id=12064	HERP	PreservedSpecimen		12064		Andy Burr, Matt Bain, Calley B	1	native						6/30/2005	6	30	6/30/2005	| USA | Kansas | Thomas | | | |	USA | Kansas | Thomas			not recorded (forced WGS84)			39.3499	101.018
77	ne4, Sec 20, T8S, R33W	United States	Kansas	Thomas	39.34994	-101.01818	FHSM	Spea bombifrons	2005					1	1				vertnet	accuracy code estimated on 11-2-1860	4/13/2015		http://portal.vertnet.org/o/fhsm/herp?id=12065	HERP	PreservedSpecimen		12065		Andy Burr, Matt Bain, Calley B	1	native						6/30/2005	6	30	6/30/2005	| USA | Kansas | Thomas | | | |	USA | Kansas | Thomas			not recorded (forced WGS84)			39.3499	101.018
78	ne4, Sec 20, T8S, R33W	United States	Kansas	Thomas	39.34994	-101.01818	FHSM	Spea bombifrons	2005					1	1				vertnet	accuracy code estimated on 11-2-1861	4/13/2015		http://portal.vertnet.org/o/fhsm/herp?id=12048	HERP	PreservedSpecimen		12048		Andy Burr, Matt Bain, Calley B	1	native						6/30/2005	6	30	6/30/2005	| USA | Kansas | Thomas | | | |	USA | Kansas | Thomas			not recorded (forced WGS84)			39.3499	101.018
79	ne4, Sec 20, T8S, R33W	United States	Kansas	Thomas	39.34994	-101.01818	FHSM	Spea bombifrons	2005					1	1				vertnet	accuracy code estimated on 11-2-1862	4/13/2015		http://portal.vertnet.org/o/fhsm/herp?id=12050	HERP	PreservedSpecimen		12050		Andy Burr, Matt Bain, Calley B	1	native						6/30/2005	6	30	6/30/2005	| USA | Kansas | Thomas | | | |	USA | Kansas | Thomas			not recorded (forced WGS84)			39.3499	101.018
80	ne4, Sec 20, T8S, R33W	United States	Kansas	Thomas	39.34994	-101.01818	FHSM	Spea bombifrons	2005					1	1				vertnet	accuracy code estimated on 11-2-1863	4/13/2015		http://portal.vertnet.org/o/fhsm/herp?id=12051	HERP	PreservedSpecimen		12051		Andy Burr, Matt Bain, Calley B	1	native						6/30/2005	6	30	6/30/2005	| USA | Kansas | Thomas | | | |	USA | Kansas | Thomas			not recorded (forced WGS84)			39.3499	101.018
81	ne4, Sec 20, T8S, R33W	United States	Kansas	Thomas	39.34994	-101.01818	FHSM	Spea bombifrons	2005					1	1				vertnet	accuracy code estimated on 11-2-1864	4/13/2015		http://portal.vertnet.org/o/fhsm/herp?id=12052	HERP	PreservedSpecimen		12052		Andy Burr, Matt Bain, Calley B	1	native						6/30/2005	6	30	6/30/2005	| USA | Kansas | Thomas | | | |	USA | Kansas | Thomas			not recorded (forced WGS84)			39.3499	101.018
82	ne4, Sec 20, T8S, R33W	United States	Kansas	Thomas	39.34994	-101.01818	FHSM	Spea bombifrons	2005					1	1				vertnet	accuracy code estimated on 11-2-1865	4/13/2015		http://portal.vertnet.org/o/fhsm/herp?id=12053	HERP	PreservedSpecimen		12053		Andy Burr, Matt Bain, Calley B	1	native						6/30/2005	6	30	6/30/2005	| USA | Kansas | Thomas | | | |	USA | Kansas | Thomas			not recorded (forced WGS84)			39.3499	101.018
83	ne4, Sec 20, T8S, R33W	United States	Kansas	Thomas	39.34994	-101.01818	FHSM	Spea bombifrons	2005					1	1				vertnet	accuracy code estimated on 11-2-1866	4/13/2015		http://portal.vertnet.org/o/fhsm/herp?id=12055	HERP	PreservedSpecimen		12055		Andy Burr, Matt Bain, Calley B	1	native						6/30/2005	6	30	6/30/2005	| USA | Kansas | Thomas | | | |	USA | Kansas | Thomas			not recorded (forced WGS84)			39.3499	101.018
84	ne4, Sec 20, T8S, R33W	United States	Kansas	Thomas	39.34994	-101.01818	FHSM	Spea bombifrons	2005					1	1				vertnet	accuracy code estimated on 11-2-1867	4/13/2015		http://portal.vertnet.org/o/fhsm/herp?id=12058	HERP	PreservedSpecimen		12058		Andy Burr, Matt Bain, Calley B	1	native						6/30/2005	6	30	6/30/2005	| USA | Kansas | Thomas | | | |	USA | Kansas | Thomas			not recorded (forced WGS84)			39.3499	101.018
85	ne4, Sec 20, T8S, R33W	United States	Kansas	Thomas	39.34994	-101.01818	FHSM	Spea bombifrons	2005					1	1				vertnet	accuracy code estimated on 11-2-1868	4/13/2015		http://portal.vertnet.org/o/fhsm/herp?id=12059	HERP	PreservedSpecimen		12059		Andy Burr, Matt Bain, Calley B	1	native						6/30/2005	6	30	6/30/2005	| USA | Kansas | Thomas | | | |	USA | Kansas | Thomas			not recorded (forced WGS84)			39.3499	101.018
86	ne4, Sec 20, T8S, R33W	United States	Kansas	Thomas	39.34994	-101.01818	FHSM	Spea bombifrons	2005					1	1				vertnet	accuracy code estimated on 11-2-1869	4/13/2015		http://portal.vertnet.org/o/fhsm/herp?id=12060	HERP	PreservedSpecimen		12060		Andy Burr, Matt Bain, Calley B	1	native						6/30/2005	6	30	6/30/2005	| USA | Kansas | Thomas | | | |	USA | Kansas | Thomas			not recorded (forced WGS84)			39.3499	101.018
87	ne4, Sec 20, T8S, R33W	United States	Kansas	Thomas	39.34994	-101.01818	FHSM	Spea bombifrons	2005					1	1				vertnet	accuracy code estimated on 11-2-1870	4/13/2015		http://portal.vertnet.org/o/fhsm/herp?id=12061	HERP	PreservedSpecimen		12061		Andy Burr, Matt Bain, Calley B	1	native						6/30/2005	6	30	6/30/2005	| USA | Kansas | Thomas | | | |	USA | Kansas | Thomas			not recorded (forced WGS84)			39.3499	101.018
88	ne4, Sec 20, T8S, R33W	United States	Kansas	Thomas	39.34994	-101.01818	FHSM	Spea bombifrons	2005					1	1				vertnet	accuracy code estimated on 11-2-1871	4/13/2015		http://portal.vertnet.org/o/fhsm/herp?id=12062	HERP	PreservedSpecimen		12062		Andy Burr, Matt Bain, Calley B	1	native						6/30/2005	6	30	6/30/2005	| USA | Kansas | Thomas | | | |	USA | Kansas | Thomas			not recorded (forced WGS84)			39.3499	101.018
89	ne4, Sec 20, T8S, R33W	United States	Kansas	Thomas	39.34994	-101.01818	FHSM	Spea bombifrons	2005					1	1				vertnet	accuracy code estimated on 11-2-1872	4/13/2015		http://portal.vertnet.org/o/fhsm/herp?id=12063	HERP	PreservedSpecimen		12063		Andy Burr, Matt Bain, Calley B	1	native						6/30/2005	6	30	6/30/2005	| USA | Kansas | Thomas | | | |	USA | Kansas | Thomas			not recorded (forced WGS84)			39.3499	101.018
90	ne4, Sec 20, T8S, R33W	United States	Kansas	Thomas	39.34994	-101.01818	FHSM	Spea bombifrons	2005					1	1				vertnet	accuracy code estimated on 11-2-1873	4/13/2015		http://portal.vertnet.org/o/fhsm/herp?id=12066	HERP	PreservedSpecimen		12066		Andy Burr, Matt Bain, Calley B	1	native						6/30/2005	6	30	6/30/2005	| USA | Kansas | Thomas | | | |	USA | Kansas | Thomas			not recorded (forced WGS84)			39.3499	101.018
91	ne4, Sec 20, T8S, R33W	United States	Kansas	Thomas	39.34994	-101.01818	FHSM	Spea bombifrons	2005					1	1				vertnet	accuracy code estimated on 11-2-1874	4/13/2015		http://portal.vertnet.org/o/fhsm/herp?id=12067	HERP	PreservedSpecimen		12067		Andy Burr, Matt Bain, Calley B	1	native						6/30/2005	6	30	6/30/2005	| USA | Kansas | Thomas | | | |	USA | Kansas | Thomas			not recorded (forced WGS84)			39.3499	101.018
92	se4 sec 23, T8s, R34W	United States	Kansas	Thomas	39.3404	-101.08888	FHSM	Spea bombifrons	2005					1	1				vertnet	accuracy code estimated on 11-2-2270	4/13/2015		http://portal.vertnet.org/o/fhsm/herp?id=11976	HERP	PreservedSpecimen		11976		Andy Burr, Matt Bain, Calley B	1	native						6/21/2005	6	21	6/21/2005	| USA | Kansas | Thomas | | | |	USA | Kansas | Thomas			not recorded (forced WGS84)			39.3404	101.089
93	se4 sec 23, T8s, R34W	United States	Kansas	Thomas	39.3404	-101.08888	FHSM	Spea bombifrons	2005					1	1				vertnet	accuracy code estimated on 11-2-2271	4/13/2015		http://portal.vertnet.org/o/fhsm/herp?id=11977	HERP	PreservedSpecimen		11977		Andy Burr, Matt Bain, Calley B	1	native						6/21/2005	6	21	6/21/2005	| USA | Kansas | Thomas | | | |	USA | Kansas | Thomas			not recorded (forced WGS84)			39.3404	101.089
94	se4 sec 23, T8s, R34W	United States	Kansas	Thomas	39.3404	-101.08888	FHSM	Spea bombifrons	2005					1	1				vertnet	accuracy code estimated on 11-2-2272	4/13/2015		http://portal.vertnet.org/o/fhsm/herp?id=11979	HERP	PreservedSpecimen		11979		Andy Burr, Matt Bain, Calley B	1	native						6/21/2005	6	21	6/21/2005	| USA | Kansas | Thomas | | | |	USA | Kansas | Thomas			not recorded (forced WGS84)			39.3404	101.089
95	se4 sec 23, T8s, R34W	United States	Kansas	Thomas	39.3404	-101.08888	FHSM	Spea bombifrons	2005					1	1				vertnet	accuracy code estimated on 11-2-2273	4/13/2015		http://portal.vertnet.org/o/fhsm/herp?id=11980	HERP	PreservedSpecimen		11980		Andy Burr, Matt Bain, Calley B	1	native						6/21/2005	6	21	6/21/2005	| USA | Kansas | Thomas | | | |	USA | Kansas | Thomas			not recorded (forced WGS84)			39.3404	101.089
96	se4 sec 23, T8s, R34W	United States	Kansas	Thomas	39.3404	-101.08888	FHSM	Spea bombifrons	2005					1	1				vertnet	accuracy code estimated on 11-2-2274	4/13/2015		http://portal.vertnet.org/o/fhsm/herp?id=11983	HERP	PreservedSpecimen		11983		Andy Burr, Matt Bain, Calley B	1	native						6/21/2005	6	21	6/21/2005	| USA | Kansas | Thomas | | | |	USA | Kansas | Thomas			not recorded (forced WGS84)			39.3404	101.089
97	se4 sec 23, T8s, R34W	United States	Kansas	Thomas	39.3404	-101.08888	FHSM	Spea bombifrons	2005					1	1				vertnet	accuracy code estimated on 11-2-2275	4/13/2015		http://portal.vertnet.org/o/fhsm/herp?id=11984	HERP	PreservedSpecimen		11984		Andy Burr, Matt Bain, Calley B	1	native						6/21/2005	6	21	6/21/2005	| USA | Kansas | Thomas | | | |	USA | Kansas | Thomas			not recorded (forced WGS84)			39.3404	101.089
98	se4 sec 23, T8s, R34W	United States	Kansas	Thomas	39.3404	-101.08888	FHSM	Spea bombifrons	2005					1	1				vertnet	accuracy code estimated on 11-2-2276	4/13/2015		http://portal.vertnet.org/o/fhsm/herp?id=11988	HERP	PreservedSpecimen		11988		Andy Burr, Matt Bain, Calley B	1	native						6/21/2005	6	21	6/21/2005	| USA | Kansas | Thomas | | | |	USA | Kansas | Thomas			not recorded (forced WGS84)			39.3404	101.089
99	se4 sec 23, T8s, R34W	United States	Kansas	Thomas	39.3404	-101.08888	FHSM	Spea bombifrons	2005					1	1				vertnet	accuracy code estimated on 11-2-2277	4/13/2015		http://portal.vertnet.org/o/fhsm/herp?id=11991	HERP	PreservedSpecimen		11991		Andy Burr, Matt Bain, Calley B	1	native						6/21/2005	6	21	6/21/2005	| USA | Kansas | Thomas | | | |	USA | Kansas | Thomas			not recorded (forced WGS84)			39.3404	101.089
100	se4 sec 23, T8s, R34W	United States	Kansas	Thomas	39.3404	-101.08888	FHSM	Spea bombifrons	2005					1	1				vertnet	accuracy code estimated on 11-2-2278	4/13/2015		http://portal.vertnet.org/o/fhsm/herp?id=11992	HERP	PreservedSpecimen		11992		Andy Burr, Matt Bain, Calley B	1	native						6/21/2005	6	21	6/21/2005	| USA | Kansas | Thomas | | | |	USA | Kansas | Thomas			not recorded (forced WGS84)			39.3404	101.089
101	se4 sec 23, T8s, R34W	United States	Kansas	Thomas	39.3404	-101.08888	FHSM	Spea bombifrons	2005					1	1				vertnet	accuracy code estimated on 11-2-2279	4/13/2015		http://portal.vertnet.org/o/fhsm/herp?id=11993	HERP	PreservedSpecimen		11993		Andy Burr, Matt Bain, Calley B	1	native						6/21/2005	6	21	6/21/2005	| USA | Kansas | Thomas | | | |	USA | Kansas | Thomas			not recorded (forced WGS84)			39.3404	101.089
102	se4 sec 23, T8s, R34W	United States	Kansas	Thomas	39.3404	-101.08888	FHSM	Spea bombifrons	2005					1	1				vertnet	accuracy code estimated on 11-2-2280	4/13/2015		http://portal.vertnet.org/o/fhsm/herp?id=11994	HERP	PreservedSpecimen		11994		Andy Burr, Matt Bain, Calley B	1	native						6/21/2005	6	21	6/21/2005	| USA | Kansas | Thomas | | | |	USA | Kansas | Thomas			not recorded (forced WGS84)			39.3404	101.089
103	se4 sec 23, T8s, R34W	United States	Kansas	Thomas	39.3404	-101.08888	FHSM	Spea bombifrons	2005					1	1				vertnet	accuracy code estimated on 11-2-2281	4/13/2015		http://portal.vertnet.org/o/fhsm/herp?id=11995	HERP	PreservedSpecimen		11995		Andy Burr, Matt Bain, Calley B	1	native						6/21/2005	6	21	6/21/2005	| USA | Kansas | Thomas | | | |	USA | Kansas | Thomas			not recorded (forced WGS84)			39.3404	101.089
104	se4 sec 23, T8s, R34W	United States	Kansas	Thomas	39.3404	-101.08888	FHSM	Spea bombifrons	2005					1	1				vertnet	accuracy code estimated on 11-2-2282	4/13/2015		http://portal.vertnet.org/o/fhsm/herp?id=11997	HERP	PreservedSpecimen		11997		Andy Burr, Matt Bain, Calley B	1	native						6/21/2005	6	21	6/21/2005	| USA | Kansas | Thomas | | | |	USA | Kansas | Thomas			not recorded (forced WGS84)			39.3404	101.089
105	se4 sec 23, T8s, R34W	United States	Kansas	Thomas	39.3404	-101.08888	FHSM	Spea bombifrons	2005					1	1				vertnet	accuracy code estimated on 11-2-2283	4/13/2015		http://portal.vertnet.org/o/fhsm/herp?id=11998	HERP	PreservedSpecimen		11998		Andy Burr, Matt Bain, Calley B	1	native						6/21/2005	6	21	6/21/2005	| USA | Kansas | Thomas | | | |	USA | Kansas | Thomas			not recorded (forced WGS84)			39.3404	101.089
106	se4 sec 23, T8s, R34W	United States	Kansas	Thomas	39.3404	-101.08888	FHSM	Spea bombifrons	2005					1	1				vertnet	accuracy code estimated on 11-2-2284	4/13/2015		http://portal.vertnet.org/o/fhsm/herp?id=11975	HERP	PreservedSpecimen		11975		Andy Burr, Matt Bain, Calley B	1	native						6/21/2005	6	21	6/21/2005	| USA | Kansas | Thomas | | | |	USA | Kansas | Thomas			not recorded (forced WGS84)			39.3404	101.089
107	se4 sec 23, T8s, R34W	United States	Kansas	Thomas	39.3404	-101.08888	FHSM	Spea bombifrons	2005					1	1				vertnet	accuracy code estimated on 11-2-2285	4/13/2015		http://portal.vertnet.org/o/fhsm/herp?id=11978	HERP	PreservedSpecimen		11978		Andy Burr, Matt Bain, Calley B	1	native						6/21/2005	6	21	6/21/2005	| USA | Kansas | Thomas | | | |	USA | Kansas | Thomas			not recorded (forced WGS84)			39.3404	101.089
108	se4 sec 23, T8s, R34W	United States	Kansas	Thomas	39.3404	-101.08888	FHSM	Spea bombifrons	2005					1	1				vertnet	accuracy code estimated on 11-2-2286	4/13/2015		http://portal.vertnet.org/o/fhsm/herp?id=11981	HERP	PreservedSpecimen		11981		Andy Burr, Matt Bain, Calley B	1	native						6/21/2005	6	21	6/21/2005	| USA | Kansas | Thomas | | | |	USA | Kansas | Thomas			not recorded (forced WGS84)			39.3404	101.089
109	se4 sec 23, T8s, R34W	United States	Kansas	Thomas	39.3404	-101.08888	FHSM	Spea bombifrons	2005					1	1				vertnet	accuracy code estimated on 11-2-2287	4/13/2015		http://portal.vertnet.org/o/fhsm/herp?id=11982	HERP	PreservedSpecimen		11982		Andy Burr, Matt Bain, Calley B	1	native						6/21/2005	6	21	6/21/2005	| USA | Kansas | Thomas | | | |	USA | Kansas | Thomas			not recorded (forced WGS84)			39.3404	101.089
110	se4 sec 23, T8s, R34W	United States	Kansas	Thomas	39.3404	-101.08888	FHSM	Spea bombifrons	2005					1	1				vertnet	accuracy code estimated on 11-2-2288	4/13/2015		http://portal.vertnet.org/o/fhsm/herp?id=11985	HERP	PreservedSpecimen		11985		Andy Burr, Matt Bain, Calley B	1	native						6/21/2005	6	21	6/21/2005	| USA | Kansas | Thomas | | | |	USA | Kansas | Thomas			not recorded (forced WGS84)			39.3404	101.089
111	se4 sec 23, T8s, R34W	United States	Kansas	Thomas	39.3404	-101.08888	FHSM	Spea bombifrons	2005					1	1				vertnet	accuracy code estimated on 11-2-2289	4/13/2015		http://portal.vertnet.org/o/fhsm/herp?id=11986	HERP	PreservedSpecimen		11986		Andy Burr, Matt Bain, Calley B	1	native						6/21/2005	6	21	6/21/2005	| USA | Kansas | Thomas | | | |	USA | Kansas | Thomas			not recorded (forced WGS84)			39.3404	101.089
112	se4 sec 23, T8s, R34W	United States	Kansas	Thomas	39.3404	-101.08888	FHSM	Spea bombifrons	2005					1	1				vertnet	accuracy code estimated on 11-2-2290	4/13/2015		http://portal.vertnet.org/o/fhsm/herp?id=11987	HERP	PreservedSpecimen		11987		Andy Burr, Matt Bain, Calley B	1	native						6/21/2005	6	21	6/21/2005	| USA | Kansas | Thomas | | | |	USA | Kansas | Thomas			not recorded (forced WGS84)			39.3404	101.089
113	se4 sec 23, T8s, R34W	United States	Kansas	Thomas	39.3404	-101.08888	FHSM	Spea bombifrons	2005					1	1				vertnet	accuracy code estimated on 11-2-2291	4/13/2015		http://portal.vertnet.org/o/fhsm/herp?id=11989	HERP	PreservedSpecimen		11989		Andy Burr, Matt Bain, Calley B	1	native						6/21/2005	6	21	6/21/2005	| USA | Kansas | Thomas | | | |	USA | Kansas | Thomas			not recorded (forced WGS84)			39.3404	101.089
114	se4 sec 23, T8s, R34W	United States	Kansas	Thomas	39.3404	-101.08888	FHSM	Spea bombifrons	2005					1	1				vertnet	accuracy code estimated on 11-2-2292	4/13/2015		http://portal.vertnet.org/o/fhsm/herp?id=11990	HERP	PreservedSpecimen		11990		Andy Burr, Matt Bain, Calley B	1	native						6/21/2005	6	21	6/21/2005	| USA | Kansas | Thomas | | | |	USA | Kansas | Thomas			not recorded (forced WGS84)			39.3404	101.089
115	se4 sec 23, T8s, R34W	United States	Kansas	Thomas	39.3404	-101.08888	FHSM	Spea bombifrons	2005					1	1				vertnet	accuracy code estimated on 11-2-2293	4/13/2015		http://portal.vertnet.org/o/fhsm/herp?id=11996	HERP	PreservedSpecimen		11996		Andy Burr, Matt Bain, Calley B	1	native						6/21/2005	6	21	6/21/2005	| USA | Kansas | Thomas | | | |	USA | Kansas | Thomas			not recorded (forced WGS84)			39.3404	101.089
116	se4 sec 23, T8s, R34W	United States	Kansas	Thomas	39.3404	-101.08888	FHSM	Spea bombifrons	2005					1	1				vertnet	accuracy code estimated on 11-2-2294	4/13/2015		http://portal.vertnet.org/o/fhsm/herp?id=11999	HERP	PreservedSpecimen		11999		Andy Burr, Matt Bain, Calley B	1	native						6/21/2005	6	21	6/21/2005	| USA | Kansas | Thomas | | | |	USA | Kansas | Thomas			not recorded (forced WGS84)			39.3404	101.089
117	se4 sec 23, T8s, R34W	United States	Kansas	Thomas	39.34088	-101.08908	FHSM	Spea bombifrons	2005					1	1				vertnet	accuracy code estimated on 11-2-2295	4/13/2015		http://portal.vertnet.org/o/fhsm/herp?id=12002	HERP	PreservedSpecimen		12002		Andy Burr, Matt Bain, Calley B	1	native						6/21/2005	6	21	6/21/2005	| USA | Kansas | Thomas | | | |	USA | Kansas | Thomas			not recorded (forced WGS84)			39.3409	101.089
118	se4 sec 23, T8s, R34W	United States	Kansas	Thomas	39.34088	-101.08908	FHSM	Spea bombifrons	2005					1	1				vertnet	accuracy code estimated on 11-2-2296	4/13/2015		http://portal.vertnet.org/o/fhsm/herp?id=12003	HERP	PreservedSpecimen		12003		Andy Burr, Matt Bain, Calley B	1	native						6/21/2005	6	21	6/21/2005	| USA | Kansas | Thomas | | | |	USA | Kansas | Thomas			not recorded (forced WGS84)			39.3409	101.089
119	se4 sec 23, T8s, R34W	United States	Kansas	Thomas	39.34088	-101.08908	FHSM	Spea bombifrons	2005					1	1				vertnet	accuracy code estimated on 11-2-2297	4/13/2015		http://portal.vertnet.org/o/fhsm/herp?id=12007	HERP	PreservedSpecimen		12007		Andy Burr, Matt Bain, Calley B	1	native						6/21/2005	6	21	6/21/2005	| USA | Kansas | Thomas | | | |	USA | Kansas | Thomas			not recorded (forced WGS84)			39.3409	101.089
120	se4 sec 23, T8s, R34W	United States	Kansas	Thomas	39.34088	-101.08908	FHSM	Spea bombifrons	2005					1	1				vertnet	accuracy code estimated on 11-2-2298	4/13/2015		http://portal.vertnet.org/o/fhsm/herp?id=12008	HERP	PreservedSpecimen		12008		Andy Burr, Matt Bain, Calley B	1	native						6/21/2005	6	21	6/21/2005	| USA | Kansas | Thomas | | | |	USA | Kansas | Thomas			not recorded (forced WGS84)			39.3409	101.089
121	se4 sec 23, T8s, R34W	United States	Kansas	Thomas	39.34088	-101.08908	FHSM	Spea bombifrons	2005					1	1				vertnet	accuracy code estimated on 11-2-2299	4/13/2015		http://portal.vertnet.org/o/fhsm/herp?id=12014	HERP	PreservedSpecimen		12014		Andy Burr, Matt Bain, Calley B	1	native						6/21/2005	6	21	6/21/2005	| USA | Kansas | Thomas | | | |	USA | Kansas | Thomas			not recorded (forced WGS84)			39.3409	101.089
122	se4 sec 23, T8s, R34W	United States	Kansas	Thomas	39.34088	-101.08908	FHSM	Spea bombifrons	2005					1	1				vertnet	accuracy code estimated on 11-2-2300	4/13/2015		http://portal.vertnet.org/o/fhsm/herp?id=12015	HERP	PreservedSpecimen		12015		Andy Burr, Matt Bain, Calley B	1	native						6/21/2005	6	21	6/21/2005	| USA | Kansas | Thomas | | | |	USA | Kansas | Thomas			not recorded (forced WGS84)			39.3409	101.089
123	se4 sec 23, T8s, R34W	United States	Kansas	Thomas	39.34088	-101.08908	FHSM	Spea bombifrons	2005					1	1				vertnet	accuracy code estimated on 11-2-2301	4/13/2015		http://portal.vertnet.org/o/fhsm/herp?id=12017	HERP	PreservedSpecimen		12017		Andy Burr, Matt Bain, Calley B	1	native						6/21/2005	6	21	6/21/2005	| USA | Kansas | Thomas | | | |	USA | Kansas | Thomas			not recorded (forced WGS84)			39.3409	101.089
124	se4 sec 23, T8s, R34W	United States	Kansas	Thomas	39.34088	-101.08908	FHSM	Spea bombifrons	2005					1	1				vertnet	accuracy code estimated on 11-2-2302	4/13/2015		http://portal.vertnet.org/o/fhsm/herp?id=12018	HERP	PreservedSpecimen		12018		Andy Burr, Matt Bain, Calley B	1	native						6/21/2005	6	21	6/21/2005	| USA | Kansas | Thomas | | | |	USA | Kansas | Thomas			not recorded (forced WGS84)			39.3409	101.089
125	se4 sec 23, T8s, R34W	United States	Kansas	Thomas	39.34088	-101.08908	FHSM	Spea bombifrons	2005					1	1				vertnet	accuracy code estimated on 11-2-2303	4/13/2015		http://portal.vertnet.org/o/fhsm/herp?id=12019	HERP	PreservedSpecimen		12019		Andy Burr, Matt Bain, Calley B	1	native						6/21/2005	6	21	6/21/2005	| USA | Kansas | Thomas | | | |	USA | Kansas | Thomas			not recorded (forced WGS84)			39.3409	101.089
126	se4 sec 23, T8s, R34W	United States	Kansas	Thomas	39.34088	-101.08908	FHSM	Spea bombifrons	2005					1	1				vertnet	accuracy code estimated on 11-2-2304	4/13/2015		http://portal.vertnet.org/o/fhsm/herp?id=12022	HERP	PreservedSpecimen		12022		Andy Burr, Matt Bain, Calley B	1	native						6/21/2005	6	21	6/21/2005	| USA | Kansas | Thomas | | | |	USA | Kansas | Thomas			not recorded (forced WGS84)			39.3409	101.089
127	se4 sec 23, T8s, R34W	United States	Kansas	Thomas	39.34088	-101.08908	FHSM	Spea bombifrons	2005					1	1				vertnet	accuracy code estimated on 11-2-2305	4/13/2015		http://portal.vertnet.org/o/fhsm/herp?id=12023	HERP	PreservedSpecimen		12023		Andy Burr, Matt Bain, Calley B	1	native						6/21/2005	6	21	6/21/2005	| USA | Kansas | Thomas | | | |	USA | Kansas | Thomas			not recorded (forced WGS84)			39.3409	101.089
128	se4 sec 23, T8s, R34W	United States	Kansas	Thomas	39.34088	-101.08908	FHSM	Spea bombifrons	2005					1	1				vertnet	accuracy code estimated on 11-2-2306	4/13/2015		http://portal.vertnet.org/o/fhsm/herp?id=12024	HERP	PreservedSpecimen		12024		Andy Burr, Matt Bain, Calley B	1	native						6/21/2005	6	21	6/21/2005	| USA | Kansas | Thomas | | | |	USA | Kansas | Thomas			not recorded (forced WGS84)			39.3409	101.089
129	se4 sec 23, T8s, R34W	United States	Kansas	Thomas	39.34088	-101.08908	FHSM	Spea bombifrons	2005					1	1				vertnet	accuracy code estimated on 11-2-2307	4/13/2015		http://portal.vertnet.org/o/fhsm/herp?id=12025	HERP	PreservedSpecimen		12025		Andy Burr, Matt Bain, Calley B	1	native						6/21/2005	6	21	6/21/2005	| USA | Kansas | Thomas | | | |	USA | Kansas | Thomas			not recorded (forced WGS84)			39.3409	101.089
130	se4 sec 23, T8s, R34W	United States	Kansas	Thomas	39.34088	-101.08908	FHSM	Spea bombifrons	2005					1	1				vertnet	accuracy code estimated on 11-2-2308	4/13/2015		http://portal.vertnet.org/o/fhsm/herp?id=12028	HERP	PreservedSpecimen		12028		Andy Burr, Matt Bain, Calley B	1	native						6/21/2005	6	21	6/21/2005	| USA | Kansas | Thomas | | | |	USA | Kansas | Thomas			not recorded (forced WGS84)			39.3409	101.089
131	se4 sec 23, T8s, R34W	United States	Kansas	Thomas	39.34088	-101.08908	FHSM	Spea bombifrons	2005					1	1				vertnet	accuracy code estimated on 11-2-2309	4/13/2015		http://portal.vertnet.org/o/fhsm/herp?id=12030	HERP	PreservedSpecimen		12030		Andy Burr, Matt Bain, Calley B	1	native						6/21/2005	6	21	6/21/2005	| USA | Kansas | Thomas | | | |	USA | Kansas | Thomas			not recorded (forced WGS84)			39.3409	101.089
132	se4 sec 23, T8s, R34W	United States	Kansas	Thomas	39.34088	-101.08908	FHSM	Spea bombifrons	2005					1	1				vertnet	accuracy code estimated on 11-2-2310	4/13/2015		http://portal.vertnet.org/o/fhsm/herp?id=12031	HERP	PreservedSpecimen		12031		Andy Burr, Matt Bain, Calley B	1	native						6/21/2005	6	21	6/21/2005	| USA | Kansas | Thomas | | | |	USA | Kansas | Thomas			not recorded (forced WGS84)			39.3409	101.089
133	se4 sec 23, T8s, R34W	United States	Kansas	Thomas	39.34088	-101.08908	FHSM	Spea bombifrons	2005					1	1				vertnet	accuracy code estimated on 11-2-2311	4/13/2015		http://portal.vertnet.org/o/fhsm/herp?id=12032	HERP	PreservedSpecimen		12032		Andy Burr, Matt Bain, Calley B	1	native						6/21/2005	6	21	6/21/2005	| USA | Kansas | Thomas | | | |	USA | Kansas | Thomas			not recorded (forced WGS84)			39.3409	101.089
134	se4 sec 23, T8s, R34W	United States	Kansas	Thomas	39.34088	-101.08908	FHSM	Spea bombifrons	2005					1	1				vertnet	accuracy code estimated on 11-2-2312	4/13/2015		http://portal.vertnet.org/o/fhsm/herp?id=12038	HERP	PreservedSpecimen		12038		Andy Burr, Matt Bain, Calley B	1	native						6/21/2005	6	21	6/21/2005	| USA | Kansas | Thomas | | | |	USA | Kansas | Thomas			not recorded (forced WGS84)			39.3409	101.089
135	se4 sec 23, T8s, R34W	United States	Kansas	Thomas	39.34088	-101.08908	FHSM	Spea bombifrons	2005					1	1				vertnet	accuracy code estimated on 11-2-2313	4/13/2015		http://portal.vertnet.org/o/fhsm/herp?id=12042	HERP	PreservedSpecimen		12042		Andy Burr, Matt Bain, Calley B	1	native						6/21/2005	6	21	6/21/2005	| USA | Kansas | Thomas | | | |	USA | Kansas | Thomas			not recorded (forced WGS84)			39.3409	101.089
136	se4 sec 23, T8s, R34W	United States	Kansas	Thomas	39.34088	-101.08908	FHSM	Spea bombifrons	2005					1	1				vertnet	accuracy code estimated on 11-2-2314	4/13/2015		http://portal.vertnet.org/o/fhsm/herp?id=12043	HERP	PreservedSpecimen		12043		Andy Burr, Matt Bain, Calley B	1	native						6/21/2005	6	21	6/21/2005	| USA | Kansas | Thomas | | | |	USA | Kansas | Thomas			not recorded (forced WGS84)			39.3409	101.089
137	se4 sec 23, T8s, R34W	United States	Kansas	Thomas	39.34088	-101.08908	FHSM	Spea bombifrons	2005					1	1				vertnet	accuracy code estimated on 11-2-2315	4/13/2015		http://portal.vertnet.org/o/fhsm/herp?id=12044	HERP	PreservedSpecimen		12044		Andy Burr, Matt Bain, Calley B	1	native						6/21/2005	6	21	6/21/2005	| USA | Kansas | Thomas | | | |	USA | Kansas | Thomas			not recorded (forced WGS84)			39.3409	101.089
138	se4 sec 23, T8s, R34W	United States	Kansas	Thomas	39.34088	-101.08908	FHSM	Spea bombifrons	2005					1	1				vertnet	accuracy code estimated on 11-2-2316	4/13/2015		http://portal.vertnet.org/o/fhsm/herp?id=12045	HERP	PreservedSpecimen		12045		Andy Burr, Matt Bain, Calley B	1	native						6/21/2005	6	21	6/21/2005	| USA | Kansas | Thomas | | | |	USA | Kansas | Thomas			not recorded (forced WGS84)			39.3409	101.089
139	se4 sec 23, T8s, R34W	United States	Kansas	Thomas	39.34088	-101.08908	FHSM	Spea bombifrons	2005					1	1				vertnet	accuracy code estimated on 11-2-2317	4/13/2015		http://portal.vertnet.org/o/fhsm/herp?id=12046	HERP	PreservedSpecimen		12046		Andy Burr, Matt Bain, Calley B	1	native						6/21/2005	6	21	6/21/2005	| USA | Kansas | Thomas | | | |	USA | Kansas | Thomas			not recorded (forced WGS84)			39.3409	101.089
140	se4 sec 23, T8s, R34W	United States	Kansas	Thomas	39.34088	-101.08908	FHSM	Spea bombifrons	2005					1	1				vertnet	accuracy code estimated on 11-2-2318	4/13/2015		http://portal.vertnet.org/o/fhsm/herp?id=12071	HERP	PreservedSpecimen		12071		Andy Burr, Matt Bain, Calley B	1	native						6/21/2005	6	21	6/21/2005	| USA | Kansas | Thomas | | | |	USA | Kansas | Thomas			not recorded (forced WGS84)			39.3409	101.089
141	se4 sec 23, T8s, R34W	United States	Kansas	Thomas	39.34088	-101.08908	FHSM	Spea bombifrons	2005					1	1				vertnet	accuracy code estimated on 11-2-2319	4/13/2015		http://portal.vertnet.org/o/fhsm/herp?id=12073	HERP	PreservedSpecimen		12073		Andy Burr, Matt Bain, Calley B	1	native						6/21/2005	6	21	6/21/2005	| USA | Kansas | Thomas | | | |	USA | Kansas | Thomas			not recorded (forced WGS84)			39.3409	101.089
142	se4 sec 23, T8s, R34W	United States	Kansas	Thomas	39.34088	-101.08908	FHSM	Spea bombifrons	2005					1	1				vertnet	accuracy code estimated on 11-2-2320	4/13/2015		http://portal.vertnet.org/o/fhsm/herp?id=12075	HERP	PreservedSpecimen		12075		Andy Burr, Matt Bain, Calley B	1	native						6/21/2005	6	21	6/21/2005	| USA | Kansas | Thomas | | | |	USA | Kansas | Thomas			not recorded (forced WGS84)			39.3409	101.089
143	se4 sec 23, T8s, R34W	United States	Kansas	Thomas	39.34088	-101.08908	FHSM	Spea bombifrons	2005					1	1				vertnet	accuracy code estimated on 11-2-2321	4/13/2015		http://portal.vertnet.org/o/fhsm/herp?id=12000	HERP	PreservedSpecimen		12000		Andy Burr, Matt Bain, Calley B	1	native						6/21/2005	6	21	6/21/2005	| USA | Kansas | Thomas | | | |	USA | Kansas | Thomas			not recorded (forced WGS84)			39.3409	101.089
144	se4 sec 23, T8s, R34W	United States	Kansas	Thomas	39.34088	-101.08908	FHSM	Spea bombifrons	2005					1	1				vertnet	accuracy code estimated on 11-2-2322	4/13/2015		http://portal.vertnet.org/o/fhsm/herp?id=12001	HERP	PreservedSpecimen		12001		Andy Burr, Matt Bain, Calley B	1	native						6/21/2005	6	21	6/21/2005	| USA | Kansas | Thomas | | | |	USA | Kansas | Thomas			not recorded (forced WGS84)			39.3409	101.089
145	se4 sec 23, T8s, R34W	United States	Kansas	Thomas	39.34088	-101.08908	FHSM	Spea bombifrons	2005					1	1				vertnet	accuracy code estimated on 11-2-2323	4/13/2015		http://portal.vertnet.org/o/fhsm/herp?id=12004	HERP	PreservedSpecimen		12004		Andy Burr, Matt Bain, Calley B	1	native						6/21/2005	6	21	6/21/2005	| USA | Kansas | Thomas | | | |	USA | Kansas | Thomas			not recorded (forced WGS84)			39.3409	101.089
146	se4 sec 23, T8s, R34W	United States	Kansas	Thomas	39.34088	-101.08908	FHSM	Spea bombifrons	2005					1	1				vertnet	accuracy code estimated on 11-2-2324	4/13/2015		http://portal.vertnet.org/o/fhsm/herp?id=12005	HERP	PreservedSpecimen		12005		Andy Burr, Matt Bain, Calley B	1	native						6/21/2005	6	21	6/21/2005	| USA | Kansas | Thomas | | | |	USA | Kansas | Thomas			not recorded (forced WGS84)			39.3409	101.089
147	se4 sec 23, T8s, R34W	United States	Kansas	Thomas	39.34088	-101.08908	FHSM	Spea bombifrons	2005					1	1				vertnet	accuracy code estimated on 11-2-2325	4/13/2015		http://portal.vertnet.org/o/fhsm/herp?id=12006	HERP	PreservedSpecimen		12006		Andy Burr, Matt Bain, Calley B	1	native						6/21/2005	6	21	6/21/2005	| USA | Kansas | Thomas | | | |	USA | Kansas | Thomas			not recorded (forced WGS84)			39.3409	101.089
148	se4 sec 23, T8s, R34W	United States	Kansas	Thomas	39.34088	-101.08908	FHSM	Spea bombifrons	2005					1	1				vertnet	accuracy code estimated on 11-2-2326	4/13/2015		http://portal.vertnet.org/o/fhsm/herp?id=12009	HERP	PreservedSpecimen		12009		Andy Burr, Matt Bain, Calley B	1	native						6/21/2005	6	21	6/21/2005	| USA | Kansas | Thomas | | | |	USA | Kansas | Thomas			not recorded (forced WGS84)			39.3409	101.089
149	se4 sec 23, T8s, R34W	United States	Kansas	Thomas	39.34088	-101.08908	FHSM	Spea bombifrons	2005					1	1				vertnet	accuracy code estimated on 11-2-2327	4/13/2015		http://portal.vertnet.org/o/fhsm/herp?id=12010	HERP	PreservedSpecimen		12010		Andy Burr, Matt Bain, Calley B	1	native						6/21/2005	6	21	6/21/2005	| USA | Kansas | Thomas | | | |	USA | Kansas | Thomas			not recorded (forced WGS84)			39.3409	101.089
150	se4 sec 23, T8s, R34W	United States	Kansas	Thomas	39.34088	-101.08908	FHSM	Spea bombifrons	2005					1	1				vertnet	accuracy code estimated on 11-2-2328	4/13/2015		http://portal.vertnet.org/o/fhsm/herp?id=12011	HERP	PreservedSpecimen		12011		Andy Burr, Matt Bain, Calley B	1	native						6/21/2005	6	21	6/21/2005	| USA | Kansas | Thomas | | | |	USA | Kansas | Thomas			not recorded (forced WGS84)			39.3409	101.089
151	se4 sec 23, T8s, R34W	United States	Kansas	Thomas	39.34088	-101.08908	FHSM	Spea bombifrons	2005					1	1				vertnet	accuracy code estimated on 11-2-2329	4/13/2015		http://portal.vertnet.org/o/fhsm/herp?id=12012	HERP	PreservedSpecimen		12012		Andy Burr, Matt Bain, Calley B	1	native						6/21/2005	6	21	6/21/2005	| USA | Kansas | Thomas | | | |	USA | Kansas | Thomas			not recorded (forced WGS84)			39.3409	101.089
152	se4 sec 23, T8s, R34W	United States	Kansas	Thomas	39.34088	-101.08908	FHSM	Spea bombifrons	2005					1	1				vertnet	accuracy code estimated on 11-2-2330	4/13/2015		http://portal.vertnet.org/o/fhsm/herp?id=12013	HERP	PreservedSpecimen		12013		Andy Burr, Matt Bain, Calley B	1	native						6/21/2005	6	21	6/21/2005	| USA | Kansas | Thomas | | | |	USA | Kansas | Thomas			not recorded (forced WGS84)			39.3409	101.089
153	se4 sec 23, T8s, R34W	United States	Kansas	Thomas	39.34088	-101.08908	FHSM	Spea bombifrons	2005					1	1				vertnet	accuracy code estimated on 11-2-2331	4/13/2015		http://portal.vertnet.org/o/fhsm/herp?id=12016	HERP	PreservedSpecimen		12016		Andy Burr, Matt Bain, Calley B	1	native						6/21/2005	6	21	6/21/2005	| USA | Kansas | Thomas | | | |	USA | Kansas | Thomas			not recorded (forced WGS84)			39.3409	101.089
154	se4 sec 23, T8s, R34W	United States	Kansas	Thomas	39.34088	-101.08908	FHSM	Spea bombifrons	2005					1	1				vertnet	accuracy code estimated on 11-2-2332	4/13/2015		http://portal.vertnet.org/o/fhsm/herp?id=12020	HERP	PreservedSpecimen		12020		Andy Burr, Matt Bain, Calley B	1	native						6/21/2005	6	21	6/21/2005	| USA | Kansas | Thomas | | | |	USA | Kansas | Thomas			not recorded (forced WGS84)			39.3409	101.089
155	se4 sec 23, T8s, R34W	United States	Kansas	Thomas	39.34088	-101.08908	FHSM	Spea bombifrons	2005					1	1				vertnet	accuracy code estimated on 11-2-2333	4/13/2015		http://portal.vertnet.org/o/fhsm/herp?id=12021	HERP	PreservedSpecimen		12021		Andy Burr, Matt Bain, Calley B	1	native						6/21/2005	6	21	6/21/2005	| USA | Kansas | Thomas | | | |	USA | Kansas | Thomas			not recorded (forced WGS84)			39.3409	101.089
156	se4 sec 23, T8s, R34W	United States	Kansas	Thomas	39.34088	-101.08908	FHSM	Spea bombifrons	2005					1	1				vertnet	accuracy code estimated on 11-2-2334	4/13/2015		http://portal.vertnet.org/o/fhsm/herp?id=12026	HERP	PreservedSpecimen		12026		Andy Burr, Matt Bain, Calley B	1	native						6/21/2005	6	21	6/21/2005	| USA | Kansas | Thomas | | | |	USA | Kansas | Thomas			not recorded (forced WGS84)			39.3409	101.089
157	se4 sec 23, T8s, R34W	United States	Kansas	Thomas	39.34088	-101.08908	FHSM	Spea bombifrons	2005					1	1				vertnet	accuracy code estimated on 11-2-2335	4/13/2015		http://portal.vertnet.org/o/fhsm/herp?id=12027	HERP	PreservedSpecimen		12027		Andy Burr, Matt Bain, Calley B	1	native						6/21/2005	6	21	6/21/2005	| USA | Kansas | Thomas | | | |	USA | Kansas | Thomas			not recorded (forced WGS84)			39.3409	101.089
158	se4 sec 23, T8s, R34W	United States	Kansas	Thomas	39.34088	-101.08908	FHSM	Spea bombifrons	2005					1	1				vertnet	accuracy code estimated on 11-2-2336	4/13/2015		http://portal.vertnet.org/o/fhsm/herp?id=12029	HERP	PreservedSpecimen		12029		Andy Burr, Matt Bain, Calley B	1	native						6/21/2005	6	21	6/21/2005	| USA | Kansas | Thomas | | | |	USA | Kansas | Thomas			not recorded (forced WGS84)			39.3409	101.089
159	se4 sec 23, T8s, R34W	United States	Kansas	Thomas	39.34088	-101.08908	FHSM	Spea bombifrons	2005					1	1				vertnet	accuracy code estimated on 11-2-2337	4/13/2015		http://portal.vertnet.org/o/fhsm/herp?id=12033	HERP	PreservedSpecimen		12033		Andy Burr, Matt Bain, Calley B	1	native						6/21/2005	6	21	6/21/2005	| USA | Kansas | Thomas | | | |	USA | Kansas | Thomas			not recorded (forced WGS84)			39.3409	101.089
160	se4 sec 23, T8s, R34W	United States	Kansas	Thomas	39.34088	-101.08908	FHSM	Spea bombifrons	2005					1	1				vertnet	accuracy code estimated on 11-2-2338	4/13/2015		http://portal.vertnet.org/o/fhsm/herp?id=12034	HERP	PreservedSpecimen		12034		Andy Burr, Matt Bain, Calley B	1	native						6/21/2005	6	21	6/21/2005	| USA | Kansas | Thomas | | | |	USA | Kansas | Thomas			not recorded (forced WGS84)			39.3409	101.089
161	se4 sec 23, T8s, R34W	United States	Kansas	Thomas	39.34088	-101.08908	FHSM	Spea bombifrons	2005					1	1				vertnet	accuracy code estimated on 11-2-2339	4/13/2015		http://portal.vertnet.org/o/fhsm/herp?id=12035	HERP	PreservedSpecimen		12035		Andy Burr, Matt Bain, Calley B	1	native						6/21/2005	6	21	6/21/2005	| USA | Kansas | Thomas | | | |	USA | Kansas | Thomas			not recorded (forced WGS84)			39.3409	101.089
162	se4 sec 23, T8s, R34W	United States	Kansas	Thomas	39.34088	-101.08908	FHSM	Spea bombifrons	2005					1	1				vertnet	accuracy code estimated on 11-2-2340	4/13/2015		http://portal.vertnet.org/o/fhsm/herp?id=12036	HERP	PreservedSpecimen		12036		Andy Burr, Matt Bain, Calley B	1	native						6/21/2005	6	21	6/21/2005	| USA | Kansas | Thomas | | | |	USA | Kansas | Thomas			not recorded (forced WGS84)			39.3409	101.089
163	se4 sec 23, T8s, R34W	United States	Kansas	Thomas	39.34088	-101.08908	FHSM	Spea bombifrons	2005					1	1				vertnet	accuracy code estimated on 11-2-2341	4/13/2015		http://portal.vertnet.org/o/fhsm/herp?id=12037	HERP	PreservedSpecimen		12037		Andy Burr, Matt Bain, Calley B	1	native						6/21/2005	6	21	6/21/2005	| USA | Kansas | Thomas | | | |	USA | Kansas | Thomas			not recorded (forced WGS84)			39.3409	101.089
164	se4 sec 23, T8s, R34W	United States	Kansas	Thomas	39.34088	-101.08908	FHSM	Spea bombifrons	2005					1	1				vertnet	accuracy code estimated on 11-2-2342	4/13/2015		http://portal.vertnet.org/o/fhsm/herp?id=12039	HERP	PreservedSpecimen		12039		Andy Burr, Matt Bain, Calley B	1	native						6/21/2005	6	21	6/21/2005	| USA | Kansas | Thomas | | | |	USA | Kansas | Thomas			not recorded (forced WGS84)			39.3409	101.089
165	se4 sec 23, T8s, R34W	United States	Kansas	Thomas	39.34088	-101.08908	FHSM	Spea bombifrons	2005					1	1				vertnet	accuracy code estimated on 11-2-2343	4/13/2015		http://portal.vertnet.org/o/fhsm/herp?id=12040	HERP	PreservedSpecimen		12040		Andy Burr, Matt Bain, Calley B	1	native						6/21/2005	6	21	6/21/2005	| USA | Kansas | Thomas | | | |	USA | Kansas | Thomas			not recorded (forced WGS84)			39.3409	101.089
166	se4 sec 23, T8s, R34W	United States	Kansas	Thomas	39.34088	-101.08908	FHSM	Spea bombifrons	2005					1	1				vertnet	accuracy code estimated on 11-2-2344	4/13/2015		http://portal.vertnet.org/o/fhsm/herp?id=12041	HERP	PreservedSpecimen		12041		Andy Burr, Matt Bain, Calley B	1	native						6/21/2005	6	21	6/21/2005	| USA | Kansas | Thomas | | | |	USA | Kansas | Thomas			not recorded (forced WGS84)			39.3409	101.089
167	se4 sec 23, T8s, R34W	United States	Kansas	Thomas	39.34088	-101.08908	FHSM	Spea bombifrons	2005					1	1				vertnet	accuracy code estimated on 11-2-2345	4/13/2015		http://portal.vertnet.org/o/fhsm/herp?id=12047	HERP	PreservedSpecimen		12047		Andy Burr, Matt Bain, Calley B	1	native						6/21/2005	6	21	6/21/2005	| USA | Kansas | Thomas | | | |	USA | Kansas | Thomas			not recorded (forced WGS84)			39.3409	101.089
168	se4 sec 23, T8s, R34W	United States	Kansas	Thomas	39.34088	-101.08908	FHSM	Spea bombifrons	2005					1	1				vertnet	accuracy code estimated on 11-2-2346	4/13/2015		http://portal.vertnet.org/o/fhsm/herp?id=12068	HERP	PreservedSpecimen		12068		Andy Burr, Matt Bain, Calley B	1	native						6/21/2005	6	21	6/21/2005	| USA | Kansas | Thomas | | | |	USA | Kansas | Thomas			not recorded (forced WGS84)			39.3409	101.089
169	se4 sec 23, T8s, R34W	United States	Kansas	Thomas	39.34088	-101.08908	FHSM	Spea bombifrons	2005					1	1				vertnet	accuracy code estimated on 11-2-2347	4/13/2015		http://portal.vertnet.org/o/fhsm/herp?id=12069	HERP	PreservedSpecimen		12069		Andy Burr, Matt Bain, Calley B	1	native						6/21/2005	6	21	6/21/2005	| USA | Kansas | Thomas | | | |	USA | Kansas | Thomas			not recorded (forced WGS84)			39.3409	101.089
170	se4 sec 23, T8s, R34W	United States	Kansas	Thomas	39.34088	-101.08908	FHSM	Spea bombifrons	2005					1	1				vertnet	accuracy code estimated on 11-2-2348	4/13/2015		http://portal.vertnet.org/o/fhsm/herp?id=12070	HERP	PreservedSpecimen		12070		Andy Burr, Matt Bain, Calley B	1	native						6/21/2005	6	21	6/21/2005	| USA | Kansas | Thomas | | | |	USA | Kansas | Thomas			not recorded (forced WGS84)			39.3409	101.089
171	se4 sec 23, T8s, R34W	United States	Kansas	Thomas	39.34088	-101.08908	FHSM	Spea bombifrons	2005					1	1				vertnet	accuracy code estimated on 11-2-2349	4/13/2015		http://portal.vertnet.org/o/fhsm/herp?id=12072	HERP	PreservedSpecimen		12072		Andy Burr, Matt Bain, Calley B	1	native						6/21/2005	6	21	6/21/2005	| USA | Kansas | Thomas | | | |	USA | Kansas | Thomas			not recorded (forced WGS84)			39.3409	101.089
172	se4 sec 23, T8s, R34W	United States	Kansas	Thomas	39.34088	-101.08908	FHSM	Spea bombifrons	2005					1	1				vertnet	accuracy code estimated on 11-2-2350	4/13/2015		http://portal.vertnet.org/o/fhsm/herp?id=12074	HERP	PreservedSpecimen		12074		Andy Burr, Matt Bain, Calley B	1	native						6/21/2005	6	21	6/21/2005	| USA | Kansas | Thomas | | | |	USA | Kansas | Thomas			not recorded (forced WGS84)			39.3409	101.089
173	Sec 24, T1S, R41W	USA	Kansas	Cheyenne	39.9518	-101.8707	KU	Spea bombifrons	1976					1	1				vertnet	accuracy code estimated on 11-2-2358	26:48.0			KUH	PreservedSpecimen		179029					formalin - 1					7/6/1976	7	6		USA, Kansas, Cheyenne				NAD27
174	Cheyenne Bottoms Wildlife Refuge, Sec 35, T18S, R13W	USA	Kansas	Barton	38.4434	-98.726	KU	Spea bombifrons	1986					1	1				vertnet	accuracy code estimated on 11-2-1371	49:46.0			KUH	PreservedSpecimen		205033					ETOH - 1					6/2/1986	6	2		USA, Kansas, Barton				NAD27
175	Cheyenne Bottoms Wildlife Refuge, Sec 35, T18S, R13W	USA	Kansas	Barton	38.4434	-98.726	KU	Spea bombifrons	1986					1	1				vertnet	accuracy code estimated on 11-2-1372	49:46.0			KUH	PreservedSpecimen		205035					ETOH - 1					6/2/1986	6	2		USA, Kansas, Barton				NAD27
176	Cheyenne Bottoms Wildlife Refuge, Sec 35, T18S, R13W	USA	Kansas	Barton	38.4434	-98.726	KU	Spea bombifrons	1986					1	1				vertnet	accuracy code estimated on 11-2-1373	49:46.0			KUH	PreservedSpecimen		205037					ETOH - 1					6/2/1986	6	2		USA, Kansas, Barton				NAD27
177	Cheyenne Bottoms Wildlife Refuge, Sec 35, T18S, R13W	USA	Kansas	Barton	38.4434	-98.726	KU	Spea bombifrons	1986					1	1				vertnet	accuracy code estimated on 11-2-1374	49:46.0			KUH	PreservedSpecimen		205032					ETOH - 1					6/2/1986	6	2		USA, Kansas, Barton				NAD27
178	Cheyenne Bottoms Wildlife Refuge, Sec 35, T18S, R13W	USA	Kansas	Barton	38.4434	-98.726	KU	Spea bombifrons	1986					1	1				vertnet	accuracy code estimated on 11-2-1375	49:46.0			KUH	PreservedSpecimen		205034					ETOH - 1					6/2/1986	6	2		USA, Kansas, Barton				NAD27
179	Cheyenne Bottoms Wildlife Refuge, Sec 35, T18S, R13W	USA	Kansas	Barton	38.4434	-98.726	KU	Spea bombifrons	1986					1	1				vertnet	accuracy code estimated on 11-2-1376	49:46.0			KUH	PreservedSpecimen		205036					ETOH - 1					6/2/1986	6	2		USA, Kansas, Barton				NAD27
180	Cheyenne Bottoms Wildlife Refuge, Sec 35, T18S, R13W	USA	Kansas	Barton	38.4434	-98.726	KU	Spea bombifrons	1986					1	1				vertnet	accuracy code estimated on 11-2-1377	25:31.0			KUH	PreservedSpecimen		205038					c&s - 1					6/2/1986	6	2		USA, Kansas, Barton				NAD27
181	Cimarron National Grassland, Sec 15, T33S, R40W	USA	Kansas	Morton	37.1758	-101.6554	KU	Spea bombifrons	1987					1	1				vertnet	accuracy code estimated on 11-2-1379	49:49.0			KUH	PreservedSpecimen		207074					ETOH - 1					6/2/1987	6	2		USA, Kansas, Morton				NAD27
182	Sec 15, T21S, R22W	USA	Kansas	Hodgeman	38.2257	-99.7238	KU	Spea bombifrons	1987					1	1				vertnet	accuracy code estimated on 11-2-2352	49:50.0			KUH	PreservedSpecimen		208086					ETOH - 1					6/26/1987	6	26		USA, Kansas, Hodgeman				NAD27
183	Sec 7, T34S, R8W	USA	Kansas	Harper	37.1029	-98.2294	KU	Spea bombifrons	1987					1	1				vertnet	accuracy code estimated on 11-2-2365	49:49.0			KUH	PreservedSpecimen		207221					ETOH - 1					4/17/1987	4	17		USA, Kansas, Harper				NAD27
184	Sec 32, T12S, R21E	USA	Kansas	Leavenworth	38.9639	-95.1032	KU	Spea bombifrons	1991					1	1				vertnet	accuracy code estimated on 11-2-2360	50:01.0			KUH	PreservedSpecimen		218750		K Coleman, J Gubanyi			ETOH - 1					5/24/1991	5	24		USA, Kansas, Leavenworth				NAD27
185	Sec 32, T12S, R21E	USA	Kansas	Leavenworth	38.9639	-95.1032	KU	Spea bombifrons	1991					1	1				vertnet	accuracy code estimated on 11-2-2361	50:01.0			KUH	PreservedSpecimen		218749		K Coleman, J Gubanyi			ETOH - 1					5/24/1991	5	24		USA, Kansas, Leavenworth				NAD27
186	Sec 19, T12S, R22E	USA	Kansas	Johnson	38.993	-95.0106	KU	Spea bombifrons	1992					1	1				vertnet	accuracy code estimated on 11-2-2354	50:03.0			KUH	PreservedSpecimen		220691		K Coleman, J Lui			ETOH - 1					6/24/1992	6	24		USA, Kansas, Johnson				NAD27
187	Sec 19, T12S, R22E	USA	Kansas	Johnson	38.993	-95.0106	KU	Spea bombifrons	1992					1	1				vertnet	accuracy code estimated on 11-2-2355	50:03.0			KUH	PreservedSpecimen		220692		K Coleman, J Lui			ETOH - 1					6/24/1992	6	24		USA, Kansas, Johnson				NAD27
188	Sec 24, T18S, R37W	USA	Kansas	Wichita	38.4724	-101.3576	KU	Spea bombifrons	1992					1	1				vertnet	accuracy code estimated on 11-2-2357	50:03.0			KUH	PreservedSpecimen		220763		TW Taggart			ETOH - 1					7/25/1992	7	25		USA, Kansas, Wichita				NAD27
189	Sec 27, T28S, R37W	USA	Kansas	Grant	37.5836	-101.3532	KU	Spea bombifrons	1992					1	1				vertnet	accuracy code estimated on 11-2-2359	50:03.0			KUH	PreservedSpecimen		220762		TW Taggart			ETOH - 1					7/25/1992	7	25		USA, Kansas, Grant				NAD27
190	Sec 6, T8S, R28W	USA	Kansas	Sheridan	39.3865	-100.4884	KU	Spea bombifrons	1992					1	1				vertnet	accuracy code estimated on 11-2-2363	50:03.0			KUH	PreservedSpecimen		220693		J Lokke, E Moriarty, K Toepfer			ETOH - 1					6/5/1992	6	5		USA, Kansas, Sheridan				NAD27
191	NE 1/4 Sec 29, T33S, R3E	USA	Kansas	Cowley	37.1467	-97.1236	KU	Spea bombifrons	1993					1	1				vertnet	accuracy code estimated on 11-2-1854	51:09.0			KUH	PreservedSpecimen		221469		K. Highfill			ETOH - 1					1993-6	6	0		USA, Kansas, Cowley				NAD27
192	Sec 18, T10S, R12E	USA	Kansas	Wabaunsee	39.18	-96.1194	KU	Spea bombifrons	1993					1	1				vertnet	accuracy code estimated on 11-2-2353	51:09.0			KUH	PreservedSpecimen		221471		K. Coleman and J. Gubanyi			ETOH - 1					5/10/1993	5	10		USA, Kansas, Wabaunsee				NAD27
193	Sec 2, T14S, R1W; 0.25 mi E jct Stimmel Rd & Danyaen Rd	USA	Kansas	Saline	38.8642	-97.4002	KU	Spea bombifrons	1995					1	1				vertnet	accuracy code estimated on 11-2-2356	51:06.0			KUH	PreservedSpecimen		222417		J. Hubbard, K. Coleman			ETOH - 1					5/13/1995	5	13		USA, Kansas, Saline				NAD27
194	Sec 35, T13S, R1E	USA	Kansas	Dickinson	38.8787	-97.2891	KU	Spea bombifrons	1995					1	1				vertnet	accuracy code estimated on 11-2-2362	51:06.0			KUH	PreservedSpecimen		222415		J. Hubbard			ETOH - 1					5/8/1995	5	8		USA, Kansas, Dickinson				NAD27
195	Sec 7, T12S, R1W	USA	Kansas	Ottawa	39.0239	-97.4742	KU	Spea bombifrons	1995					1	1				vertnet	accuracy code estimated on 11-2-2364	51:06.0			KUH	PreservedSpecimen		222416		J. Hubbard, K. Coleman			ETOH - 1					5/13/1995	5	13		USA, Kansas, Ottawa				NAD27
196	Sec 1, T14S, R4W	USA	Kansas	Saline	38.8642	-97.7149	KU	Spea bombifrons	1996					1	1				vertnet	accuracy code estimated on 11-2-2351	51:11.0			KUH	PreservedSpecimen		223461		J.M. Rogers			ETOH - 1					1996		0		USA, Kansas, Saline				NAD27
197	1 mi N, 2 mi E Lesterville; T95N, R57W, Sec 2	USA	South Dakota	Yankton	43.08	-97.55	KU	Spea bombifrons	1998					1	1				vertnet	accuracy code estimated on 11-2-161	51:32.0			KUH	PreservedSpecimen		288816		T. Fischer			ETOH - 1					6/14/1998	6	14		USA, South Dakota, Yankton				Not Recorded
198	Jct. 15th St. & Noria Rd. T12S, R20E, Sec. 34	USA	Kansas	Douglas	38.9639	-95.1773	KU	Spea bombifrons	1999					1	1				vertnet	accuracy code estimated on 11-2-1727	06:49.0			KUH	PreservedSpecimen		290574		Sheil, Christopher A.			formalin - 1					6/2/1999	6	2		USA, Kansas, Douglas				NAD27
199	Kiowa Grasslands, Unit 70; 36 38'16.8"N; 103 07'37.2"W	USA	New Mexico	Union	36.638002	-103.126999	KU	Spea bombifrons	1999					1	1				vertnet	accuracy code estimated on 11-2-1771	51:35.0			KUH	PreservedSpecimen		288997		J.T.Collins, S.L.Collins, K.J.Irwin			ETOH - 1					4/29/1999	4	29		USA, New Mexico, Union				WGS84
200	4 mi. S, 3 mi. W Farley, playa lake on W side Co. Rd. C41	USA	New Mexico	Colfax	36.292483	-104.101434	MSB	Spea bombifrons	1992	.	.	GE		1	1	middle of playa!		yes	Thesis								0												0
201	Mescalero Sands, Lone Wolf Well (Pearce Ranch) off Hazel Rd., ca. 11 air mi. S U	USA	New Mexico	Chaves	33.26493333	-103.9844167	MSB	Spea bombifrons	1992	33.26493333	-103.9844167			1	1	GPS		yes	Thesis								0												0
202	9.5 mi E, 2.5 mi S Loco Hills	USA	New Mexico	Lea	32.78351667	-103.8140833	MSB	Spea bombifrons	1995	32.78351667	-103.8140833			1	1	within 1 mi		yes	Thesis								0												0
203	Bobcat Canyon, Little Florida Mts.	United States	New Mexico	Luna	32.19445872	-107.5824524	MSB	Spea bombifrons	2000	32.19445872	-107.5824524	GE		1	1	less than 1 mi		yes	Thesis								0												0
204	Guadalupe Mountains National Park. 1.2 km. ENE of NPS parking area at end of Williams Road. Elev. 3650 ft.	United States	Texas	Hudspeth	31.92727	-104.98975	MSB	Spea bombifrons	2003	31.92727	-104.98975	GE		1	1	less than 1 mi		yes	Thesis								0												0
205	White Sands National Monument. Big Pedestal Road (road leading west from administration building), 0.3 miles from administration building. Elevation about 4000 feet.	United States	New Mexico	Otero	32.76316	-106.1876	MSB	Spea bombifrons	2003	32.76316	-106.1876	GE		1	1	less than 1 mi		yes	Thesis								0												0
206	Gretna Fish Hatcheries	U.S.A.	Nebraska	Sarpy	41.02583	-96.25417	Nebraska	Spea bombifrons	1972			GE		1	1	exact GPS		yes	Thesis								0												0
207	1/2 mi. E Haigler	U.S.A.	Nebraska	Dundy	40.008198	-101.921375	Nebraska	Spea bombifrons	1980	040?00.46N	101?55.25W	GE		1	1	exact GPS		yes	Thesis								0												0
208	1 mi. Nw Hadar	U.S.A.	Nebraska	Pierce	42.117525	-97.464881	Nebraska	Spea bombifrons	1982	042?07.09N	097?28.00W	GE		1	1	exact GPS		yes	Thesis								0												0
209	1-1/2 mi. E., 1 mi. S Ashby	U.S.A.	Nebraska	Grant	42.005228	-101.89129	Nebraska	Spea bombifrons	1982	042?00.35N	101?53.50W	GE		1	1	exact GPS		yes	Thesis								0												0
210	1-1/2 mi. N, 1 mi. W York	U.S.A.	Nebraska	York	40.900512	-97.604959	Nebraska	Spea bombifrons	1982	040?54.02N	097?36.33W	GE		1	1	exact GPS		yes	Thesis								0												0
211	2 mi. N Ogallala	U.S.A.	Nebraska	Keith	41.159831	-101.717622	Nebraska	Spea bombifrons	1982	041?09.56N	101?43.06W	GE		1	1	exact GPS		yes	Thesis								0												0
212	3 mi. E., 3.4 mi. S Grant	U.S.A.	Nebraska	Perkins	40.787944	-101.659301	Nebraska	Spea bombifrons	1982	040?47.27N	101?39.56W	GE		1	1	exact GPS		yes	Thesis								0												0
213	3 mi. E., 5 mi. S Grant	U.S.A.	Nebraska	Perkins	40.767569	-101.659242	Nebraska	Spea bombifrons	1982	040?46.06N	101?39.56W	GE		1	1	exact GPS		yes	Thesis								0												0
214	3 mi. Wnw Overton	U.S.A.	Nebraska	Dawson	40.885992	-99.4763	Nebraska	Spea bombifrons	1982	040?53.15N	099?28.54W	GE		1	1	exact GPS		yes	Thesis								0												0
215	4 mi. Wnw Overton	U.S.A.	Nebraska	Dawson	40.889894	-99.45751	Nebraska	Spea bombifrons	1982	040?53.40N	099?27.45W	GE		1	1	exact GPS		yes	Thesis								0												0
216	Gothenberg	U.S.A.	Nebraska	Dawson	40.926789	-100.162735	Nebraska	Spea bombifrons	1982			GE		1	1	exact GPS		yes	Thesis								0												0
217	Wallace	U.S.A.	Nebraska	Lincoln	40.836879	-101.165069	Nebraska	Spea bombifrons	1982			GE		1	1	exact GPS		yes	Thesis								0												0
218	1-1/2 mi. E., 4 mi. S Lewellen	U.S.A.	Nebraska	Garden	41.257397	-102.107483	Nebraska	Spea bombifrons	1986	041?15.53N	102?06.45W	GE		1	1	exact GPS		yes	Thesis								0												0
219	1/2 mi. Nw Dickens	U.S.A.	Nebraska	Lincoln	40.83529	-101.003921	Nebraska	Spea bombifrons	1987	040?50.13N	101?00.24W	GE		1	1	exact GPS		yes	Thesis								0												0
220	3 mi. S, 1-1/2 mi. W Paxton	U.S.A.	Nebraska	Keith	41.083504	-101.384448	Nebraska	Spea bombifrons	1987	041?05.02N	101?23.07W	GE		1	1	exact GPS		yes	Thesis								0												0
221	6 mi. S Waco	U.S.A.	Nebraska	York	40.803341	-97.457689	Nebraska	Spea bombifrons	1987	040?48.21N	097?27.47W	GE		1	1	exact GPS		yes	Thesis								0												0
222	9 mi. E., 1 mi. N Broadwater	U.S.A.	Nebraska	Morrill	41.60881	-102.671586	Nebraska	Spea bombifrons	1987	041?36.54N	102?40.30W	GE		1	1	exact GPS		yes	Thesis								0												0
223	10 mi. S, 3 mi. W Brady	U.S.A.	Nebraska	Lincoln	40.904169	-100.42241	Nebraska	Spea bombifrons	1988	040?54.26N	100?25.44W	GE		1	1	exact GPS		yes	Thesis								0												0
224	7 mi. S, 4 mi. W Sidney (1 mi. E Lorenzo)	U.S.A.	Nebraska	Cheyenne	41.042112	-103.087442	Nebraska	Spea bombifrons	1988	041?02.50N	103?05.21W	GE		1	1	exact GPS		yes	Thesis								0												0
225	8 mi. S, 3 mi. W Brady	U.S.A.	Nebraska	Lincoln	40.931681	-100.427199	Nebraska	Spea bombifrons	1988	040?56.10N	100?25.44W	GE		1	1	exact GPS		yes	Thesis								0												0
226	9 mi. W Kimball	U.S.A.	Nebraska	Kimball	41.234471	-103.83895	Nebraska	Spea bombifrons	1988	041?14.06N	103?50.35W	GE		1	1	exact GPS		yes	Thesis								0												0
227	2 Km. S. Honey Creek On Highway 67	U.S.A.	Nebraska	Nemaha	40.425769	-95.70968	Nebraska	Spea bombifrons	1991	040?25.57N	095?42.55W	GE		1	1	exact GPS		yes	Thesis								0												0
228	3 mi. W, 2 mi. N of Big Springs	U.S.A.	Nebraska	Deuel	41.090772	-102.155186	Nebraska	Spea bombifrons	1997	041?05.502'N	102?09.334'W	GE		1	1	exact GPS		yes	Thesis								0												0
229	see T-R-S-	U.S.A.	Nebraska	Wheeler	41.88549	-98.525095	Nebraska	Spea bombifrons	1997	041?53.114'N	098?31.489'W	GE		1	1	exact GPS		yes	Thesis								0												0
230	see T-R-S-	U.S.A.	Nebraska	Boone	41.679287	-98.216173	Nebraska	Spea bombifrons	1997	041?40.756'N	098?12.936'W	GE		1	1	exact GPS		yes	Thesis								0												0
231	see T-R-S-	U.S.A.	Nebraska	Washington	41.520279	-96.152695	Nebraska	Spea bombifrons	1997	041?31.207'N	096?09.233'W	GE		1	1	exact GPS		yes	Thesis								0												0
232	N of Halsey	U.S.A.	Nebraska	Thomas	41.921531	-100.275288	Nebraska	Spea bombifrons	1998	041?55.320'N	100?16.492'W	GE		1	1	exact GPS		yes	Thesis								0												0
233	near Hwy 281	U.S.A.	Nebraska	Greeley	41.596327	-98.540812	Nebraska	Spea bombifrons	1998	041?35.760'N	098?32.443'W	GE		1	1	exact GPS		yes	Thesis								0												0
234	near Hwy 281	U.S.A.	Nebraska	Greeley	41.638638	-98.539692	Nebraska	Spea bombifrons	1998	041?38.335'N	098?32.383'W	GE		1	1	exact GPS		yes	Thesis								0												0
235	near Jct. of Hwy 22 and North Star Rd.	U.S.A.	Nebraska	Nance	41.386265	-98.137363	Nebraska	Spea bombifrons	1998	041?23.161'N	098?08.231'W	GE		1	1	exact GPS		yes	Thesis								0												0
236	see T-R-S-	U.S.A.	Nebraska	Keith	41.018413	-101.804246	Nebraska	Spea bombifrons	1998	041?01.083'N	101?48.220'W	GE		1	1	exact GPS		yes	Thesis								0												0
237	see T-R-S-	U.S.A.	Nebraska	Arthur	41.582583	-101.684932	Nebraska	Spea bombifrons	1998	041?34.942'N	101?41.121'W	GE		1	1	exact GPS		yes	Thesis								0												0
238	see T-R-S-	U.S.A.	Nebraska	Keith	41.18441	-101.659644	Nebraska	Spea bombifrons	1998	041?11.049'N	101?39.659'W	GE		1	1	exact GPS		yes	Thesis								0												0
239	see T-R-S-	U.S.A.	Nebraska	Arthur	41.678063	-101.07892	Nebraska	Spea bombifrons	1998	041?40.822'N	101?04.740'W	GE		1	1	exact GPS		yes	Thesis								0												0
240	see T-R-S-	U.S.A.	Nebraska	Loup	41.846317	-99.370722	Nebraska	Spea bombifrons	1998	041?50.764'N	099?22.224'W	GE		1	1	exact GPS		yes	Thesis								0												0
241	see T-R-S-	U.S.A.	Nebraska	Wheeler	41.932044	-98.687858	Nebraska	Spea bombifrons	1998	041?55.918'N	098?41.279'W	GE		1	1	exact GPS		yes	Thesis								0												0
242	see T-R-S-	U.S.A.	Nebraska	Greeley	41.553053	-98.616746	Nebraska	Spea bombifrons	1998	041?33.191'N	098?37.010'W	GE		1	1	exact GPS		yes	Thesis								0												0
243	see T-R-S-	U.S.A.	Nebraska	Greeley	41.640157	-98.611888	Nebraska	Spea bombifrons	1998	041?38.398'N	098?36.682'W	GE		1	1	exact GPS		yes	Thesis								0												0
244	0.3 mi S jct Hwy 64 and Hwy 283	United States	Oklahoma	Harper	36.807254	-99.891814	OMNH	Spea bombifrons	1948			GE		1	1	within .1 mi	AJC	2/6/2009	Thesis								0												0
245	0.1 mi N Hwy 62 at Duke, Hwy 34	United States	Oklahoma	Jackson	34.663173	-99.561467	OMNH	Spea bombifrons	1956			GE		1	1	within .1 mi	AJC	2/6/2009	Thesis								0												0
246	1.4 mi W Hwy 1420, Hwy 498	USA	Texas	Willacy	26.402113	-97.622417	TCWC	Spea bombifrons	1976			GE		1	1	within .25 mi		yes	Thesis								0												0
247	1.3 mi W Spade, on Hy 54	USA	Texas	Lamb	33.926108	-102.175791	TCWC	Spea bombifrons	1997			GE		1	1	within .25 mi		yes	Thesis								0												0
248	0.5 mi W Jct hy 378 and 54 on 54	USA	Texas	Floyd	33.881517	-101.522566	TCWC	Spea bombifrons	1997			GE		1	1	within .25 mi		yes	Thesis								0												0
249	0.8 mi W Jct hy 179 and 54 on 54	USA	Texas	Hale	33.875931	-102.007532	TCWC	Spea bombifrons	1997			GE		1	1	within .25 mi		yes	Thesis								0												0
250	Kevin, E edge of Lake Goedetz; T35N R3W S34-35	United States	Montana	Toole	48.7469	-111.9681	USNM	Spea bombifrons	2002					1	1				vertnet	accuracy code estimated on 11-2-1768				Amphibians & Reptiles	PreservedSpecimen		550134.6545			1		Ethanol			550134			7	15	15 Jul 2002; 14:00-15:00 hrs	North America, United States, Montana, Toole							48 44 49 N	111 58 05 W
251	Kevin, E edge of Lake Goedetz; T35N R3W S34-35	United States	Montana	Toole	48.7469	-111.9681	USNM	Spea bombifrons	2002					1	1				vertnet	accuracy code estimated on 11-2-1769				Amphibians & Reptiles	PreservedSpecimen		550135.6545			1		Ethanol			550135			7	15	15 Jul 2002; 14:00-15:00 hrs	North America, United States, Montana, Toole							48 44 49 N	111 58 05 W
252	PORTAL RD, 5 MI. NW JCT WITH USHY 80	USA	ARIZONA	COCHISE CO	31.90633	-109.10778	UTEP	Spea bombifrons	1961	31.90633	-109.10778	GE	measured by road	1	1	~1/3 mi			Thesis								0												0
253	LUBBOCK, 52ND & QUAKER AVE	USA	TEXAS	LUBBOCK CO	33.54694	-101.90506	UTEP	Spea bombifrons	1964	33.54694	-101.90506	GE	found exact intersection	1	1	at intersection, so pretty close without GPS			Thesis								0												0
254	ON STHY 389, 3/4 MI. W FREDONIA	USA	ARIZONA	COCONINO CO	36.94528	-112.53967	UTEP	Spea bombifrons	1966	36.94528	-112.53967	GE	measured by air	1	1	w/I 1/3 mi			Thesis								0												0
255	WEST EL PASO, UPPER VALLEY, RIVERBEND & FRONTERA STREETS	USA	TEXAS	EL PASO CO	31.81417	-106.5705	UTEP	Spea bombifrons	1969	31.81417	-106.5705	GPS	georeferenced by AZ museum staff	1	1	good description!			Thesis								0												0
256	EL PASO, EL PASO HIGH SCHOOL GYM	USA	TEXAS	EL PASO CO	31.772981	-106.491064	UTEP	Spea bombifrons	1971	31.772981	-106.491064	GE	very detailed info	1	1				Thesis								0												0
257	JUST E VADO EXIT OF IHY 10	USA	NEW MEXICO	DO	32.12597	-106.63919	UTEP	Spea bombifrons	1978	32.12597	-106.63919	GE	choose spot just east of I-10 within off ramps in both directions	1	1	within .25 mi			Thesis								0												0
258	OFF RNRD 2775, 2.1 RD MI. N JCT WITH USHY 62/180, MIKES TANK	USA	TEXAS	EL PASO CO	31.8655	-106.06117	UTEP	Spea bombifrons	1981	31.8655	-106.06117	MS	georeferenced by AZ museum staff	1	1	less than .5 mi			Thesis								0												0
259	OFF RNRD 2775, 2.1 RD MI. N JCT WITH USHY 62/180, MIKES TANK	USA	TEXAS	EL PASO CO	31.8655	-106.03117	UTEP	Spea bombifrons	1981	31.8655	-106.03117	MS	georeferenced by AZ museum staff	1	1	less than .5 mi			Thesis								0												0
260	AOR STHY 20, 2.3 RD MI. NW JCT WITH FMRD 192	USA	TEXAS	HUDSPETH CO	31.26667	-105.81833	UTEP	Spea bombifrons	1989	31.26667	-105.81833	GPS	georeferenced by AZ museum staff	1	1	within 1/3 mi			Thesis								0												0
261	ON STHY 143, 0.9 RD MI. N JCT WITH STHY 141 (T24S, R8W, SEC.23)	USA	NEW MEXICO	LUNA CO	32.20939	-107.64839	UTEP	Spea bombifrons	1991	32.20939	-107.64839	GE	good directions	1	1				Thesis								0												0
262	AOR SANTA TERESA-COLUMBUS HWY (COUNTY RD B-002), 14.7 RD MI. E JCT WITH STHY 11 IN COLUMBUS, 6.0 RD MI. W DO	USA	NEW MEXICO	LUNA CO	31.80767	-107.3975	UTEP	Spea bombifrons	1996	31.80767	-107.3975	GPS	georeferenced by AZ museum staff	1	1				Thesis								0												0
263	AOR COUNTY RD A003 (SANTA TERESA-COLUMBUS HWY), 5.5 RD MI. W JCT WITH SANTA TERESA INTERNATIONAL RD	USA	NEW MEXICO	DO	31.81333	-106.78	UTEP	Spea bombifrons	1998	31.81333	-106.78	GPS	georeferenced by AZ museum staff	1	1				Thesis								0												0
264	AOR FMRD 1329, 3.5 RD MI. S JCT WITH FMRD 716 EAST (CA. 27 DEG 20'N, 98 DEG 16'25W) CA. 230 FT	USA	TEXAS	DUVAL CO	27.3333	-98.27167	UTEP	Spea bombifrons	1999	27.3333	-98.27167	MS	georeferenced by AZ museum staff	1	1				Thesis								0												0
265	AOR COUNTY RD A003 (SANTA TERESA-COLUMBUS HWY), AT MILE MARKER 121 [GPS: 31 DEG 48.178'N, 107 DEG 06.443'W, ELEV. 4085 FT]	USA	NEW MEXICO	DO	31.803	-107.10733	UTEP	Spea bombifrons	2004	31.803	-107.10733	GPS	georeferenced by AZ museum staff	1	1				Thesis								0												0
266	AOR COUNTY RD A003 (SANTA TERESA-COLUMBUS HWY), AT MILE MARKER 124 [GPS: 31 DEG 48.930'N, 107 DEG 04.514'W, ELEV. 4085 FT]	USA	NEW MEXICO	DO	31.8155	-107.07517	UTEP	Spea bombifrons	2004	31.8155	-107.07517	GPS	georeferenced by AZ museum staff	1	1				Thesis								0												0
267	Texas: Baylor Co.: Seymour	USA	Texas	Baylor Co.	33.59122	-99.26147	ANSP	Spea bombifrons	1905	33.59122	-99.26147	GE	Center of Seymor, TX (In Baylor County)	2	2				Thesis								0												0
268	Lubbock, 34th Street (Country Rd 6800), Pine Hills Country Club	United States	Texas	Lubbock	33.563514	-101.961487	ASNHC	Spea bombifrons	1969					2	2				vertnet	accuracy code estimated on 11-2-1806				Reptiles	PreservedSpecimen		3958		Flury, Al			alcoholic					6/13/1969	6	13	13-Jun-69		Lubbock - N 6800 W 34th - Pine Hills Country Club						33.563514?? N	101.961487?? W
269	Lubbock, 34th Street (Country Rd 6800), Pine Hills Country Club	United States	Texas	Lubbock	33.563514	-101.961487	ASNHC	Spea bombifrons	1969					2	2				vertnet	accuracy code estimated on 11-2-1807				Reptiles	PreservedSpecimen		3959		Flury, Al			alcoholic					6/13/1969	6	13	13-Jun-69		Lubbock - N 6800 W 34th - Pine Hills Country Club						33.563514?? N	101.961487?? W
270	Lubbock, 34th Street (Country Rd 6800), Pine Hills Country Club	United States	Texas	Lubbock	33.563514	-101.961487	ASNHC	Spea bombifrons	1969					2	2				vertnet	accuracy code estimated on 11-2-1808				Reptiles	PreservedSpecimen		3961		Flury, Al			alcoholic					6/13/1969	6	13	13-Jun-69		Lubbock @ N 6800 W 34th - Pine Hills Country Club						33.563514?? N	101.961487?? W
271	Lubbock, 34th Street (Country Rd 6800), Pine Hills Country Club	United States	Texas	Lubbock	33.563514	-101.961487	ASNHC	Spea bombifrons	1969					2	2				vertnet	accuracy code estimated on 11-2-1809				Reptiles	PreservedSpecimen		3962		Flury, Al			alcoholic					6/13/1969	6	13	13-Jun-69		Lubbock @ N 6800 W 34th - Pine Hills Country Club						33.563514?? N	101.961487?? W
272	Lubbock, 34th Street (Country Rd 6800), Pine Hills Country Club	United States	Texas	Lubbock	33.563514	-101.961487	ASNHC	Spea bombifrons	1969					2	2				vertnet	accuracy code estimated on 11-2-1810				Reptiles	PreservedSpecimen		3964		Flury, Al			alcoholic					6/13/1969	6	13	13-Jun-69		Lubbock @ N 6800 W 34th - Pine Hills Country Club						33.563514?? N	101.961487?? W
273	Lubbock, 34th Street (Country Rd 6800), Pine Hills Country Club	United States	Texas	Lubbock	33.563514	-101.961487	ASNHC	Spea bombifrons	1969					2	2				vertnet	accuracy code estimated on 11-2-1811				Reptiles	PreservedSpecimen		3968		Flury, Al			alcoholic					6/13/1969	6	13	13-Jun-69		Lubbock @ N 6800 W 34th - Pine Hills Country Club						33.563514?? N	101.961487?? W
274	Lubbock, 34th Street (Country Rd 6800), Pine Hills Country Club	United States	Texas	Lubbock	33.563514	-101.961487	ASNHC	Spea bombifrons	1969					2	2				vertnet	accuracy code estimated on 11-2-1812				Reptiles	PreservedSpecimen		3969		Flury, Al			alcoholic					6/13/1969	6	13	13-Jun-69		Lubbock @ N 6800 W 34th - Pine Hills Country Club						33.563514?? N	101.961487?? W
275	Lubbock, 34th Street (Country Rd 6800), Pine Hills Country Club	United States	Texas	Lubbock	33.563514	-101.961487	ASNHC	Spea bombifrons	1969					2	2				vertnet	accuracy code estimated on 11-2-1813				Reptiles	PreservedSpecimen		3971		Flury, Al			alcoholic					6/13/1969	6	13	13-Jun-69		Lubbock @ N 6800 W 34th - Pine Hills Country Club						33.563514?? N	101.961487?? W
276	Lubbock, 34th Street (Country Rd 6800), Pine Hills Country Club	United States	Texas	Lubbock	33.563514	-101.961487	ASNHC	Spea bombifrons	1969					2	2				vertnet	accuracy code estimated on 11-2-1814				Reptiles	PreservedSpecimen		3974		Flury, Al			alcoholic					6/13/1969	6	13	13-Jun-69		Lubbock @ N 6800 W 34th - Pine Hills Country Club						33.563514?? N	101.961487?? W
277	Lubbock, 34th Street (Country Rd 6800), Pine Hills Country Club	United States	Texas	Lubbock	33.563514	-101.961487	ASNHC	Spea bombifrons	1969					2	2				vertnet	accuracy code estimated on 11-2-1815				Reptiles	PreservedSpecimen		3975		Flury, Al			alcoholic					6/13/1969	6	13	13-Jun-69		Lubbock @ N 6800 W 34th - Pine Hills Country Club						33.563514?? N	101.961487?? W
278	Lubbock, 34th Street (Country Rd 6800), Pine Hills Country Club	United States	Texas	Lubbock	33.563514	-101.961487	ASNHC	Spea bombifrons	1969					2	2				vertnet	accuracy code estimated on 11-2-1816				Reptiles	PreservedSpecimen		3976		Flury, Al			alcoholic					6/13/1969	6	13	13-Jun-69		Lubbock @ N 6800 W 34th - Pine Hills Country Club						33.563514?? N	101.961487?? W
279	Lubbock, 34th Street (Country Rd 6800), Pine Hills Country Club	United States	Texas	Lubbock	33.563514	-101.961487	ASNHC	Spea bombifrons	1969					2	2				vertnet	accuracy code estimated on 11-2-1817				Reptiles	PreservedSpecimen		3978		Flury, Al			alcoholic					6/13/1969	6	13	13-Jun-69		Lubbock @ N 6800 W 34th - Pine Hills Country Club						33.563514?? N	101.961487?? W
280	Lubbock, 34th Street (Country Rd 6800), Pine Hills Country Club	United States	Texas	Lubbock	33.563514	-101.961487	ASNHC	Spea bombifrons	1969					2	2				vertnet	accuracy code estimated on 11-2-1818				Reptiles	PreservedSpecimen		3960		Flury, Al			alcoholic					6/13/1969	6	13	13-Jun-69		Lubbock - N 6800 W 34th - Pine Hills Country Club						33.563514?? N	101.961487?? W
281	Lubbock, 34th Street (Country Rd 6800), Pine Hills Country Club	United States	Texas	Lubbock	33.563514	-101.961487	ASNHC	Spea bombifrons	1969					2	2				vertnet	accuracy code estimated on 11-2-1819				Reptiles	PreservedSpecimen		3963		Flury, Al			alcoholic					6/13/1969	6	13	13-Jun-69		Lubbock @ N 6800 W 34th - Pine Hills Country Club						33.563514?? N	101.961487?? W
282	Lubbock, 34th Street (Country Rd 6800), Pine Hills Country Club	United States	Texas	Lubbock	33.563514	-101.961487	ASNHC	Spea bombifrons	1969					2	2				vertnet	accuracy code estimated on 11-2-1820				Reptiles	PreservedSpecimen		3965		Flury, Al			alcoholic					6/13/1969	6	13	13-Jun-69		Lubbock @ N 6800 W 34th - Pine Hills Country Club						33.563514?? N	101.961487?? W
283	Lubbock, 34th Street (Country Rd 6800), Pine Hills Country Club	United States	Texas	Lubbock	33.563514	-101.961487	ASNHC	Spea bombifrons	1969					2	2				vertnet	accuracy code estimated on 11-2-1821				Reptiles	PreservedSpecimen		3966		Flury, Al			alcoholic					6/13/1969	6	13	13-Jun-69		Lubbock @ N 6800 W 34th - Pine Hills Country Club						33.563514?? N	101.961487?? W
284	Lubbock, 34th Street (Country Rd 6800), Pine Hills Country Club	United States	Texas	Lubbock	33.563514	-101.961487	ASNHC	Spea bombifrons	1969					2	2				vertnet	accuracy code estimated on 11-2-1822				Reptiles	PreservedSpecimen		3967		Flury, Al			alcoholic					6/13/1969	6	13	13-Jun-69		Lubbock @ N 6800 W 34th - Pine Hills Country Club						33.563514?? N	101.961487?? W
285	Lubbock, 34th Street (Country Rd 6800), Pine Hills Country Club	United States	Texas	Lubbock	33.563514	-101.961487	ASNHC	Spea bombifrons	1969					2	2				vertnet	accuracy code estimated on 11-2-1823				Reptiles	PreservedSpecimen		3970		Flury, Al			alcoholic					6/13/1969	6	13	13-Jun-69		Lubbock @ N 6800 W 34th - Pine Hills Country Club						33.563514?? N	101.961487?? W
286	Lubbock, 34th Street (Country Rd 6800), Pine Hills Country Club	United States	Texas	Lubbock	33.563514	-101.961487	ASNHC	Spea bombifrons	1969					2	2				vertnet	accuracy code estimated on 11-2-1824				Reptiles	PreservedSpecimen		3972		Flury, Al			alcoholic					6/13/1969	6	13	13-Jun-69		Lubbock @ N 6800 W 34th - Pine Hills Country Club						33.563514?? N	101.961487?? W
287	Lubbock, 34th Street (Country Rd 6800), Pine Hills Country Club	United States	Texas	Lubbock	33.563514	-101.961487	ASNHC	Spea bombifrons	1969					2	2				vertnet	accuracy code estimated on 11-2-1825				Reptiles	PreservedSpecimen		3973		Flury, Al			alcoholic					6/13/1969	6	13	13-Jun-69		Lubbock @ N 6800 W 34th - Pine Hills Country Club						33.563514?? N	101.961487?? W
288	Lubbock, 34th Street (Country Rd 6800), Pine Hills Country Club	United States	Texas	Lubbock	33.563514	-101.961487	ASNHC	Spea bombifrons	1969					2	2				vertnet	accuracy code estimated on 11-2-1826				Reptiles	PreservedSpecimen		3977		Flury, Al			alcoholic					6/13/1969	6	13	13-Jun-69		Lubbock @ N 6800 W 34th - Pine Hills Country Club						33.563514?? N	101.961487?? W
289	Tahoka, east edge of town	United States	Texas	Lynn	33.16667	-101.781828	ASNHC	Spea bombifrons	1969					2	2				vertnet	accuracy code estimated on 11-2-2405				Reptiles	PreservedSpecimen		3898		Flury, Al			alcoholic					4/30/1969	4	30	30-Apr-69		Tahoka - E edge of Town						33.16667?? N	101.781828?? W
290	Tahoka, east edge of town	United States	Texas	Lynn	33.16667	-101.781828	ASNHC	Spea bombifrons	1969					2	2				vertnet	accuracy code estimated on 11-2-2406				Reptiles	PreservedSpecimen		3900		Flury, Al			alcoholic					4/30/1969	4	30	30-Apr-69		Tahoka - E edge of Town						33.16667?? N	101.781828?? W
291	Tahoka, east edge of town	United States	Texas	Lynn	33.16667	-101.781828	ASNHC	Spea bombifrons	1969					2	2				vertnet	accuracy code estimated on 11-2-2407				Reptiles	PreservedSpecimen		3901		Flury, Al			alcoholic					4/30/1969	4	30	30-Apr-69		Tahoka - E edge of Town						33.16667?? N	101.781828?? W
292	Tahoka, east edge of town	United States	Texas	Lynn	33.16667	-101.781828	ASNHC	Spea bombifrons	1969					2	2				vertnet	accuracy code estimated on 11-2-2408				Reptiles	PreservedSpecimen		3896		Flury, Al			alcoholic					4/30/1969	4	30	30-Apr-69		Tahoka - E edge of Town						33.16667?? N	101.781828?? W
293	Tahoka, east edge of town	United States	Texas	Lynn	33.16667	-101.781828	ASNHC	Spea bombifrons	1969					2	2				vertnet	accuracy code estimated on 11-2-2409				Reptiles	PreservedSpecimen		3897		Flury, Al			alcoholic					4/30/1969	4	30	30-Apr-69		Tahoka - E edge of Town						33.16667?? N	101.781828?? W
294	Tahoka, east edge of town	United States	Texas	Lynn	33.16667	-101.781828	ASNHC	Spea bombifrons	1969					2	2				vertnet	accuracy code estimated on 11-2-2410				Reptiles	PreservedSpecimen		3899		Flury, Al			alcoholic					4/30/1969	4	30	30-Apr-69		Tahoka - E edge of Town						33.16667?? N	101.781828?? W
295	33.8 mi WNW Hobbs, NM 529	United States	New Mexico	Lea	32.793617	-103.71339	ASNHC	Spea bombifrons	1972					2	2				vertnet	accuracy code estimated on 11-2-887				Reptiles	PreservedSpecimen		10229		Raun, G			alcoholic					8/25/1972	8	25	25-Aug-72		33.8 mi. WNW Hobbs on SH 529 (AOR)						32.793617?? N	103.71339?? W
296	7.5 mi N Brownfield, Jct Hwy 62 and Hwy 82	United States	Texas	Terry	33.289939	-102.27389	ASNHC	Spea bombifrons	1990					2	2				vertnet	accuracy code estimated on 11-2-1223				Reptiles	PreservedSpecimen		12689		Terry, Kelly			alcoholic					3/23/1990	3	23	23-Mar-90		7.5 mi N Brownfield on Hwy 62-82						33.289939?? N	102.27389?? W
297	Monahans, Park Rd 41, Monahans Sandhills State Park	United States	Texas	Ward	31.628159	-102.814372	ASNHC	Spea bombifrons	2001					2	2				vertnet	accuracy code estimated on 11-2-1847				Reptiles	PreservedSpecimen		13620		Holm, James			alcoholic					8/16/2001	8	16	16-Aug-01		Monahans Sandhills State Park, Park Road 41						31.628159?? N	102.814372?? W
298	3.1 MI E-SE OF WILCOX (FROM JCT. HWY 186 TO BUS LOOP 10)	USA	AZ	COCHISE	32.221244	-109.790729	ASU	Spea bombifrons	1979					2	2	within 1 mile		yes	Thesis								0												0
299	20.1 MI SE JCT 77 ON 180 NEAR APACHE CO. LINE	USA	AZ	NAVAJO	34.781028	-109.850547	ASU	Spea bombifrons	1979					2	2	within 1 mile		yes	Thesis								0												0
300	3 miles East Cody, Sage Creek	USA	WY	Park	44.52936	-108.985586	AUM	Spea bombifrons	1950					2	2	within 1 mi		yes	Thesis								0												0
301	5.0 mi. W. of Valley Center		KS	Sedgwick	37.823807	-97.462098	AUM	Spea bombifrons	1957					2	2	within 1 mi		yes	Thesis								0												0
302	'2 mi N of Lexington.'	'USA'	'Oklahoma'	'Cleveland'	35.04722	-97.338081	BYU	Spea bombifrons	1932			GE		2	2	within 1 mi	AJC	2/9/2009	Thesis								0												0
303	'3 mi NE of Lawrence.'	'USA'	'Kansas'	'Douglas'	38.971259	-95.217368	BYU	Spea bombifrons	1949			GE		2	2	within 1 mi	AJC	2/9/2009	Thesis								0												0
304	1 mi N of Colorado Springs, in and alongside pond immediately E of R.M. Stabler estate	USA	Colorado	El Paso Co.	38.83389	-104.82083	CAS	Spea bombifrons	1963					2	2				vertnet	accuracy code estimated on 11-2-142	13:00.0			HERP	PreservedSpecimen		100802		R.M. Stabler and B.H. Banta""			Alcohol						6	14	14-Jun-63	North America; USA; Colorado; El Paso Co.	Colorado: El Paso Co: 1 mi. N. Colorado Springs, in & alongside pond immediately E. of R.M. Stabler estate			WGS84	25776.91
305	1 mi N of Colorado Springs, in and alongside pond immediately E of R.M. Stabler estate	USA	Colorado	El Paso Co.	38.83389	-104.82083	CAS	Spea bombifrons	1963					2	2				vertnet	accuracy code estimated on 11-2-143	13:00.0			HERP	PreservedSpecimen		100800		R.M. Stabler and B.H. Banta""			Alcohol						6	14	14-Jun-63	North America; USA; Colorado; El Paso Co.	Colorado: El Paso Co: 1 mi. N. Colorado Springs, in & alongside pond immediately E. of R.M. Stabler estate			WGS84	25776.91
306	1 mi N of Colorado Springs, in and alongside pond immediately E of R.M. Stabler estate	USA	Colorado	El Paso Co.	38.83389	-104.82083	CAS	Spea bombifrons	1963					2	2				vertnet	accuracy code estimated on 11-2-144	13:00.0			HERP	PreservedSpecimen		100801		R.M. Stabler and B.H. Banta""			Alcohol						6	14	14-Jun-63	North America; USA; Colorado; El Paso Co.	Colorado: El Paso Co: 1 mi. N. Colorado Springs, in & alongside pond immediately E. of R.M. Stabler estate			WGS84	25776.91
307	4 mi transect along Peyton rd, 13 mi E of Fountain (Stn 12)	USA	Colorado	El Paso Co.	38.68222	-104.4598379	CAS	Spea bombifrons	1963					2	2				vertnet	accuracy code estimated on 11-2-1015	13:00.0			HERP	PreservedSpecimen		102346	1945	"C.A. Torbit, Jr."			Alcohol						10	19	19-Oct-63	North America; USA; Colorado; El Paso Co.	Colorado: El Paso Co: 4 mi. transect along Peyton Rd., 13 mi. E. of Fountain [Station 12]			WGS84	18526.81
308	4 mi transect along Peyton rd, 13 mi E of Fountain (Stn 18)	USA	Colorado	El Paso Co.	38.68222	-104.4598379	CAS	Spea bombifrons	1963					2	2				vertnet	accuracy code estimated on 11-2-1019	13:00.0			HERP	PreservedSpecimen		102350	1828	"C.A. Torbit, Jr."			Alcohol						9	21	21-Sep-63	North America; USA; Colorado; El Paso Co.	Colorado: El Paso Co: 4 mi. transect along Peyton Rd., 13 mi. E. of Fountain [Station 18]			WGS84	18526.81
309	4 mi transect along Peyton rd, 13 mi E of Fountain (Stn 18)	USA	Colorado	El Paso Co.	38.68222	-104.4598379	CAS	Spea bombifrons	1963					2	2				vertnet	accuracy code estimated on 11-2-1020	13:00.0			HERP	PreservedSpecimen		102351	1829	"C.A. Torbit, Jr."			Alcohol						9	21	21-Sep-63	North America; USA; Colorado; El Paso Co.	Colorado: El Paso Co: 4 mi. transect along Peyton Rd., 13 mi. E. of Fountain [Station 18]			WGS84	18526.81
310	4 mi transect along Peyton rd, 13 mi E of Fountain (Stn 20)	USA	Colorado	El Paso Co.	38.68222	-104.4598379	CAS	Spea bombifrons	1963					2	2				vertnet	accuracy code estimated on 11-2-1022	13:00.0			HERP	PreservedSpecimen		102353	1885	B.H. Banta""			Alcohol						9	28	28-Sep-63	North America; USA; Colorado; El Paso Co.	Colorado: El Paso Co: 4 mi. transect along Peyton Rd., 13 mi. E. of Fountain [Station 20]			WGS84	18526.81
311	4 mi transect along Peyton rd, 13 mi E of Fountain (Stn 6)	USA	Colorado	El Paso Co.	38.68222	-104.4598379	CAS	Spea bombifrons	1963					2	2				vertnet	accuracy code estimated on 11-2-1027	13:00.0			HERP	PreservedSpecimen		102335	1940	"C.A. Torbit, Jr."			Alcohol						8	9	9-Aug-63	North America; USA; Colorado; El Paso Co.	Colorado: El Paso Co: 4 mi. transect along Peyton Rd., 13 mi. E. of Fountain [Station 6]			WGS84	18526.81
312	4 mi transect along Peyton rd, 13 mi E of Fountain (Stn 11)	USA	Colorado	El Paso Co.	38.68222	-104.4598379	CAS	Spea bombifrons	1964					2	2				vertnet	accuracy code estimated on 11-2-1008	13:00.0			HERP	PreservedSpecimen		102339	2755	"C.A. Torbit, Jr."			Alcohol						8	22	22-Aug-64	North America; USA; Colorado; El Paso Co.	Colorado: El Paso Co: 4 mi. transect along Peyton Rd., 13 mi. E. of Fountain [Station 11]			WGS84	18526.81
313	4 mi transect along Peyton rd, 13 mi E of Fountain (Stn 11)	USA	Colorado	El Paso Co.	38.68222	-104.4598379	CAS	Spea bombifrons	1964					2	2				vertnet	accuracy code estimated on 11-2-1009	13:00.0			HERP	PreservedSpecimen		102341	2819	"C.A. Torbit, Jr."			Alcohol						9	4	4-Sep-64	North America; USA; Colorado; El Paso Co.	Colorado: El Paso Co: 4 mi. transect along Peyton Rd., 13 mi. E. of Fountain [Station 11]			WGS84	18526.81
314	4 mi transect along Peyton rd, 13 mi E of Fountain (Stn 11)	USA	Colorado	El Paso Co.	38.68222	-104.4598379	CAS	Spea bombifrons	1964					2	2				vertnet	accuracy code estimated on 11-2-1010	13:00.0			HERP	PreservedSpecimen		102342	2910	"C.A. Torbit, Jr."			Alcohol						9	20	20-Sep-64	North America; USA; Colorado; El Paso Co.	Colorado: El Paso Co: 4 mi. transect along Peyton Rd., 13 mi. E. of Fountain [Station 11]			WGS84	18526.81
315	4 mi transect along Peyton rd, 13 mi E of Fountain (Stn 11)	USA	Colorado	El Paso Co.	38.68222	-104.4598379	CAS	Spea bombifrons	1964					2	2				vertnet	accuracy code estimated on 11-2-1011	13:00.0			HERP	PreservedSpecimen		102344	2915	"C.A. Torbit, Jr."			Alcohol						9	27	27-Sep-64	North America; USA; Colorado; El Paso Co.	Colorado: El Paso Co: 4 mi. transect along Peyton Rd., 13 mi. E. of Fountain [Station 11]			WGS84	18526.81
316	4 mi transect along Peyton rd, 13 mi E of Fountain (Stn 11)	USA	Colorado	El Paso Co.	38.68222	-104.4598379	CAS	Spea bombifrons	1964					2	2				vertnet	accuracy code estimated on 11-2-1012	13:00.0			HERP	PreservedSpecimen		102340	2756	"C.A. Torbit, Jr."			Alcohol						8	22	22-Aug-64	North America; USA; Colorado; El Paso Co.	Colorado: El Paso Co: 4 mi. transect along Peyton Rd., 13 mi. E. of Fountain [Station 11]			WGS84	18526.81
317	4 mi transect along Peyton rd, 13 mi E of Fountain (Stn 11)	USA	Colorado	El Paso Co.	38.68222	-104.4598379	CAS	Spea bombifrons	1964					2	2				vertnet	accuracy code estimated on 11-2-1013	13:00.0			HERP	PreservedSpecimen		102343	2911	"C.A. Torbit, Jr."			Alcohol						9	20	20-Sep-64	North America; USA; Colorado; El Paso Co.	Colorado: El Paso Co: 4 mi. transect along Peyton Rd., 13 mi. E. of Fountain [Station 11]			WGS84	18526.81
318	4 mi transect along Peyton rd, 13 mi E of Fountain (Stn 11)	USA	Colorado	El Paso Co.	38.68222	-104.4598379	CAS	Spea bombifrons	1964					2	2				vertnet	accuracy code estimated on 11-2-1014	13:00.0			HERP	PreservedSpecimen		102345	2916	"C.A. Torbit, Jr."			Alcohol						9	27	27-Sep-64	North America; USA; Colorado; El Paso Co.	Colorado: El Paso Co: 4 mi. transect along Peyton Rd., 13 mi. E. of Fountain [Station 11]			WGS84	18526.81
319	4 mi transect along Peyton rd, 13 mi E of Fountain (Stn 12)	USA	Colorado	El Paso Co.	38.68222	-104.4598379	CAS	Spea bombifrons	1964					2	2				vertnet	accuracy code estimated on 11-2-1016	13:00.0			HERP	PreservedSpecimen		102347	2908	"C.A. Torbit, Jr."			Alcohol						9	20	20-Sep-64	North America; USA; Colorado; El Paso Co.	Colorado: El Paso Co: 4 mi. transect along Peyton Rd., 13 mi. E. of Fountain [Station 12]			WGS84	18526.81
320	4 mi transect along Peyton rd, 13 mi E of Fountain (Stn 17)	USA	Colorado	El Paso Co.	38.68222	-104.4598379	CAS	Spea bombifrons	1964					2	2				vertnet	accuracy code estimated on 11-2-1017	13:00.0			HERP	PreservedSpecimen		102348	2727	"C.A. Torbit, Jr."			Alcohol						8	9	9-Aug-64	North America; USA; Colorado; El Paso Co.	Colorado: El Paso Co: 4 mi. transect along Peyton Rd., 13 mi. E. of Fountain [Station 17]			WGS84	18526.81
321	4 mi transect along Peyton rd, 13 mi E of Fountain (Stn 17)	USA	Colorado	El Paso Co.	38.68222	-104.4598379	CAS	Spea bombifrons	1964					2	2				vertnet	accuracy code estimated on 11-2-1018	13:00.0			HERP	PreservedSpecimen		102349	2812	"C.A. Torbit, Jr."			Alcohol						9	12	12-Sep-64	North America; USA; Colorado; El Paso Co.	Colorado: El Paso Co: 4 mi. transect along Peyton Rd., 13 mi. E. of Fountain [Station 17]			WGS84	18526.81
322	4 mi transect along Peyton rd, 13 mi E of Fountain (Stn 19)	USA	Colorado	El Paso Co.	38.68222	-104.4598379	CAS	Spea bombifrons	1964					2	2				vertnet	accuracy code estimated on 11-2-1021	13:00.0			HERP	PreservedSpecimen		102352	2557	B.H. Banta""			Alcohol						8	22	22-Aug-64	North America; USA; Colorado; El Paso Co.	Colorado: El Paso Co: 4 mi. transect along Peyton Rd., 13 mi. E. of Fountain [Station 19]			WGS84	18526.81
323	4 mi transect along Peyton rd, 13 mi E of Fountain (Stn 4)	USA	Colorado	El Paso Co.	38.68222	-104.4598379	CAS	Spea bombifrons	1964					2	2				vertnet	accuracy code estimated on 11-2-1023	13:00.0			HERP	PreservedSpecimen		102332	2901	"C.A. Torbit, Jr."			Alcohol						9	20	20-Sep-64	North America; USA; Colorado; El Paso Co.	Colorado: El Paso Co: 4 mi. transect along Peyton Rd., 13 mi. E. of Fountain [Station 4]			WGS84	18526.81
324	4 mi transect along Peyton rd, 13 mi E of Fountain (Stn 4)	USA	Colorado	El Paso Co.	38.68222	-104.4598379	CAS	Spea bombifrons	1964					2	2				vertnet	accuracy code estimated on 11-2-1024	13:00.0			HERP	PreservedSpecimen		102331	2771	"C.A. Torbit, Jr."			Alcohol						8	29	29-Aug-64	North America; USA; Colorado; El Paso Co.	Colorado: El Paso Co: 4 mi. transect along Peyton Rd., 13 mi. E. of Fountain [Station 4]			WGS84	18526.81
325	4 mi transect along Peyton rd, 13 mi E of Fountain (Stn 5)	USA	Colorado	El Paso Co.	38.68222	-104.4598379	CAS	Spea bombifrons	1964					2	2				vertnet	accuracy code estimated on 11-2-1025	13:00.0			HERP	PreservedSpecimen		102333	2245	"C.A. Torbit, Jr."			Alcohol						4	25	25-Apr-64	North America; USA; Colorado; El Paso Co.	Colorado: El Paso Co: 4 mi. transect along Peyton Rd., 13 mi. E. of Fountain [Station 5]			WGS84	18526.81
326	4 mi transect along Peyton rd, 13 mi E of Fountain (Stn 5)	USA	Colorado	El Paso Co.	38.68222	-104.4598379	CAS	Spea bombifrons	1964					2	2				vertnet	accuracy code estimated on 11-2-1026	13:00.0			HERP	PreservedSpecimen		102334	2749	"C.A. Torbit, Jr."			Alcohol						8	22	22-Aug-64	North America; USA; Colorado; El Paso Co.	Colorado: El Paso Co: 4 mi. transect along Peyton Rd., 13 mi. E. of Fountain [Station 5]			WGS84	18526.81
327	4 mi transect along Peyton rd, 13 mi E of Fountain (Stn 6)	USA	Colorado	El Paso Co.	38.68222	-104.4598379	CAS	Spea bombifrons	1964					2	2				vertnet	accuracy code estimated on 11-2-1028	13:00.0			HERP	PreservedSpecimen		102336	2903	"C.A. Torbit, Jr."			Alcohol						9	20	20-Sep-64	North America; USA; Colorado; El Paso Co.	Colorado: El Paso Co: 4 mi. transect along Peyton Rd., 13 mi. E. of Fountain [Station 6]			WGS84	18526.81
328	4 mi transect along Peyton rd, 13 mi E of Fountain (Stn 9)	USA	Colorado	El Paso Co.	38.68222	-104.4598379	CAS	Spea bombifrons	1964					2	2				vertnet	accuracy code estimated on 11-2-1029	13:00.0			HERP	PreservedSpecimen		102337	2907	"C.A. Torbit, Jr."			Alcohol						9	20	20-Sep-64	North America; USA; Colorado; El Paso Co.	Colorado: El Paso Co: 4 mi. transect along Peyton Rd., 13 mi. E. of Fountain [Station 9]			WGS84	18526.81
329	4 mi transect along Peyton rd, 13 mi E of Fountain (Stn 9)	USA	Colorado	El Paso Co.	38.68222	-104.4598379	CAS	Spea bombifrons	1964					2	2				vertnet	accuracy code estimated on 11-2-1030	13:00.0			HERP	PreservedSpecimen		102338	2922	"C.A. Torbit, Jr."			Alcohol						9	27	27-Sep-64	North America; USA; Colorado; El Paso Co.	Colorado: El Paso Co: 4 mi. transect along Peyton Rd., 13 mi. E. of Fountain [Station 9]			WGS84	18526.81
330	South Slope, a few miles N of Marmarth	USA	North Dakota	Slope Co.	46.35427222	-103.9305806	CAS	Spea bombifrons	1969					2	2				vertnet	accuracy code estimated on 11-2-2374	13:00.0			HERP	PreservedSpecimen		144480		O.M. Sokol and Campagno""			Formalin		Lot of tadpoles. Stages 35, 36, 40, 41, 43.				7	23	23-Jul-69	North America; USA; North Dakota; Slope Co.	North Dakota: South Slope: a few miles N of Marmarth			WGS84
331	N of Rodeo, Hwy 80, 0.7 mi S of North Portal Rd	USA	New Mexico	Hidalgo Co.	31.860845	-109.033957	CAS	Spea bombifrons	1981					2	2				vertnet	accuracy code estimated on 11-2-1852	13:00.0			HERP	PreservedSpecimen		188131		G.W. Morrow""			Alcohol		San Jose State University Collection.				7	31	31-Jul-81	North America; USA; New Mexico; Hidalgo Co.	0.7 mi. So. of No. Portal Rd. on hwy 80, No. of Rodeo, Hidalgo Co., N. Mex. 4100' elev.			WGS84
332	Apache-Sitgreaves National Forest, Partnership Tank on Forest Rd 88, 3 mi E and 4 mi N of Heber	USA	Arizona	Navajo Co.	34.46611111	-110.5036111	CAS	Spea bombifrons	1988					2	2				vertnet	accuracy code estimated on 11-2-1309	13:00.0			HERP	PreservedSpecimen		188138		J. Boundy""			Alcohol		San Jose State University Collection.				7	3	3-Jul-88	North America; USA; Arizona; Navajo Co.	Partnership Tank on FR 88, 3 mi. E, 4 mi. No. of Heber, Navajo Co., AZ.			WGS84
333	Apache-Sitgreaves National Forest, Partnership Tank on Forest Rd 88, 3 mi E and 4 mi N of Heber	USA	Arizona	Navajo Co.	34.46611111	-110.5036111	CAS	Spea bombifrons	1988					2	2				vertnet	accuracy code estimated on 11-2-1310	13:00.0			HERP	PreservedSpecimen		188139		J. Boundy""			Alcohol		San Jose State University Collection.				7	3	3-Jul-88	North America; USA; Arizona; Navajo Co.	Partnership Tank on FR 88, 3 mi. E, 4 mi. No. of Heber, Navajo Co., AZ.			WGS84
334	Apache-Sitgreaves National Forest, Partnership Tank on Forest Rd 88, 3 mi E and 4 mi N of Heber	USA	Arizona	Navajo Co.	34.46611111	-110.5036111	CAS	Spea bombifrons	1988					2	2				vertnet	accuracy code estimated on 11-2-1311	13:00.0			HERP	PreservedSpecimen		188140		J. Boundy""			Alcohol		San Jose State University Collection.				7	3	3-Jul-88	North America; USA; Arizona; Navajo Co.	Partnership Tank on FR 88, 3 mi. E, 4 mi. No. of Heber, Navajo Co., AZ.			WGS84
335	Hwy 77, 6 mi N of Hwy 40	USA	Arizona	Navajo Co.	35.05945833	-110.0964861	CAS	Spea bombifrons	1988					2	2				vertnet	accuracy code estimated on 11-2-1714	13:00.0			HERP	PreservedSpecimen		188136		J. Boundy""			Alcohol		San Jose State University Collection.				7	3	3-Jul-88	North America; USA; Arizona; Navajo Co.	hwy 77, 6 mi. No. of hwy 40, Navajo Co., AZ.			WGS84
336	Hwy 77, 6 mi N of Hwy 40	USA	Arizona	Navajo Co.	35.05945833	-110.0964861	CAS	Spea bombifrons	1988					2	2				vertnet	accuracy code estimated on 11-2-1715	13:00.0			HERP	PreservedSpecimen		188137		J. Boundy""			Alcohol		San Jose State University Collection.				7	3	3-Jul-88	North America; USA; Arizona; Navajo Co.	hwy 77, 6 mi. No. of hwy 40, Navajo Co., AZ.			WGS84
337	14 MI W CHEYENNE WELLS ON US 40	United States	Colorado	Cheyenne	38.82139	-102.3529	CM	Spea bombifrons	1940					2	2				vertnet	accuracy code estimated on 11-2-573	9/12/2014			Herps	PreservedSpecimen		19029		RICHMOND, NEIL D		native	whole animal in alcohol		GROUND DRY AFTER LITE SHOWER; AIR TEMP 78 DEG F, STRONG HUMID WIND.			7/8/1940	7	8		NORTH AMERICA;UNITED STATES;COLORADO;CHEYENNE;;;;	NORTH AMERICA; UNITED STATES; COLORADO; CHEYENNE; ; ; 14 MI W CHEYENNE WELLS ON US 40			WGS84	3005
338	1 MI N, 2 MI W OF STILLWATER	United States	Oklahoma	Payne	36.13521	-97.09972	CM	Spea bombifrons	1947					2	2				vertnet	accuracy code estimated on 11-2-163	9/12/2014			Herps	PreservedSpecimen		44973		JACOBS, A F		native	whole animal in alcohol		S D BUSACK COLLECTION.		SDB 73	4/1/1947	4	1		NORTH AMERICA;UNITED STATES;OKLAHOMA;PAYNE;;;;	NORTH AMERICA; UNITED STATES; OKLAHOMA; PAYNE; ; ; 1 MI N, 2 MI W OF STILLWATER			NAD27	5708
339	11.7 MI N OF MOORELAND ON STATE HIGHWAY 50	United States	Oklahoma	Woodward	36.61318	-99.18632	CM	Spea bombifrons	1968					2	2				vertnet	accuracy code estimated on 11-2-482	9/12/2014			Herps	PreservedSpecimen		48979		MCCOY, C J AND MARK S BROWNING		native	whole animal in alcohol				CJM 8278	6/21/1968	6	21		NORTH AMERICA;UNITED STATES;OKLAHOMA;WOODWARD;;;;	NORTH AMERICA; UNITED STATES; OKLAHOMA; WOODWARD; ; ; 11.7 MI N OF MOORELAND ON STATE HIGHWAY 50			NAD27	1017
340	3.6 MI S OF MEADE ON STATE HIGHWAY 23	United States	Kansas	Meade	37.2275	-100.3439	CM	Spea bombifrons	1968					2	2				vertnet	accuracy code estimated on 11-2-882	9/12/2014			Herps	PreservedSpecimen		48941		MCCOY, C J AND MARK S BROWNING		native	whole animal in alcohol				CJM 8235	6/16/1968	6	16		NORTH AMERICA;UNITED STATES;KANSAS;MEADE;;;;	NORTH AMERICA; UNITED STATES; KANSAS; MEADE; ; ; 3.6 MI S OF MEADE ON STATE HIGHWAY 23			NAD27	1178
341	3.6 MI S OF MEADE ON STATE HIGHWAY 23	United States	Kansas	Meade	37.2275	-100.3439	CM	Spea bombifrons	1968					2	2				vertnet	accuracy code estimated on 11-2-883	9/12/2014			Herps	PreservedSpecimen		48942		MCCOY, C J AND MARK S BROWNING		native	whole animal in alcohol				CJM 8236	6/16/1968	6	16		NORTH AMERICA;UNITED STATES;KANSAS;MEADE;;;;	NORTH AMERICA; UNITED STATES; KANSAS; MEADE; ; ; 3.6 MI S OF MEADE ON STATE HIGHWAY 23			NAD27	1178
342	4.2 MI N OF MOORELAND ON STATE HIGHWAY 50	United States	Oklahoma	Woodward	36.5054	-99.19214	CM	Spea bombifrons	1968					2	2				vertnet	accuracy code estimated on 11-2-1042	9/12/2014			Herps	PreservedSpecimen		48973		MCCOY, C J AND MARK S BROWNING		native	whole animal in alcohol				CJM 8272	6/21/1968	6	21		NORTH AMERICA;UNITED STATES;OKLAHOMA;WOODWARD;;;;	NORTH AMERICA; UNITED STATES; OKLAHOMA; WOODWARD; ; ; 4.2 MI N OF MOORELAND ON STATE HIGHWAY 50			NAD27	1017
343	4.2 MI N OF MOORELAND ON STATE HIGHWAY 50	United States	Oklahoma	Woodward	36.5054	-99.19214	CM	Spea bombifrons	1968					2	2				vertnet	accuracy code estimated on 11-2-1043	9/12/2014			Herps	PreservedSpecimen		48977		MCCOY, C J AND MARK S BROWNING		native	whole animal in alcohol				CJM 8276	6/21/1968	6	21		NORTH AMERICA;UNITED STATES;OKLAHOMA;WOODWARD;;;;	NORTH AMERICA; UNITED STATES; OKLAHOMA; WOODWARD; ; ; 4.2 MI N OF MOORELAND ON STATE HIGHWAY 50			NAD27	1017
344	2.6 MILES NORTH OF I-25 EXIT FOR RADIUM SPRINGS ON US 85	United States	New Mexico	Do??a Ana	32.5031	-106.9544	CM	Spea bombifrons	1975					2	2	directions given to nearest 0.1 mile			vertnet	copied from thesis	9/12/2014			Herps	PreservedSpecimen		60573		PRICE, ANDREW H		native	whole animal in alcohol		SITTING ON SIDE OF ROAD.		CMFS 24223	9/28/1975	9	28		NORTH AMERICA;UNITED STATES;NEW MEXICO;DONA ANA;;;;	NORTH AMERICA; UNITED STATES; NEW MEXICO; DONA ANA; ; ; 2.6 MILES NORTH OF I-25 EXIT FOR RADIUM SPRINGS ON US 85
345	13.4 MILES NORTH OF I-25 ACCESS ROAD AT RADIUM SPRINGS ON US 85	United States	New Mexico	Do??a Ana	32.626	-107.037	CM	Spea bombifrons	1977					2	2	making up for my possibly inaccurately following the road			vertnet	copied from thesis	9/12/2014			Herps	PreservedSpecimen		65958	AHP 938	PRICE, ANDREW H		native	whole animal in alcohol		SEE FIELD NOTES.		CMFS 24270	7/6/1977	7	6		NORTH AMERICA;UNITED STATES;NEW MEXICO;DONA ANA;;;;	NORTH AMERICA; UNITED STATES; NEW MEXICO; DONA ANA; ; ; 13.4 MILES NORTH OF I-25 ACCESS ROAD AT RADIUM SPRINGS ON US 85
346	19.9 MILES NORTH OF I-25 ACCESS ROAD AT RADIUM SPRINGS ON US 85	United States	New Mexico	Do??a Ana	32.659	-107.134	CM	Spea bombifrons	1977					2	2	making up for my possibly inaccurately following the road			vertnet	copied from thesis	9/12/2014			Herps	PreservedSpecimen		65957	AHP 937	PRICE, ANDREW H		native	whole animal in alcohol		SEE FIELD NOTES.		CMFS 24269	7/6/1977	7	6		NORTH AMERICA;UNITED STATES;NEW MEXICO;DONA ANA;;;;	NORTH AMERICA; UNITED STATES; NEW MEXICO; DONA ANA; ; ; 19.9 MILES NORTH OF I-25 ACCESS ROAD AT RADIUM SPRINGS ON US 85
347	3 mi. NW Rodeo, New Mexico	USA	Arizona	Cochise	31.873	-109.068	CU	Spea bombifrons	1955	31.873	-109.068	GE	I traveled 3 air miles, they may have meant via roads	2	2	considering rd. vs. flying distance and rounding to 3	Dereck	no	Thesis								0												0
348	Cattle guard on NM Hwy. 9, 3.6 mi. E Hwy. 80	United States	New Mexico	Hidalgo County	31.935469	-108.978737	CUMV	Spea bombifrons	1999					2	2				vertnet	accuracy code estimated on 11-2-1357	13:52.0		http://arctos.database.museum/guid/CUMV:Amph:12812	Amphibian specimens	PreservedSpecimen		12812	KZ 521	Collector(s): Kelly R. Zamudio		wild caught	whole organism (ethanol); tissue (95% ethanol)	Trapline ID=KRZ 1999AUG06; collector number=KZ 521		http://arctos.database.museum/guid/CUMV:Amph:12812		8/6/1999	8	6	6/8/1999	North America, United States, New Mexico, Hidalgo County	Cattle guard on NM Hwy. 9, 3.6 mi. E Hwy. 80	unknown			251.569
349	Cattle guard on NM Hwy. 9, 3.6 mi. E Hwy. 80	United States	New Mexico	Hidalgo County	31.935469	-108.978737	CUMV	Spea bombifrons	1999					2	2				vertnet	accuracy code estimated on 11-2-1358	04:46.0		http://arctos.database.museum/guid/CUMV:Amph:12813	Amphibian specimens	PreservedSpecimen		12813	KZ 522	Collector(s): Kelly R. Zamudio		wild caught	whole organism (ethanol); tissue (95% ethanol)	Trapline ID=KRZ 1999AUG06; collector number=KZ 522		http://arctos.database.museum/guid/CUMV:Amph:12813		8/6/1999	8	6	6/8/1999	North America, United States, New Mexico, Hidalgo County	Cattle guard on NM Hwy. 9, 3.6 mi. E Hwy. 80	unknown			251.569
350	Portal Rd., 5.3 mi. E Portal	United States	Arizona	Cochise County	31.8792858	-109.063424	CUMV	Spea bombifrons	1999					2	2				vertnet	accuracy code estimated on 11-2-2231	13:51.0		http://arctos.database.museum/guid/CUMV:Amph:12783	Amphibian specimens	PreservedSpecimen		12783	KZ 478	Collector(s): Kelly R. Zamudio		wild caught	whole organism (ethanol); tissue (95% ethanol)	Trapline ID=KRZ 1999JUL29A; collector number=KZ 478		http://arctos.database.museum/guid/CUMV:Amph:12783		1999-07-29T20:34	7	29	29/7/1999	North America, United States, Arizona, Cochise County	Portal Rd., 5.3 mi. E Portal	unknown			193.12128
351	SOUTHWEST EDGE OF HAYS	United States	Kansas	Ellis	38.8663	-99.3406	FHSM	Spea bombifrons	1964					2	2				vertnet	accuracy code estimated on 11-2-2375	4/13/2015		http://portal.vertnet.org/o/fhsm/herp?id=1177	HERP	PreservedSpecimen		1177			1	native	alcoholic				AL	4/19/1964	4	19	19-Apr-64	North America | USA | Kansas | Ellis | | | |	North America | USA | Kansas | Ellis			not recorded (forced WGS84)			38.8663	-99.3406
352	SOUTHWEST EDGE OF HAYS	United States	Kansas	Ellis	38.8663	-99.3406	FHSM	Spea bombifrons	1964					2	2				vertnet	accuracy code estimated on 11-2-2376	4/13/2015		http://portal.vertnet.org/o/fhsm/herp?id=1180	HERP	PreservedSpecimen		1180			1	native	alcoholic				AL	4/19/1964	4	19	19-Apr-64	North America | USA | Kansas | Ellis | | | |	North America | USA | Kansas | Ellis			not recorded (forced WGS84)			38.8663	-99.3406
353	SOUTHWEST EDGE OF HAYS	United States	Kansas	Ellis	38.8663	-99.3406	FHSM	Spea bombifrons	1964					2	2				vertnet	accuracy code estimated on 11-2-2377	4/13/2015		http://portal.vertnet.org/o/fhsm/herp?id=1178	HERP	PreservedSpecimen		1178			1	native	alcoholic				AL	4/19/1964	4	19	19-Apr-64	North America | USA | Kansas | Ellis | | | |	North America | USA | Kansas | Ellis			not recorded (forced WGS84)			38.8663	-99.3406
354	SOUTHWEST EDGE OF HAYS	United States	Kansas	Ellis	38.8663	-99.3406	FHSM	Spea bombifrons	1964					2	2				vertnet	accuracy code estimated on 11-2-2378	4/13/2015		http://portal.vertnet.org/o/fhsm/herp?id=1179	HERP	PreservedSpecimen		1179			1	native	alcoholic				AL	4/19/1964	4	19	19-Apr-64	North America | USA | Kansas | Ellis | | | |	North America | USA | Kansas | Ellis			not recorded (forced WGS84)			38.8663	-99.3406
355	SOUTHWEST EDGE OF HAYS	United States	Kansas	Ellis	38.8663	-99.3406	FHSM	Spea bombifrons	1964					2	2				vertnet	accuracy code estimated on 11-2-2379	4/13/2015		http://portal.vertnet.org/o/fhsm/herp?id=1181	HERP	PreservedSpecimen		1181			1	native	alcoholic				AL	4/19/1964	4	19	19-Apr-64	North America | USA | Kansas | Ellis | | | |	North America | USA | Kansas | Ellis			not recorded (forced WGS84)			38.8663	-99.3406
356	SOUTHWEST EDGE OF HAYS	United States	Kansas	Ellis	38.8663	-99.3406	FHSM	Spea bombifrons	1964					2	2				vertnet	accuracy code estimated on 11-2-2380	4/13/2015		http://portal.vertnet.org/o/fhsm/herp?id=1182	HERP	PreservedSpecimen		1182			1	native	alcoholic				AL	4/19/1964	4	19	19-Apr-64	North America | USA | Kansas | Ellis | | | |	North America | USA | Kansas | Ellis			not recorded (forced WGS84)			38.8663	-99.3406
357	SOUTHWEST EDGE OF HAYS	United States	Kansas	Ellis	38.8663	-99.3406	FHSM	Spea bombifrons	1964					2	2				vertnet	accuracy code estimated on 11-2-2381	4/13/2015		http://portal.vertnet.org/o/fhsm/herp?id=1183	HERP	PreservedSpecimen		1183			1	native	alcoholic				AL	4/19/1964	4	19	19-Apr-64	North America | USA | Kansas | Ellis | | | |	North America | USA | Kansas | Ellis			not recorded (forced WGS84)			38.8663	-99.3406
358	2 MI S, 1 MI W HAYS	United States	Kansas	Ellis	38.8352	-99.3353	FHSM	Spea bombifrons	1965					2	2				vertnet	accuracy code estimated on 11-2-753	4/13/2015		http://portal.vertnet.org/o/fhsm/herp?id=2485	HERP	PreservedSpecimen		2485			1	native	alcoholic				AL	5/7/1965	5	7	7-May-65	North America | USA | Kansas | Ellis | | | |	North America | USA | Kansas | Ellis			not recorded (forced WGS84)			38.8352	-99.3353
359	2 MI S, 1 MI W HAYS	United States	Kansas	Ellis	38.8352	-99.3353	FHSM	Spea bombifrons	1965					2	2				vertnet	accuracy code estimated on 11-2-754	4/13/2015		http://portal.vertnet.org/o/fhsm/herp?id=2484	HERP	PreservedSpecimen		2484			1	native	alcoholic				AL	5/7/1965	5	7	7-May-65	North America | USA | Kansas | Ellis | | | |	North America | USA | Kansas | Ellis			not recorded (forced WGS84)			38.8352	-99.3353
360	GEARY STATE LAKE AND PARK	United States	Kansas	Geary	38.9014	-96.8594	FHSM	Spea bombifrons	1965					2	2				vertnet	accuracy code estimated on 11-2-1664	4/13/2015		http://portal.vertnet.org/o/fhsm/herp?id=2729	HERP	PreservedSpecimen		2729			1	native	alcoholic				AL	7/9/1965	7	9	9-Jul-65	North America | USA | Kansas | Geary | | | |	North America | USA | Kansas | Geary			not recorded (forced WGS84)			38.9014	-96.8594
361	OLD HIGHWAY 40, HAYS	United States	Kansas	Ellis	38.8598	-99.3055	FHSM	Spea bombifrons	1965					2	2				vertnet	accuracy code estimated on 11-2-2135	4/13/2015		http://portal.vertnet.org/o/fhsm/herp?id=2525	HERP	PreservedSpecimen		2525			1	native	alcoholic				AL	5/13/1965	5	13	13-May-65	North America | USA | Kansas | Ellis | | | |	North America | USA | Kansas | Ellis			not recorded (forced WGS84)			38.8598	-99.3055
362	OLD HIGHWAY 40, HAYS	United States	Kansas	Ellis	38.8598	-99.3055	FHSM	Spea bombifrons	1965					2	2				vertnet	accuracy code estimated on 11-2-2136	4/13/2015		http://portal.vertnet.org/o/fhsm/herp?id=2526	HERP	PreservedSpecimen		2526			1	native	alcoholic				AL	5/13/1965	5	13	13-May-65	North America | USA | Kansas | Ellis | | | |	North America | USA | Kansas | Ellis			not recorded (forced WGS84)			38.8598	-99.3055
363	OLD HIGHWAY 40, HAYS	United States	Kansas	Ellis	38.8598	-99.3055	FHSM	Spea bombifrons	1965					2	2				vertnet	accuracy code estimated on 11-2-2137	4/13/2015		http://portal.vertnet.org/o/fhsm/herp?id=2539	HERP	PreservedSpecimen		2539			1	native	alcoholic				AL	5/13/1965	5	13	13-May-65	North America | USA | Kansas | Ellis | | | |	North America | USA | Kansas | Ellis			not recorded (forced WGS84)			38.8598	-99.3055
364	OLD HIGHWAY 40, HAYS	United States	Kansas	Ellis	38.8598	-99.3055	FHSM	Spea bombifrons	1965					2	2				vertnet	accuracy code estimated on 11-2-2138	4/13/2015		http://portal.vertnet.org/o/fhsm/herp?id=2527	HERP	PreservedSpecimen		2527			1	native	alcoholic				AL	5/13/1965	5	13	13-May-65	North America | USA | Kansas | Ellis | | | |	North America | USA | Kansas | Ellis			not recorded (forced WGS84)			38.8598	-99.3055
365	OLD HIGHWAY 40, HAYS	United States	Kansas	Ellis	38.8598	-99.3055	FHSM	Spea bombifrons	1965					2	2				vertnet	accuracy code estimated on 11-2-2139	4/13/2015		http://portal.vertnet.org/o/fhsm/herp?id=2528	HERP	PreservedSpecimen		2528			1	native	alcoholic				AL	5/13/1965	5	13	13-May-65	North America | USA | Kansas | Ellis | | | |	North America | USA | Kansas | Ellis			not recorded (forced WGS84)			38.8598	-99.3055
366	OLD HIGHWAY 40, HAYS	United States	Kansas	Ellis	38.8598	-99.3055	FHSM	Spea bombifrons	1965					2	2				vertnet	accuracy code estimated on 11-2-2140	4/13/2015		http://portal.vertnet.org/o/fhsm/herp?id=2536	HERP	PreservedSpecimen		2536			1	native	alcoholic				AL	5/13/1965	5	13	13-May-65	North America | USA | Kansas | Ellis | | | |	North America | USA | Kansas | Ellis			not recorded (forced WGS84)			38.8598	-99.3055
367	OLD HIGHWAY 40, HAYS	United States	Kansas	Ellis	38.8598	-99.3055	FHSM	Spea bombifrons	1965					2	2				vertnet	accuracy code estimated on 11-2-2141	4/13/2015		http://portal.vertnet.org/o/fhsm/herp?id=2537	HERP	PreservedSpecimen		2537			1	native	alcoholic				AL	5/13/1965	5	13	13-May-65	North America | USA | Kansas | Ellis | | | |	North America | USA | Kansas | Ellis			not recorded (forced WGS84)			38.8598	-99.3055
368	OLD HIGHWAY 40, HAYS	United States	Kansas	Ellis	38.8598	-99.3055	FHSM	Spea bombifrons	1965					2	2				vertnet	accuracy code estimated on 11-2-2142	4/13/2015		http://portal.vertnet.org/o/fhsm/herp?id=2538	HERP	PreservedSpecimen		2538			1	native	alcoholic				AL	5/13/1965	5	13	13-May-65	North America | USA | Kansas | Ellis | | | |	North America | USA | Kansas | Ellis			not recorded (forced WGS84)			38.8598	-99.3055
369	EAST SIDE CEDAR BLUFF DAM	United States	Kansas	Trego	38.7935	-99.7193	FHSM	Spea bombifrons	1966					2	2				vertnet	accuracy code estimated on 11-2-1642	4/13/2015		http://portal.vertnet.org/o/fhsm/herp?id=3783	HERP	PreservedSpecimen		3783			1	native	alcoholic				AL	8/10/1966	8	10	10-Aug-66	North America | USA | Kansas | Trego | | | |	North America | USA | Kansas | Trego			not recorded (forced WGS84)			38.7935	-99.7193
370	4 MI W HAYS, ON OLD HIGHWAY 40	United States	Kansas	Ellis	38.9038	-99.405	FHSM	Spea bombifrons	1969					2	2				vertnet	accuracy code estimated on 11-2-1033	4/13/2015		http://portal.vertnet.org/o/fhsm/herp?id=5019	HERP	PreservedSpecimen		5019			1	native	alcoholic				AL	5/6/1969	5	6	6-May-69	North America | USA | Kansas | Ellis | | | |	North America | USA | Kansas | Ellis			not recorded (forced WGS84)			38.9038	-99.405
371	4 MI W HAYS, ON OLD HIGHWAY 40	United States	Kansas	Ellis	38.9038	-99.405	FHSM	Spea bombifrons	1969					2	2				vertnet	accuracy code estimated on 11-2-1034	4/13/2015		http://portal.vertnet.org/o/fhsm/herp?id=5021	HERP	PreservedSpecimen		5021			1	native	alcoholic				AL	5/6/1969	5	6	6-May-69	North America | USA | Kansas | Ellis | | | |	North America | USA | Kansas | Ellis			not recorded (forced WGS84)			38.9038	-99.405
372	4 MI W HAYS, ON OLD HIGHWAY 40	United States	Kansas	Ellis	38.9038	-99.405	FHSM	Spea bombifrons	1969					2	2				vertnet	accuracy code estimated on 11-2-1035	4/13/2015		http://portal.vertnet.org/o/fhsm/herp?id=5023	HERP	PreservedSpecimen		5023			1	native	alcoholic				AL	5/6/1969	5	6	6-May-69	North America | USA | Kansas | Ellis | | | |	North America | USA | Kansas | Ellis			not recorded (forced WGS84)			38.9038	-99.405
373	4 MI W HAYS, ON OLD HIGHWAY 40	United States	Kansas	Ellis	38.9038	-99.405	FHSM	Spea bombifrons	1969					2	2				vertnet	accuracy code estimated on 11-2-1036	4/13/2015		http://portal.vertnet.org/o/fhsm/herp?id=5020	HERP	PreservedSpecimen		5020			1	native	alcoholic				AL	5/6/1969	5	6	6-May-69	North America | USA | Kansas | Ellis | | | |	North America | USA | Kansas | Ellis			not recorded (forced WGS84)			38.9038	-99.405
374	4 MI W HAYS, ON OLD HIGHWAY 40	United States	Kansas	Ellis	38.9038	-99.405	FHSM	Spea bombifrons	1969					2	2				vertnet	accuracy code estimated on 11-2-1037	4/13/2015		http://portal.vertnet.org/o/fhsm/herp?id=5022	HERP	PreservedSpecimen		5022			1	native	alcoholic				AL	5/6/1969	5	6	6-May-69	North America | USA | Kansas | Ellis | | | |	North America | USA | Kansas | Ellis			not recorded (forced WGS84)			38.9038	-99.405
375	1 1/2 MI W MEDICINE LODGE	United States	Kansas	Barber	37.2801	-98.6109	FHSM	Spea bombifrons	1971					2	2				vertnet	accuracy code estimated on 11-2-131	4/13/2015		http://portal.vertnet.org/o/fhsm/herp?id=5257	HERP	PreservedSpecimen		5257			1	native	alcoholic				AL	6/2/1971	6	2	2-Jun-71	North America | USA | Kansas | Barber | | | |	North America | USA | Kansas | Barber			not recorded (forced WGS84)			37.2801	-98.6109
376	1 1/2 MI W MEDICINE LODGE	United States	Kansas	Barber	37.2801	-98.6109	FHSM	Spea bombifrons	1971					2	2				vertnet	accuracy code estimated on 11-2-132	4/13/2015		http://portal.vertnet.org/o/fhsm/herp?id=5258	HERP	PreservedSpecimen		5258			1	native	alcoholic				AL	6/2/1971	6	2	2-Jun-71	North America | USA | Kansas | Barber | | | |	North America | USA | Kansas | Barber			not recorded (forced WGS84)			37.2801	-98.6109
377	1 1/2 MI W MEDICINE LODGE	United States	Kansas	Barber	37.2801	-98.6109	FHSM	Spea bombifrons	1971					2	2				vertnet	accuracy code estimated on 11-2-133	4/13/2015		http://portal.vertnet.org/o/fhsm/herp?id=5255	HERP	PreservedSpecimen		5255			1	native	alcoholic				AL	6/2/1971	6	2	2-Jun-71	North America | USA | Kansas | Barber | | | |	North America | USA | Kansas | Barber			not recorded (forced WGS84)			37.2801	-98.6109
378	0.2 MI N, 0.1 MI E NASHVILLE	United States	Kansas	Kingman	37.44218	-98.41763	FHSM	Spea bombifrons	2004					2	2				vertnet	accuracy code estimated on 11-2-43	4/13/2015		http://portal.vertnet.org/o/fhsm/herp?id=8239	HERP	PreservedSpecimen		8239		TRAVIS W. TAGGART	1	native	alcoholic					3/27/2004	3	27	3/27/2004	North America | USA | KANSAS | KINGMAN | | | |	North America | USA | Kansas | Kingman			not recorded (forced WGS84)			37.4422	-98.4176
379	0.2 MI N, 5 MI E NASHVILLE	United States	Kansas	Kingman	37.44227	-98.33292	FHSM	Spea bombifrons	2004					2	2				vertnet	accuracy code estimated on 11-2-44	4/13/2015		http://portal.vertnet.org/o/fhsm/herp?id=8240	HERP	PreservedSpecimen		8240		TRAVIS W. TAGGART	1	native	Alcoholic | Tissue					3/27/2004	3	27	3/27/2004	North America | USA | KANSAS | KINGMAN | | | |	North America | USA | Kansas | Kingman			not recorded (forced WGS84)			37.4423	-98.3329
380	Funk-Odessa Road; 17.5 km N Funk; NAD 83		Nebraska	Phelps	40.62172	-99.2563	FHSM	Spea bombifrons	2009					2	2				vertnet	accuracy code estimated on 11-2-1663	4/13/2015		http://portal.vertnet.org/o/fhsm/herp?id=14708	HERP	PreservedSpecimen		14708		Keith Geluso	1	native	None					6/24/2009	6	24		| | Nebraska | Phelps | | | |	Nebraska | Phelps			not recorded (forced WGS84)			40.6217	-99.2563
381	3.5 mi SW Guymon	United States	Oklahoma	Texas	36.64916667	-101.5280556	FLMNH	Spea bombifrons	1962	36.64916667	-101.5280556	GoogleEarth	by road (Hwy 54)	2	2				Thesis								0												0
382	3.5 mi SW Guymon	United States	Oklahoma	Texas	36.64916667	-101.5280556	FLMNH	Spea bombifrons	1962	36.64916667	-101.5280556	GoogleEarth		2	2				Thesis								0												0
383	near Fabens, 1.4 mi N I-10	United States	Texas	El Paso	31.53578	-106.14406	FLMNH	Spea bombifrons	2002	31.53578	-106.14406	GoogleEarth	went to I-10 exit by Fabens then N 1.4 mi	2	2				Thesis								0												0
384	0.5 mi W Midland	USA	Kansas	Jefferson	39.02833	-95.25127	INHS 7903	Spea bombifrons	1955					2	2	within 1 mi		yes	Thesis								0												0
385	extreme SW corner of county	USA	Kansas	Sherman	39.1663889	-101.9961111	KU	Spea bombifrons	1926					2	2				vertnet	accuracy code estimated on 11-2-1656	00:13.0			KUH	PreservedSpecimen		5210					ETOH - 1					1926-8	8	0		USA, Kansas, Sherman				NAD27
386	Hwy 10 btw Braggs & Muskogee	USA	Oklahoma	Muskogee	35.7678637	-95.2099038	KU	Spea bombifrons	1950					2	2				vertnet	accuracy code estimated on 11-2-1707	46:33.0			KUH	PreservedSpecimen		28636					ETOH - 1					5/7/1950	5	7		USA, Oklahoma, Muskogee				NAD27
387	0.25 mi N Campus, Manhattan	USA	Kansas	Riley	39.2080556	-96.5852778	KU	Spea bombifrons	1958					2	2				vertnet	accuracy code estimated on 11-2-46	56:29.0			KUH	PreservedSpecimen		49135					ETOH - 1					7/2/1958	7	2		USA, Kansas, Riley				NAD27
388	0.25 mi N Campus, Manhattan	USA	Kansas	Riley	39.2080556	-96.5852778	KU	Spea bombifrons	1958					2	2				vertnet	accuracy code estimated on 11-2-47	56:46.0			KUH	PreservedSpecimen		49136					ETOH - 1					7/2/1958	7	2		USA, Kansas, Riley				NAD27
389	0.25 mi N Campus, Manhattan	USA	Kansas	Riley	39.2080556	-96.5852778	KU	Spea bombifrons	1958					2	2				vertnet	accuracy code estimated on 11-2-48	32:48.0			KUH	PreservedSpecimen		49107					ETOH - 1					7/2/1958	7	2		USA, Kansas, Riley				NAD27
390	0.25 mi N Campus, Manhattan	USA	Kansas	Riley	39.2080556	-96.5852778	KU	Spea bombifrons	1958					2	2				vertnet	accuracy code estimated on 11-2-49	32:55.0			KUH	PreservedSpecimen		49108					ETOH - 1					7/2/1958	7	2		USA, Kansas, Riley				NAD27
391	0.25 mi N Campus, Manhattan	USA	Kansas	Riley	39.2080556	-96.5852778	KU	Spea bombifrons	1958					2	2				vertnet	accuracy code estimated on 11-2-50	33:00.0			KUH	PreservedSpecimen		49109					ETOH - 1					7/2/1958	7	2		USA, Kansas, Riley				NAD27
392	0.25 mi N Campus, Manhattan	USA	Kansas	Riley	39.2080556	-96.5852778	KU	Spea bombifrons	1958					2	2				vertnet	accuracy code estimated on 11-2-51	33:07.0			KUH	PreservedSpecimen		49110					ETOH - 1					7/2/1958	7	2		USA, Kansas, Riley				NAD27
393	0.25 mi N Campus, Manhattan	USA	Kansas	Riley	39.2080556	-96.5852778	KU	Spea bombifrons	1958					2	2				vertnet	accuracy code estimated on 11-2-52	33:14.0			KUH	PreservedSpecimen		49111					ETOH - 1					7/2/1958	7	2		USA, Kansas, Riley				NAD27
394	0.25 mi N Campus, Manhattan	USA	Kansas	Riley	39.2080556	-96.5852778	KU	Spea bombifrons	1958					2	2				vertnet	accuracy code estimated on 11-2-53	33:20.0			KUH	PreservedSpecimen		49112					ETOH - 1					7/2/1958	7	2		USA, Kansas, Riley				NAD27
395	0.25 mi N Campus, Manhattan	USA	Kansas	Riley	39.2080556	-96.5852778	KU	Spea bombifrons	1958					2	2				vertnet	accuracy code estimated on 11-2-54	33:26.0			KUH	PreservedSpecimen		49113					ETOH - 1					7/2/1958	7	2		USA, Kansas, Riley				NAD27
396	0.25 mi N Campus, Manhattan	USA	Kansas	Riley	39.2080556	-96.5852778	KU	Spea bombifrons	1958					2	2				vertnet	accuracy code estimated on 11-2-55	33:31.0			KUH	PreservedSpecimen		49114					ETOH - 1					7/2/1958	7	2		USA, Kansas, Riley				NAD27
397	0.25 mi N Campus, Manhattan	USA	Kansas	Riley	39.2080556	-96.5852778	KU	Spea bombifrons	1958					2	2				vertnet	accuracy code estimated on 11-2-56	33:36.0			KUH	PreservedSpecimen		49115					ETOH - 1					7/2/1958	7	2		USA, Kansas, Riley				NAD27
398	0.25 mi N Campus, Manhattan	USA	Kansas	Riley	39.2080556	-96.5852778	KU	Spea bombifrons	1958					2	2				vertnet	accuracy code estimated on 11-2-57	33:41.0			KUH	PreservedSpecimen		49116					ETOH - 1					7/2/1958	7	2		USA, Kansas, Riley				NAD27
399	0.25 mi N Campus, Manhattan	USA	Kansas	Riley	39.2080556	-96.5852778	KU	Spea bombifrons	1958					2	2				vertnet	accuracy code estimated on 11-2-58	33:45.0			KUH	PreservedSpecimen		49117					ETOH - 1					7/2/1958	7	2		USA, Kansas, Riley				NAD27
400	0.25 mi N Campus, Manhattan	USA	Kansas	Riley	39.2080556	-96.5852778	KU	Spea bombifrons	1958					2	2				vertnet	accuracy code estimated on 11-2-59	33:51.0			KUH	PreservedSpecimen		49118					ETOH - 1					7/2/1958	7	2		USA, Kansas, Riley				NAD27
401	0.25 mi N Campus, Manhattan	USA	Kansas	Riley	39.2080556	-96.5852778	KU	Spea bombifrons	1958					2	2				vertnet	accuracy code estimated on 11-2-60	33:56.0			KUH	PreservedSpecimen		49119					ETOH - 1					7/2/1958	7	2		USA, Kansas, Riley				NAD27
402	0.25 mi N Campus, Manhattan	USA	Kansas	Riley	39.2080556	-96.5852778	KU	Spea bombifrons	1958					2	2				vertnet	accuracy code estimated on 11-2-61	34:00.0			KUH	PreservedSpecimen		49120					ETOH - 1					7/2/1958	7	2		USA, Kansas, Riley				NAD27
403	0.25 mi N Campus, Manhattan	USA	Kansas	Riley	39.2080556	-96.5852778	KU	Spea bombifrons	1958					2	2				vertnet	accuracy code estimated on 11-2-62	34:05.0			KUH	PreservedSpecimen		49121					ETOH - 1					7/2/1958	7	2		USA, Kansas, Riley				NAD27
404	0.25 mi N Campus, Manhattan	USA	Kansas	Riley	39.2080556	-96.5852778	KU	Spea bombifrons	1958					2	2				vertnet	accuracy code estimated on 11-2-63	34:10.0			KUH	PreservedSpecimen		49122					ETOH - 1					7/2/1958	7	2		USA, Kansas, Riley				NAD27
405	0.25 mi N Campus, Manhattan	USA	Kansas	Riley	39.2080556	-96.5852778	KU	Spea bombifrons	1958					2	2				vertnet	accuracy code estimated on 11-2-64	34:15.0			KUH	PreservedSpecimen		49123					ETOH - 1					7/2/1958	7	2		USA, Kansas, Riley				NAD27
406	0.25 mi N Campus, Manhattan	USA	Kansas	Riley	39.2080556	-96.5852778	KU	Spea bombifrons	1958					2	2				vertnet	accuracy code estimated on 11-2-65	34:22.0			KUH	PreservedSpecimen		49124					ETOH - 1					7/2/1958	7	2		USA, Kansas, Riley				NAD27
407	0.25 mi N Campus, Manhattan	USA	Kansas	Riley	39.2080556	-96.5852778	KU	Spea bombifrons	1958					2	2				vertnet	accuracy code estimated on 11-2-66	34:27.0			KUH	PreservedSpecimen		49125					ETOH - 1					7/2/1958	7	2		USA, Kansas, Riley				NAD27
408	0.25 mi N Campus, Manhattan	USA	Kansas	Riley	39.2080556	-96.5852778	KU	Spea bombifrons	1958					2	2				vertnet	accuracy code estimated on 11-2-67	34:32.0			KUH	PreservedSpecimen		49126					ETOH - 1					7/2/1958	7	2		USA, Kansas, Riley				NAD27
409	0.25 mi N Campus, Manhattan	USA	Kansas	Riley	39.2080556	-96.5852778	KU	Spea bombifrons	1958					2	2				vertnet	accuracy code estimated on 11-2-68	34:36.0			KUH	PreservedSpecimen		49127					ETOH - 1					7/2/1958	7	2		USA, Kansas, Riley				NAD27
410	0.25 mi N Campus, Manhattan	USA	Kansas	Riley	39.2080556	-96.5852778	KU	Spea bombifrons	1958					2	2				vertnet	accuracy code estimated on 11-2-69	34:41.0			KUH	PreservedSpecimen		49128					ETOH - 1					7/2/1958	7	2		USA, Kansas, Riley				NAD27
411	0.25 mi N Campus, Manhattan	USA	Kansas	Riley	39.2080556	-96.5852778	KU	Spea bombifrons	1958					2	2				vertnet	accuracy code estimated on 11-2-70	34:46.0			KUH	PreservedSpecimen		49129					ETOH - 1					7/2/1958	7	2		USA, Kansas, Riley				NAD27
412	0.25 mi N Campus, Manhattan	USA	Kansas	Riley	39.2080556	-96.5852778	KU	Spea bombifrons	1958					2	2				vertnet	accuracy code estimated on 11-2-71	34:51.0			KUH	PreservedSpecimen		49130					ETOH - 1					7/2/1958	7	2		USA, Kansas, Riley				NAD27
413	0.25 mi N Campus, Manhattan	USA	Kansas	Riley	39.2080556	-96.5852778	KU	Spea bombifrons	1958					2	2				vertnet	accuracy code estimated on 11-2-72	34:56.0			KUH	PreservedSpecimen		49131					ETOH - 1					7/2/1958	7	2		USA, Kansas, Riley				NAD27
414	0.25 mi N Campus, Manhattan	USA	Kansas	Riley	39.2080556	-96.5852778	KU	Spea bombifrons	1958					2	2				vertnet	accuracy code estimated on 11-2-73	35:02.0			KUH	PreservedSpecimen		49132					ETOH - 1					7/2/1958	7	2		USA, Kansas, Riley				NAD27
415	0.25 mi N Campus, Manhattan	USA	Kansas	Riley	39.2080556	-96.5852778	KU	Spea bombifrons	1958					2	2				vertnet	accuracy code estimated on 11-2-74	35:07.0			KUH	PreservedSpecimen		49133					ETOH - 1					7/2/1958	7	2		USA, Kansas, Riley				NAD27
416	0.25 mi N Campus, Manhattan	USA	Kansas	Riley	39.2080556	-96.5852778	KU	Spea bombifrons	1958					2	2				vertnet	accuracy code estimated on 11-2-75	35:12.0			KUH	PreservedSpecimen		49134					ETOH - 1					7/2/1958	7	2		USA, Kansas, Riley				NAD27
417	4.7 mi S, 0.5 mi E Irving	USA	Kansas	Marshall	39.57076	-96.5909	KU	Spea bombifrons	1958					2	2				vertnet	accuracy code estimated on 11-2-1047	15:47.0			KUH	PreservedSpecimen		49154					formalin - 1					6/15/1958	6	15		USA, Kansas, Marshall				NAD27
418	4.7 mi S, 0.5 mi E Irving	USA	Kansas	Marshall	39.57076	-96.5909	KU	Spea bombifrons	1958					2	2				vertnet	accuracy code estimated on 11-2-1048	15:55.0			KUH	PreservedSpecimen		49155					formalin - 1					6/15/1958	6	15		USA, Kansas, Marshall				NAD27
419	4.7 mi S, 0.5 mi E Irving	USA	Kansas	Marshall	39.57076	-96.5909	KU	Spea bombifrons	1958					2	2				vertnet	accuracy code estimated on 11-2-1049	16:01.0			KUH	PreservedSpecimen		49156					formalin - 1					6/15/1958	6	15		USA, Kansas, Marshall				NAD27
420	4.7 mi S, 0.5 mi E Irving	USA	Kansas	Marshall	39.57076	-96.5909	KU	Spea bombifrons	1958					2	2				vertnet	accuracy code estimated on 11-2-1050	16:07.0			KUH	PreservedSpecimen		49157					formalin - 1					6/15/1958	6	15		USA, Kansas, Marshall				NAD27
421	4.7 mi S, 0.5 mi E Irving	USA	Kansas	Marshall	39.57076	-96.5909	KU	Spea bombifrons	1958					2	2				vertnet	accuracy code estimated on 11-2-1051	16:14.0			KUH	PreservedSpecimen		49158					formalin - 1					6/15/1958	6	15		USA, Kansas, Marshall				NAD27
422	2 mi S, 2 mi W Buffalo	USA	South Dakota	Harding	45.58	-103.59	KU	Spea bombifrons	1960					2	2				vertnet	accuracy code estimated on 11-2-755	03:16.0			KUH	PreservedSpecimen		69969					ETOH - 1					8/5/1960	8	5		USA, South Dakota, Harding				Not Recorded
423	2 mi S, 2 mi W Buffalo	USA	South Dakota	Harding	45.58	-103.59	KU	Spea bombifrons	1960					2	2				vertnet	accuracy code estimated on 11-2-756	03:20.0			KUH	PreservedSpecimen		69970					ETOH - 1					8/5/1960	8	5		USA, South Dakota, Harding				Not Recorded
424	2 mi S, 2 mi W Buffalo	USA	South Dakota	Harding	45.58	-103.59	KU	Spea bombifrons	1960					2	2				vertnet	accuracy code estimated on 11-2-757	03:25.0			KUH	PreservedSpecimen		69971					ETOH - 1					8/5/1960	8	5		USA, South Dakota, Harding				Not Recorded
425	2 mi S, 2 mi W Buffalo	USA	South Dakota	Harding	45.58	-103.59	KU	Spea bombifrons	1960					2	2				vertnet	accuracy code estimated on 11-2-758	03:31.0			KUH	PreservedSpecimen		69972					ETOH - 1					8/5/1960	8	5		USA, South Dakota, Harding				Not Recorded
426	2 mi S, 2 mi W Buffalo	USA	South Dakota	Harding	45.58	-103.59	KU	Spea bombifrons	1960					2	2				vertnet	accuracy code estimated on 11-2-759	03:52.0			KUH	PreservedSpecimen		69973					ETOH - 1					8/5/1960	8	5		USA, South Dakota, Harding				Not Recorded
427	2 mi S, 2 mi W Buffalo	USA	South Dakota	Harding	45.58	-103.59	KU	Spea bombifrons	1960					2	2				vertnet	accuracy code estimated on 11-2-760	04:00.0			KUH	PreservedSpecimen		69974					ETOH - 1					8/5/1960	8	5		USA, South Dakota, Harding				Not Recorded
428	2 mi S, 2 mi W Buffalo	USA	South Dakota	Harding	45.58	-103.59	KU	Spea bombifrons	1960					2	2				vertnet	accuracy code estimated on 11-2-761	04:06.0			KUH	PreservedSpecimen		69975					ETOH - 1					8/5/1960	8	5		USA, South Dakota, Harding				Not Recorded
429	2 mi S, 2 mi W Buffalo	USA	South Dakota	Harding	45.58	-103.59	KU	Spea bombifrons	1960					2	2				vertnet	accuracy code estimated on 11-2-762	04:19.0			KUH	PreservedSpecimen		69976					ETOH - 1					8/5/1960	8	5		USA, South Dakota, Harding				Not Recorded
430	2 mi S, 2 mi W Buffalo	USA	South Dakota	Harding	45.58	-103.59	KU	Spea bombifrons	1960					2	2				vertnet	accuracy code estimated on 11-2-763	04:26.0			KUH	PreservedSpecimen		69977					ETOH - 1					8/5/1960	8	5		USA, South Dakota, Harding				Not Recorded
431	2 mi S, 2 mi W Buffalo	USA	South Dakota	Harding	45.58	-103.59	KU	Spea bombifrons	1960					2	2				vertnet	accuracy code estimated on 11-2-764	07:06.0			KUH	PreservedSpecimen		69978					ETOH - 1					8/5/1960	8	5		USA, South Dakota, Harding				Not Recorded
432	2 mi S, 2 mi W Buffalo	USA	South Dakota	Harding	45.58	-103.59	KU	Spea bombifrons	1960					2	2				vertnet	accuracy code estimated on 11-2-765	07:12.0			KUH	PreservedSpecimen		69979					ETOH - 1					8/5/1960	8	5		USA, South Dakota, Harding				Not Recorded
433	2 mi S, 2 mi W Buffalo	USA	South Dakota	Harding	45.58	-103.59	KU	Spea bombifrons	1960					2	2				vertnet	accuracy code estimated on 11-2-766	07:17.0			KUH	PreservedSpecimen		69980					ETOH - 1					8/5/1960	8	5		USA, South Dakota, Harding				Not Recorded
434	2 mi S, 2 mi W Buffalo	USA	South Dakota	Harding	45.58	-103.59	KU	Spea bombifrons	1960					2	2				vertnet	accuracy code estimated on 11-2-767	07:22.0			KUH	PreservedSpecimen		69981					ETOH - 1					8/5/1960	8	5		USA, South Dakota, Harding				Not Recorded
435	2 mi S, 2 mi W Buffalo	USA	South Dakota	Harding	45.58	-103.59	KU	Spea bombifrons	1960					2	2				vertnet	accuracy code estimated on 11-2-768	07:28.0			KUH	PreservedSpecimen		69982					ETOH - 1					8/5/1960	8	5		USA, South Dakota, Harding				Not Recorded
436	2 mi S, 2 mi W Buffalo	USA	South Dakota	Harding	45.58	-103.59	KU	Spea bombifrons	1960					2	2				vertnet	accuracy code estimated on 11-2-769	07:32.0			KUH	PreservedSpecimen		69983					ETOH - 1					8/5/1960	8	5		USA, South Dakota, Harding				Not Recorded
437	0.5 mi S, 1.5 mi W Minnekahta	USA	South Dakota	Fall River	43.43	-103.72	KU	Spea bombifrons	1967					2	2				vertnet	accuracy code estimated on 11-2-122	48:22.0			KUH	PreservedSpecimen		129629					ETOH - 1					6/13/1967	6	13		USA, South Dakota, Fall River				Not Recorded
438	0.5 mi S, 1.5 mi W Minnekahta	USA	South Dakota	Fall River	43.43	-103.72	KU	Spea bombifrons	1967					2	2				vertnet	accuracy code estimated on 11-2-123	48:22.0			KUH	PreservedSpecimen		129630					ETOH - 1					6/16/1967	6	16		USA, South Dakota, Fall River				Not Recorded
439	0.5 mi S, 1.5 mi W Minnekahta	USA	South Dakota	Fall River	43.43	-103.72	KU	Spea bombifrons	1967					2	2				vertnet	accuracy code estimated on 11-2-124	48:22.0			KUH	PreservedSpecimen		129628					ETOH - 1					6/14/1967	6	14		USA, South Dakota, Fall River				Not Recorded
440	0.5 mi S, 1.5 mi W Minnekahta	USA	South Dakota	Fall River	43.43	-103.72	KU	Spea bombifrons	1967					2	2				vertnet	accuracy code estimated on 11-2-125	48:22.0			KUH	PreservedSpecimen		129631					ETOH - 1					6/13/1967	6	13		USA, South Dakota, Fall River				Not Recorded
441	Rt 496 btw Petroleum & Hebbronville	USA	Texas	Jim Hogg	27.30639	-98.67806	KU	Spea bombifrons	1967					2	2				vertnet	accuracy code estimated on 11-2-2248	48:39.0			KUH	PreservedSpecimen		145369					ETOH - 1					3/23/1967	3	23		USA, Texas, Jim Hogg
442	Wind Cave Canyon, Wind Cave National Park	USA	South Dakota	Custer	43.58	-103.41	KU	Spea bombifrons	1968					2	2				vertnet	accuracy code estimated on 11-2-2479	48:22.0			KUH	PreservedSpecimen		129610					ETOH - 1					8/29/1968	8	29		USA, South Dakota, Custer				Not Recorded
443	0.75 mi W Dickinson	USA	North Dakota	Stark	46.88601	-102.80566	KU	Spea bombifrons	1970					2	2				vertnet	accuracy code estimated on 11-2-128	02:37.0			KUH	PreservedSpecimen		137612					ETOH - 1					8/6/1970	8	6		USA, North Dakota, Stark				NAD27
444	0.75 mi W Dickinson	USA	North Dakota	Stark	46.88601	-102.80566	KU	Spea bombifrons	1970					2	2				vertnet	accuracy code estimated on 11-2-129	02:46.0			KUH	PreservedSpecimen		137613					ETOH - 1					8/6/1970	8	6		USA, North Dakota, Stark				NAD27
445	0.75 mi W Dickinson	USA	North Dakota	Stark	46.88601	-102.80566	KU	Spea bombifrons	1970					2	2				vertnet	accuracy code estimated on 11-2-130	02:51.0			KUH	PreservedSpecimen		137614					ETOH - 1					8/6/1970	8	6		USA, North Dakota, Stark				NAD27
446	3.1 mi N, 0.6 mi W Reno county line on Rt 14	USA	Kansas	Reno	37.7763889	-98.2030556	KU	Spea bombifrons	1975					2	2				vertnet	accuracy code estimated on 11-2-877	04:29.0			KUH	PreservedSpecimen		158040					ETOH - 1					5/2/1975	5	2		USA, Kansas, Reno				NAD27
447	4.8 km S, 3.2 km W Scottsville	USA	Kansas	Mitchell	39.49954	-97.98973	KU	Spea bombifrons	1975					2	2				vertnet	accuracy code estimated on 11-2-1052	19:36.0			KUH	PreservedSpecimen		170668					formalin - 1					6/19/1975	6	19		USA, Kansas, Mitchell				NAD27
448	4.8 mi N jct Rts 14 & 54 on Rt 14	USA	Kansas	Kingman	37.7125	-98.1177778	KU	Spea bombifrons	1975					2	2				vertnet	accuracy code estimated on 11-2-1053	48:53.0			KUH	PreservedSpecimen		158041					ETOH - 1					5/2/1975	5	2		USA, Kansas, Kingman				NAD27
449	9.6 km E Newton on County Rd 570	USA	Kansas	Harvey	38.0433333	-97.1986111	KU	Spea bombifrons	1979					2	2				vertnet	accuracy code estimated on 11-2-1281	49:20.0			KUH	PreservedSpecimen		182241					ETOH - 1					5/22/1979	5	22		USA, Kansas, Harvey				NAD27
450	Konza Prairie Research Natural Area	USA	Kansas	Riley	39.0941667	-96.5766667	KU	Spea bombifrons	1984					2	2				vertnet	accuracy code estimated on 11-2-1772	56:28.0			KUH	PreservedSpecimen		290401		Heinrich, M			ETOH - 1					6/10/1984	6	10		USA, Kansas, Riley				NAD27
451	near Lawrence Airport	USA	Kansas	Douglas	39.0063889	-95.2225	KU	Spea bombifrons	1984					2	2				vertnet	accuracy code estimated on 11-2-1875	49:52.0			KUH	PreservedSpecimen		209862					c&s - 1					1984		0		USA, Kansas, Douglas				NAD27
452	near Lawrence Airport	USA	Kansas	Douglas	39.0063889	-95.2225	KU	Spea bombifrons	1984					2	2				vertnet	accuracy code estimated on 11-2-1876	49:52.0			KUH	PreservedSpecimen		209866					c&s - 1					1984		0		USA, Kansas, Douglas				NAD27
453	near Lawrence Airport	USA	Kansas	Douglas	39.0063889	-95.2225	KU	Spea bombifrons	1984					2	2				vertnet	accuracy code estimated on 11-2-1877	49:52.0			KUH	PreservedSpecimen		209869					c&s - 1					1984		0		USA, Kansas, Douglas				NAD27
454	near Lawrence Airport	USA	Kansas	Douglas	39.0063889	-95.2225	KU	Spea bombifrons	1984					2	2				vertnet	accuracy code estimated on 11-2-1878	49:52.0			KUH	PreservedSpecimen		209872					c&s - 1					1984		0		USA, Kansas, Douglas				NAD27
455	near Lawrence Airport	USA	Kansas	Douglas	39.0063889	-95.2225	KU	Spea bombifrons	1984					2	2				vertnet	accuracy code estimated on 11-2-1879	49:52.0			KUH	PreservedSpecimen		209874					c&s - 1					1984		0		USA, Kansas, Douglas				NAD27
456	near Lawrence Airport	USA	Kansas	Douglas	39.0063889	-95.2225	KU	Spea bombifrons	1984					2	2				vertnet	accuracy code estimated on 11-2-1880	49:52.0			KUH	PreservedSpecimen		209875					c&s - 1					1984		0		USA, Kansas, Douglas				NAD27
457	near Lawrence Airport	USA	Kansas	Douglas	39.0063889	-95.2225	KU	Spea bombifrons	1984					2	2				vertnet	accuracy code estimated on 11-2-1881	49:52.0			KUH	PreservedSpecimen		209876					c&s - 1					1984		0		USA, Kansas, Douglas				NAD27
458	near Lawrence Airport	USA	Kansas	Douglas	39.0063889	-95.2225	KU	Spea bombifrons	1984					2	2				vertnet	accuracy code estimated on 11-2-1882	49:52.0			KUH	PreservedSpecimen		209877					c&s - 1					1984		0		USA, Kansas, Douglas				NAD27
459	near Lawrence Airport	USA	Kansas	Douglas	39.0063889	-95.2225	KU	Spea bombifrons	1984					2	2				vertnet	accuracy code estimated on 11-2-1883	49:52.0			KUH	PreservedSpecimen		209878					c&s - 1					1984		0		USA, Kansas, Douglas				NAD27
460	near Lawrence Airport	USA	Kansas	Douglas	39.0063889	-95.2225	KU	Spea bombifrons	1984					2	2				vertnet	accuracy code estimated on 11-2-1884	49:52.0			KUH	PreservedSpecimen		209879					c&s - 1					1984		0		USA, Kansas, Douglas				NAD27
461	near Lawrence Airport	USA	Kansas	Douglas	39.0063889	-95.2225	KU	Spea bombifrons	1984					2	2				vertnet	accuracy code estimated on 11-2-1885	49:52.0			KUH	PreservedSpecimen		209881					c&s - 1					1984		0		USA, Kansas, Douglas				NAD27
462	near Lawrence Airport	USA	Kansas	Douglas	39.0063889	-95.2225	KU	Spea bombifrons	1984					2	2				vertnet	accuracy code estimated on 11-2-1886	49:52.0			KUH	PreservedSpecimen		209883					c&s - 1					1984		0		USA, Kansas, Douglas				NAD27
463	near Lawrence Airport	USA	Kansas	Douglas	39.0063889	-95.2225	KU	Spea bombifrons	1984					2	2				vertnet	accuracy code estimated on 11-2-1887	49:52.0			KUH	PreservedSpecimen		209885					c&s - 1					1984		0		USA, Kansas, Douglas				NAD27
464	near Lawrence Airport	USA	Kansas	Douglas	39.0063889	-95.2225	KU	Spea bombifrons	1984					2	2				vertnet	accuracy code estimated on 11-2-1888	49:52.0			KUH	PreservedSpecimen		209886					c&s - 1					1984		0		USA, Kansas, Douglas				NAD27
465	near Lawrence Airport	USA	Kansas	Douglas	39.0063889	-95.2225	KU	Spea bombifrons	1984					2	2				vertnet	accuracy code estimated on 11-2-1889	49:52.0			KUH	PreservedSpecimen		209887					c&s - 1					1984		0		USA, Kansas, Douglas				NAD27
466	near Lawrence Airport	USA	Kansas	Douglas	39.0063889	-95.2225	KU	Spea bombifrons	1984					2	2				vertnet	accuracy code estimated on 11-2-1890	49:52.0			KUH	PreservedSpecimen		209889					c&s - 1					1984		0		USA, Kansas, Douglas				NAD27
467	near Lawrence Airport	USA	Kansas	Douglas	39.0063889	-95.2225	KU	Spea bombifrons	1984					2	2				vertnet	accuracy code estimated on 11-2-1891	49:52.0			KUH	PreservedSpecimen		209891					c&s - 1					1984		0		USA, Kansas, Douglas				NAD27
468	near Lawrence Airport	USA	Kansas	Douglas	39.0063889	-95.2225	KU	Spea bombifrons	1984					2	2				vertnet	accuracy code estimated on 11-2-1892	49:52.0			KUH	PreservedSpecimen		209894					c&s - 1					1984		0		USA, Kansas, Douglas				NAD27
469	near Lawrence Airport	USA	Kansas	Douglas	39.0063889	-95.2225	KU	Spea bombifrons	1984					2	2				vertnet	accuracy code estimated on 11-2-1893	49:52.0			KUH	PreservedSpecimen		209897					c&s - 1					1984		0		USA, Kansas, Douglas				NAD27
470	near Lawrence Airport	USA	Kansas	Douglas	39.0063889	-95.2225	KU	Spea bombifrons	1984					2	2				vertnet	accuracy code estimated on 11-2-1894	49:52.0			KUH	PreservedSpecimen		209898					c&s - 1					1984		0		USA, Kansas, Douglas				NAD27
471	near Lawrence Airport	USA	Kansas	Douglas	39.0063889	-95.2225	KU	Spea bombifrons	1984					2	2				vertnet	accuracy code estimated on 11-2-1895	49:52.0			KUH	PreservedSpecimen		209902					c&s - 1					1984		0		USA, Kansas, Douglas				NAD27
472	near Lawrence Airport	USA	Kansas	Douglas	39.0063889	-95.2225	KU	Spea bombifrons	1984					2	2				vertnet	accuracy code estimated on 11-2-1896	49:52.0			KUH	PreservedSpecimen		209903					c&s - 1					1984		0		USA, Kansas, Douglas				NAD27
473	near Lawrence Airport	USA	Kansas	Douglas	39.0063889	-95.2225	KU	Spea bombifrons	1984					2	2				vertnet	accuracy code estimated on 11-2-1897	49:52.0			KUH	PreservedSpecimen		209904					c&s - 1					1984		0		USA, Kansas, Douglas				NAD27
474	near Lawrence Airport	USA	Kansas	Douglas	39.0063889	-95.2225	KU	Spea bombifrons	1984					2	2				vertnet	accuracy code estimated on 11-2-1898	49:52.0			KUH	PreservedSpecimen		209906					c&s - 1					1984		0		USA, Kansas, Douglas				NAD27
475	near Lawrence Airport	USA	Kansas	Douglas	39.0063889	-95.2225	KU	Spea bombifrons	1984					2	2				vertnet	accuracy code estimated on 11-2-1899	49:52.0			KUH	PreservedSpecimen		209907					c&s - 1					1984		0		USA, Kansas, Douglas				NAD27
476	near Lawrence Airport	USA	Kansas	Douglas	39.0063889	-95.2225	KU	Spea bombifrons	1984					2	2				vertnet	accuracy code estimated on 11-2-1900	49:52.0			KUH	PreservedSpecimen		209908					c&s - 1					1984		0		USA, Kansas, Douglas				NAD27
477	near Lawrence Airport	USA	Kansas	Douglas	39.0063889	-95.2225	KU	Spea bombifrons	1984					2	2				vertnet	accuracy code estimated on 11-2-1901	49:52.0			KUH	PreservedSpecimen		209910					c&s - 1					1984		0		USA, Kansas, Douglas				NAD27
478	near Lawrence Airport	USA	Kansas	Douglas	39.0063889	-95.2225	KU	Spea bombifrons	1984					2	2				vertnet	accuracy code estimated on 11-2-1902	49:52.0			KUH	PreservedSpecimen		209913					c&s - 1					1984		0		USA, Kansas, Douglas				NAD27
479	near Lawrence Airport	USA	Kansas	Douglas	39.0063889	-95.2225	KU	Spea bombifrons	1984					2	2				vertnet	accuracy code estimated on 11-2-1903	49:52.0			KUH	PreservedSpecimen		209914					c&s - 1					1984		0		USA, Kansas, Douglas				NAD27
480	near Lawrence Airport	USA	Kansas	Douglas	39.0063889	-95.2225	KU	Spea bombifrons	1984					2	2				vertnet	accuracy code estimated on 11-2-1904	49:52.0			KUH	PreservedSpecimen		209915					c&s - 1					1984		0		USA, Kansas, Douglas				NAD27
481	near Lawrence Airport	USA	Kansas	Douglas	39.0063889	-95.2225	KU	Spea bombifrons	1984					2	2				vertnet	accuracy code estimated on 11-2-1905	49:52.0			KUH	PreservedSpecimen		209918					c&s - 1					1984		0		USA, Kansas, Douglas				NAD27
482	near Lawrence Airport	USA	Kansas	Douglas	39.0063889	-95.2225	KU	Spea bombifrons	1984					2	2				vertnet	accuracy code estimated on 11-2-1906	49:52.0			KUH	PreservedSpecimen		209920					c&s - 1					1984		0		USA, Kansas, Douglas				NAD27
483	near Lawrence Airport	USA	Kansas	Douglas	39.0063889	-95.2225	KU	Spea bombifrons	1984					2	2				vertnet	accuracy code estimated on 11-2-1907	49:52.0			KUH	PreservedSpecimen		209922					c&s - 1					1984		0		USA, Kansas, Douglas				NAD27
484	near Lawrence Airport	USA	Kansas	Douglas	39.0063889	-95.2225	KU	Spea bombifrons	1984					2	2				vertnet	accuracy code estimated on 11-2-1908	49:52.0			KUH	PreservedSpecimen		209923					c&s - 1					1984		0		USA, Kansas, Douglas				NAD27
485	near Lawrence Airport	USA	Kansas	Douglas	39.0063889	-95.2225	KU	Spea bombifrons	1984					2	2				vertnet	accuracy code estimated on 11-2-1909	49:52.0			KUH	PreservedSpecimen		209924					c&s - 1					1984		0		USA, Kansas, Douglas				NAD27
486	near Lawrence Airport	USA	Kansas	Douglas	39.0063889	-95.2225	KU	Spea bombifrons	1984					2	2				vertnet	accuracy code estimated on 11-2-1910	49:52.0			KUH	PreservedSpecimen		209925					c&s - 1					1984		0		USA, Kansas, Douglas				NAD27
487	near Lawrence Airport	USA	Kansas	Douglas	39.0063889	-95.2225	KU	Spea bombifrons	1984					2	2				vertnet	accuracy code estimated on 11-2-1911	49:52.0			KUH	PreservedSpecimen		209941					c&s - 1					1984		0		USA, Kansas, Douglas				NAD27
488	near Lawrence Airport	USA	Kansas	Douglas	39.0063889	-95.2225	KU	Spea bombifrons	1984					2	2				vertnet	accuracy code estimated on 11-2-1912	49:52.0			KUH	PreservedSpecimen		209942					c&s - 1					1984		0		USA, Kansas, Douglas				NAD27
489	near Lawrence Airport	USA	Kansas	Douglas	39.0063889	-95.2225	KU	Spea bombifrons	1984					2	2				vertnet	accuracy code estimated on 11-2-1913	49:52.0			KUH	PreservedSpecimen		209860					c&s - 1					1984		0		USA, Kansas, Douglas				NAD27
490	near Lawrence Airport	USA	Kansas	Douglas	39.0063889	-95.2225	KU	Spea bombifrons	1984					2	2				vertnet	accuracy code estimated on 11-2-1914	49:52.0			KUH	PreservedSpecimen		209861					c&s - 1					1984		0		USA, Kansas, Douglas				NAD27
491	near Lawrence Airport	USA	Kansas	Douglas	39.0063889	-95.2225	KU	Spea bombifrons	1984					2	2				vertnet	accuracy code estimated on 11-2-1915	49:52.0			KUH	PreservedSpecimen		209863					c&s - 1					1984		0		USA, Kansas, Douglas				NAD27
492	near Lawrence Airport	USA	Kansas	Douglas	39.0063889	-95.2225	KU	Spea bombifrons	1984					2	2				vertnet	accuracy code estimated on 11-2-1916	49:52.0			KUH	PreservedSpecimen		209864					c&s - 1					1984		0		USA, Kansas, Douglas				NAD27
493	near Lawrence Airport	USA	Kansas	Douglas	39.0063889	-95.2225	KU	Spea bombifrons	1984					2	2				vertnet	accuracy code estimated on 11-2-1917	49:52.0			KUH	PreservedSpecimen		209865					c&s - 1					1984		0		USA, Kansas, Douglas				NAD27
494	near Lawrence Airport	USA	Kansas	Douglas	39.0063889	-95.2225	KU	Spea bombifrons	1984					2	2				vertnet	accuracy code estimated on 11-2-1918	49:52.0			KUH	PreservedSpecimen		209867					c&s - 1					1984		0		USA, Kansas, Douglas				NAD27
495	near Lawrence Airport	USA	Kansas	Douglas	39.0063889	-95.2225	KU	Spea bombifrons	1984					2	2				vertnet	accuracy code estimated on 11-2-1919	49:52.0			KUH	PreservedSpecimen		209868					c&s - 1					1984		0		USA, Kansas, Douglas				NAD27
496	near Lawrence Airport	USA	Kansas	Douglas	39.0063889	-95.2225	KU	Spea bombifrons	1984					2	2				vertnet	accuracy code estimated on 11-2-1920	49:52.0			KUH	PreservedSpecimen		209870					c&s - 1					1984		0		USA, Kansas, Douglas				NAD27
497	near Lawrence Airport	USA	Kansas	Douglas	39.0063889	-95.2225	KU	Spea bombifrons	1984					2	2				vertnet	accuracy code estimated on 11-2-1921	49:52.0			KUH	PreservedSpecimen		209871					c&s - 1					1984		0		USA, Kansas, Douglas				NAD27
498	near Lawrence Airport	USA	Kansas	Douglas	39.0063889	-95.2225	KU	Spea bombifrons	1984					2	2				vertnet	accuracy code estimated on 11-2-1922	49:52.0			KUH	PreservedSpecimen		209873					c&s - 1					1984		0		USA, Kansas, Douglas				NAD27
499	near Lawrence Airport	USA	Kansas	Douglas	39.0063889	-95.2225	KU	Spea bombifrons	1984					2	2				vertnet	accuracy code estimated on 11-2-1923	49:52.0			KUH	PreservedSpecimen		209880					c&s - 1					1984		0		USA, Kansas, Douglas				NAD27
500	near Lawrence Airport	USA	Kansas	Douglas	39.0063889	-95.2225	KU	Spea bombifrons	1984					2	2				vertnet	accuracy code estimated on 11-2-1924	49:52.0			KUH	PreservedSpecimen		209882					c&s - 1					1984		0		USA, Kansas, Douglas				NAD27
501	near Lawrence Airport	USA	Kansas	Douglas	39.0063889	-95.2225	KU	Spea bombifrons	1984					2	2				vertnet	accuracy code estimated on 11-2-1925	49:52.0			KUH	PreservedSpecimen		209884					c&s - 1					1984		0		USA, Kansas, Douglas				NAD27
502	near Lawrence Airport	USA	Kansas	Douglas	39.0063889	-95.2225	KU	Spea bombifrons	1984					2	2				vertnet	accuracy code estimated on 11-2-1926	49:52.0			KUH	PreservedSpecimen		209888					c&s - 1					1984		0		USA, Kansas, Douglas				NAD27
503	near Lawrence Airport	USA	Kansas	Douglas	39.0063889	-95.2225	KU	Spea bombifrons	1984					2	2				vertnet	accuracy code estimated on 11-2-1927	49:52.0			KUH	PreservedSpecimen		209890					c&s - 1					1984		0		USA, Kansas, Douglas				NAD27
504	near Lawrence Airport	USA	Kansas	Douglas	39.0063889	-95.2225	KU	Spea bombifrons	1984					2	2				vertnet	accuracy code estimated on 11-2-1928	49:52.0			KUH	PreservedSpecimen		209892					c&s - 1					1984		0		USA, Kansas, Douglas				NAD27
505	near Lawrence Airport	USA	Kansas	Douglas	39.0063889	-95.2225	KU	Spea bombifrons	1984					2	2				vertnet	accuracy code estimated on 11-2-1929	49:52.0			KUH	PreservedSpecimen		209893					c&s - 1					1984		0		USA, Kansas, Douglas				NAD27
506	near Lawrence Airport	USA	Kansas	Douglas	39.0063889	-95.2225	KU	Spea bombifrons	1984					2	2				vertnet	accuracy code estimated on 11-2-1930	49:52.0			KUH	PreservedSpecimen		209895					c&s - 1					1984		0		USA, Kansas, Douglas				NAD27
507	near Lawrence Airport	USA	Kansas	Douglas	39.0063889	-95.2225	KU	Spea bombifrons	1984					2	2				vertnet	accuracy code estimated on 11-2-1931	49:52.0			KUH	PreservedSpecimen		209896					c&s - 1					1984		0		USA, Kansas, Douglas				NAD27
508	near Lawrence Airport	USA	Kansas	Douglas	39.0063889	-95.2225	KU	Spea bombifrons	1984					2	2				vertnet	accuracy code estimated on 11-2-1932	49:52.0			KUH	PreservedSpecimen		209899					c&s - 1					1984		0		USA, Kansas, Douglas				NAD27
509	near Lawrence Airport	USA	Kansas	Douglas	39.0063889	-95.2225	KU	Spea bombifrons	1984					2	2				vertnet	accuracy code estimated on 11-2-1933	49:52.0			KUH	PreservedSpecimen		209900					c&s - 1					1984		0		USA, Kansas, Douglas				NAD27
510	near Lawrence Airport	USA	Kansas	Douglas	39.0063889	-95.2225	KU	Spea bombifrons	1984					2	2				vertnet	accuracy code estimated on 11-2-1934	49:52.0			KUH	PreservedSpecimen		209901					c&s - 1					1984		0		USA, Kansas, Douglas				NAD27
511	near Lawrence Airport	USA	Kansas	Douglas	39.0063889	-95.2225	KU	Spea bombifrons	1984					2	2				vertnet	accuracy code estimated on 11-2-1935	49:52.0			KUH	PreservedSpecimen		209905					c&s - 1					1984		0		USA, Kansas, Douglas				NAD27
512	near Lawrence Airport	USA	Kansas	Douglas	39.0063889	-95.2225	KU	Spea bombifrons	1984					2	2				vertnet	accuracy code estimated on 11-2-1936	49:52.0			KUH	PreservedSpecimen		209909					c&s - 1					1984		0		USA, Kansas, Douglas				NAD27
513	near Lawrence Airport	USA	Kansas	Douglas	39.0063889	-95.2225	KU	Spea bombifrons	1984					2	2				vertnet	accuracy code estimated on 11-2-1937	49:52.0			KUH	PreservedSpecimen		209911					c&s - 1					1984		0		USA, Kansas, Douglas				NAD27
514	near Lawrence Airport	USA	Kansas	Douglas	39.0063889	-95.2225	KU	Spea bombifrons	1984					2	2				vertnet	accuracy code estimated on 11-2-1938	49:52.0			KUH	PreservedSpecimen		209912					c&s - 1					1984		0		USA, Kansas, Douglas				NAD27
515	near Lawrence Airport	USA	Kansas	Douglas	39.0063889	-95.2225	KU	Spea bombifrons	1984					2	2				vertnet	accuracy code estimated on 11-2-1939	49:52.0			KUH	PreservedSpecimen		209916					c&s - 1					1984		0		USA, Kansas, Douglas				NAD27
516	near Lawrence Airport	USA	Kansas	Douglas	39.0063889	-95.2225	KU	Spea bombifrons	1984					2	2				vertnet	accuracy code estimated on 11-2-1940	49:52.0			KUH	PreservedSpecimen		209917					c&s - 1					1984		0		USA, Kansas, Douglas				NAD27
517	near Lawrence Airport	USA	Kansas	Douglas	39.0063889	-95.2225	KU	Spea bombifrons	1984					2	2				vertnet	accuracy code estimated on 11-2-1941	49:52.0			KUH	PreservedSpecimen		209919					c&s - 1					1984		0		USA, Kansas, Douglas				NAD27
518	near Lawrence Airport	USA	Kansas	Douglas	39.0063889	-95.2225	KU	Spea bombifrons	1984					2	2				vertnet	accuracy code estimated on 11-2-1942	49:52.0			KUH	PreservedSpecimen		209921					c&s - 1					1984		0		USA, Kansas, Douglas				NAD27
519	Cheyenne Bottoms Wildlife Refuge, Dike Road Between pools 3 & 4	USA	Kansas	Barton	38.4780556	-98.6363889	KU	Spea bombifrons	1986					2	2				vertnet	accuracy code estimated on 11-2-1369	49:46.0			KUH	PreservedSpecimen		204819					ETOH - 1					5/8/1986	5	8		USA, Kansas, Barton				NAD27
520	Cheyenne Bottoms Wildlife Refuge, Dike Road Between pools 3 & 4	USA	Kansas	Barton	38.4780556	-98.6363889	KU	Spea bombifrons	1986					2	2				vertnet	accuracy code estimated on 11-2-1370	49:46.0			KUH	PreservedSpecimen		204820					ETOH - 1					5/8/1986	5	8		USA, Kansas, Barton				NAD27
521	1 mi W, 9 mi S Idalia, S jct RR & Rt 46	USA	Colorado	Kit Carson	39.573438	-102.29333	KU	Spea bombifrons	1987					2	2				vertnet	accuracy code estimated on 11-2-339	49:52.0			KUH	PreservedSpecimen		209927					c&s - 1					7/10/1987	7	10		USA, Colorado, Kit Carson			This is on the Yuma/ Kit Carson County Line.	WGS84
522	1 mi W, 9 mi S Idalia, S jct RR & Rt 46	USA	Colorado	Kit Carson	39.573438	-102.29333	KU	Spea bombifrons	1987					2	2				vertnet	accuracy code estimated on 11-2-340	49:52.0			KUH	PreservedSpecimen		209928					c&s - 1					7/10/1987	7	10		USA, Colorado, Kit Carson			This is on the Yuma/ Kit Carson County Line.	WGS84
523	1 mi W, 9 mi S Idalia, S jct RR & Rt 46	USA	Colorado	Kit Carson	39.573438	-102.29333	KU	Spea bombifrons	1987					2	2				vertnet	accuracy code estimated on 11-2-341	49:52.0			KUH	PreservedSpecimen		209929					c&s - 1					7/10/1987	7	10		USA, Colorado, Kit Carson			This is on the Yuma/ Kit Carson County Line.	WGS84
524	1 mi W, 9 mi S Idalia, S jct RR & Rt 46	USA	Colorado	Kit Carson	39.573438	-102.29333	KU	Spea bombifrons	1987					2	2				vertnet	accuracy code estimated on 11-2-342	49:52.0			KUH	PreservedSpecimen		209930					c&s - 1					7/10/1987	7	10		USA, Colorado, Kit Carson			This is on the Yuma/ Kit Carson County Line.	WGS84
525	1 mi W, 9 mi S Idalia, S jct RR & Rt 46	USA	Colorado	Kit Carson	39.573438	-102.29333	KU	Spea bombifrons	1987					2	2				vertnet	accuracy code estimated on 11-2-343	49:52.0			KUH	PreservedSpecimen		209931					c&s - 1					7/10/1987	7	10		USA, Colorado, Kit Carson			This is on the Yuma/ Kit Carson County Line.	WGS84
526	1 mi W, 9 mi S Idalia, S jct RR & Rt 46	USA	Colorado	Kit Carson	39.573438	-102.29333	KU	Spea bombifrons	1987					2	2				vertnet	accuracy code estimated on 11-2-344	49:52.0			KUH	PreservedSpecimen		209934					c&s - 1					7/10/1987	7	10		USA, Colorado, Kit Carson			This is on the Yuma/ Kit Carson County Line.	WGS84
527	1 mi W, 9 mi S Idalia, S jct RR & Rt 46	USA	Colorado	Kit Carson	39.573438	-102.29333	KU	Spea bombifrons	1987					2	2				vertnet	accuracy code estimated on 11-2-345	49:52.0			KUH	PreservedSpecimen		209937					c&s - 1					7/10/1987	7	10		USA, Colorado, Kit Carson			This is on the Yuma/ Kit Carson County Line.	WGS84
528	1 mi W, 9 mi S Idalia, S jct RR & Rt 46	USA	Colorado	Kit Carson	39.573438	-102.29333	KU	Spea bombifrons	1987					2	2				vertnet	accuracy code estimated on 11-2-346	49:52.0			KUH	PreservedSpecimen		209940					c&s - 1					7/10/1987	7	10		USA, Colorado, Kit Carson			This is on the Yuma/ Kit Carson County Line.	WGS84
529	1 mi W, 9 mi S Idalia, S jct RR & Rt 46	USA	Colorado	Kit Carson	39.573438	-102.29333	KU	Spea bombifrons	1987					2	2				vertnet	accuracy code estimated on 11-2-347	49:52.0			KUH	PreservedSpecimen		209926					c&s - 1					7/10/1987	7	10		USA, Colorado, Kit Carson			This is on the Yuma/ Kit Carson County Line.	WGS84
530	1 mi W, 9 mi S Idalia, S jct RR & Rt 46	USA	Colorado	Kit Carson	39.573438	-102.29333	KU	Spea bombifrons	1987					2	2				vertnet	accuracy code estimated on 11-2-348	49:52.0			KUH	PreservedSpecimen		209932					c&s - 1					7/10/1987	7	10		USA, Colorado, Kit Carson			This is on the Yuma/ Kit Carson County Line.	WGS84
531	1 mi W, 9 mi S Idalia, S jct RR & Rt 46	USA	Colorado	Kit Carson	39.573438	-102.29333	KU	Spea bombifrons	1987					2	2				vertnet	accuracy code estimated on 11-2-349	49:52.0			KUH	PreservedSpecimen		209933					c&s - 1					7/10/1987	7	10		USA, Colorado, Kit Carson			This is on the Yuma/ Kit Carson County Line.	WGS84
532	1 mi W, 9 mi S Idalia, S jct RR & Rt 46	USA	Colorado	Kit Carson	39.573438	-102.29333	KU	Spea bombifrons	1987					2	2				vertnet	accuracy code estimated on 11-2-350	49:52.0			KUH	PreservedSpecimen		209935					c&s - 1					7/10/1987	7	10		USA, Colorado, Kit Carson			This is on the Yuma/ Kit Carson County Line.	WGS84
533	1 mi W, 9 mi S Idalia, S jct RR & Rt 46	USA	Colorado	Kit Carson	39.573438	-102.29333	KU	Spea bombifrons	1987					2	2				vertnet	accuracy code estimated on 11-2-351	49:52.0			KUH	PreservedSpecimen		209936					c&s - 1					7/10/1987	7	10		USA, Colorado, Kit Carson			This is on the Yuma/ Kit Carson County Line.	WGS84
534	1 mi W, 9 mi S Idalia, S jct RR & Rt 46	USA	Colorado	Kit Carson	39.573438	-102.29333	KU	Spea bombifrons	1987					2	2				vertnet	accuracy code estimated on 11-2-352	49:52.0			KUH	PreservedSpecimen		209938					c&s - 1					7/10/1987	7	10		USA, Colorado, Kit Carson			This is on the Yuma/ Kit Carson County Line.	WGS84
535	1 mi W, 9 mi S Idalia, S jct RR & Rt 46	USA	Colorado	Kit Carson	39.573438	-102.29333	KU	Spea bombifrons	1987					2	2				vertnet	accuracy code estimated on 11-2-353	49:52.0			KUH	PreservedSpecimen		209939					c&s - 1					7/10/1987	7	10		USA, Colorado, Kit Carson			This is on the Yuma/ Kit Carson County Line.	WGS84
536	ca 2.4 km S Wheeler on Rt 27	USA	Kansas	Cheyenne	39.74	-101.7113889	KU	Spea bombifrons	1987					2	2				vertnet	accuracy code estimated on 11-2-1336	49:49.0			KUH	PreservedSpecimen		207140					ETOH - 1					6/8/1987	6	8		USA, Kansas, Cheyenne				NAD27
537	ca 2.4 km S Wheeler on Rt 27	USA	Kansas	Cheyenne	39.74	-101.7113889	KU	Spea bombifrons	1987					2	2				vertnet	accuracy code estimated on 11-2-1337	49:49.0			KUH	PreservedSpecimen		207141					ETOH - 1					6/8/1987	6	8		USA, Kansas, Cheyenne				NAD27
538	ca 2.4 km S Wheeler on Rt 27	USA	Kansas	Cheyenne	39.74	-101.7113889	KU	Spea bombifrons	1987					2	2				vertnet	accuracy code estimated on 11-2-1338	49:49.0			KUH	PreservedSpecimen		207143					ETOH - 1					6/8/1987	6	8		USA, Kansas, Cheyenne				NAD27
539	ca 2.4 km S Wheeler on Rt 27	USA	Kansas	Cheyenne	39.74	-101.7113889	KU	Spea bombifrons	1987					2	2				vertnet	accuracy code estimated on 11-2-1339	49:49.0			KUH	PreservedSpecimen		207145					ETOH - 1					6/8/1987	6	8		USA, Kansas, Cheyenne				NAD27
540	ca 2.4 km S Wheeler on Rt 27	USA	Kansas	Cheyenne	39.74	-101.7113889	KU	Spea bombifrons	1987					2	2				vertnet	accuracy code estimated on 11-2-1340	49:49.0			KUH	PreservedSpecimen		207146					ETOH - 1					6/8/1987	6	8		USA, Kansas, Cheyenne				NAD27
541	ca 2.4 km S Wheeler on Rt 27	USA	Kansas	Cheyenne	39.74	-101.7113889	KU	Spea bombifrons	1987					2	2				vertnet	accuracy code estimated on 11-2-1341	49:49.0			KUH	PreservedSpecimen		207139					ETOH - 1					6/8/1987	6	8		USA, Kansas, Cheyenne				NAD27
542	ca 2.4 km S Wheeler on Rt 27	USA	Kansas	Cheyenne	39.74	-101.7113889	KU	Spea bombifrons	1987					2	2				vertnet	accuracy code estimated on 11-2-1342	49:49.0			KUH	PreservedSpecimen		207142					ETOH - 1					6/8/1987	6	8		USA, Kansas, Cheyenne				NAD27
543	ca 2.4 km S Wheeler on Rt 27	USA	Kansas	Cheyenne	39.74	-101.7113889	KU	Spea bombifrons	1987					2	2				vertnet	accuracy code estimated on 11-2-1343	49:49.0			KUH	PreservedSpecimen		207144					ETOH - 1					6/8/1987	6	8		USA, Kansas, Cheyenne				NAD27
544	S & W of Russell Springs on KS Rt 25	USA	Kansas	Logan	38.8994444	-101.1947222	KU	Spea bombifrons	1989					2	2				vertnet	accuracy code estimated on 11-2-2249	49:53.0			KUH	PreservedSpecimen		211310					ETOH - 1					7/2/1989	7	2		USA, Kansas, Logan				NAD27
545	2 mi SW of La Joya	USA	Texas	Hidalgo	26.226126	-98.504014	KU	Spea bombifrons	1991					2	2	within 1 mi			vertnet	copied from thesis	51:07.0			KUH	PreservedSpecimen		222512		K.J.Irwin			ETOH - 1					7/18/1991	7	18		USA, Texas, Hidalgo
546	1 mi S jct Rt 281 & Rt 24 on Rt 281	USA	Kansas	Osborne	39.4383333	-98.6944444	KU	Spea bombifrons	1992					2	2				vertnet	accuracy code estimated on 11-2-283	50:03.0			KUH	PreservedSpecimen		220816		K Toal, L McElroy			ETOH - 1					6/5/1992	6	5		USA, Kansas, Osborne			locality in Osborne city limits	NAD27
547	1.5 mi W Rt 15 on Rt 24	USA	Kansas	Clay	39.3797222	-97.1522222	KU	Spea bombifrons	1992					2	2				vertnet	accuracy code estimated on 11-2-368	50:03.0			KUH	PreservedSpecimen		220817		K Toal, L McElroy			ETOH - 1					6/5/1992	6	5		USA, Kansas, Clay				NAD27
548	Fort Riley Military Reservation, Camp Forseyth, N of rifle range	USA	Kansas	Geary	39.0772222	-96.8416667	KU	Spea bombifrons	1993					2	2				vertnet	accuracy code estimated on 11-2-1661	51:07.0			KUH	PreservedSpecimen		221218		J.R. Parmelee			ETOH - 1					6/18/1993	6	18		USA, Kansas, Geary				NAD27
549	Nearman Power Plant	USA	Kansas	Wyandotte	39.1641667	-94.6866667	KU	Spea bombifrons	1993					2	2				vertnet	accuracy code estimated on 11-2-1943	51:09.0			KUH	PreservedSpecimen		221470		D. Murrow			ETOH - 1					8/1/1993	8	1		USA, Kansas, Wyandotte				NAD27
550	DeSoto, W 79th Street, near boat access to KAW River	USA	Kansas	Johnson	38.98472	-94.9766	KU	Spea bombifrons	2008					2	2				vertnet	accuracy code estimated on 11-2-1634	07:33.0			KUH	PreservedSpecimen		332097		Ingram, Paul			ETOH - 1; tissue - 100					5/26/2008	5	26		USA, Kansas, Johnson
551	DeSoto, W 79th Street, near boat access to KAW River	USA	Kansas	Johnson	38.98472	-94.9766	KU	Spea bombifrons	2008					2	2				vertnet	accuracy code estimated on 11-2-1635	09:08.0			KUH	PreservedSpecimen		332098		Ingram, Paul			tissue - 100; ETOH - 1					5/26/2008	5	26		USA, Kansas, Johnson
552	DeSoto, W 79th Street, near boat access to KAW River	USA	Kansas	Johnson	38.98472	-94.9766	KU	Spea bombifrons	2008					2	2				vertnet	accuracy code estimated on 11-2-1636	12:19.0			KUH	PreservedSpecimen		332099		Ingram, Paul			tissue - 100; ETOH - 1					5/26/2008	5	26		USA, Kansas, Johnson
553	DeSoto, W 79th Street, near boat access to KAW River	USA	Kansas	Johnson	38.98472	-94.9766	KU	Spea bombifrons	2008					2	2				vertnet	accuracy code estimated on 11-2-1637	12:53.0			KUH	PreservedSpecimen		332100		Ingram, Paul			tissue - 100; ETOH - 1					5/26/2008	5	26		USA, Kansas, Johnson
554	DeSoto, W 79th Street, near boat access to KAW River	USA	Kansas	Johnson	38.98472	-94.9766	KU	Spea bombifrons	2008					2	2				vertnet	accuracy code estimated on 11-2-1638	13:32.0			KUH	PreservedSpecimen		332101		Ingram, Paul			tissue - 100; ETOH - 1					5/26/2008	5	26		USA, Kansas, Johnson
555	DeSoto, W 79th Street, near boat access to KAW River	USA	Kansas	Johnson	38.98472	-94.9766	KU	Spea bombifrons	2008					2	2				vertnet	accuracy code estimated on 11-2-1639	14:03.0			KUH	PreservedSpecimen		332102		Ingram, Paul			tissue - 100; ETOH - 1					5/26/2008	5	26		USA, Kansas, Johnson
556	DeSoto, W 79th Street, near boat access to KAW River	USA	Kansas	Johnson	38.98472	-94.9766	KU	Spea bombifrons	2008					2	2				vertnet	accuracy code estimated on 11-2-1640	14:40.0			KUH	PreservedSpecimen		332103		Ingram, Paul			tissue - 100; ETOH - 1					5/26/2008	5	26		USA, Kansas, Johnson
557	1 mi. E. Perry, Kansas River Flood Plain	United States	Kansas	Jefferson	39.0730556	-95.37	LACM	Spea bombifrons	1949					2	2				vertnet	accuracy code estimated on 11-2-364	2/8/2015		http://portal.vertnet.org/o/lacm/herps?id=90669	Herps	PreservedSpecimen		90669		R.B. Loomis	1	native						4/30/1949	4	30	4/30/1949	| USA | Kansas | Jefferson | | | |	USA | Kansas | Jefferson | 1 mi. E. Perry, Kansas River Flood Plain			NAD27	2470
558	17 mi. N. North Platte, Simants Ranch	United States	Nebraska	Lincoln	41.38219	-100.77083	LACM	Spea bombifrons	1951					2	2				vertnet	accuracy code estimated on 11-2-615	2/8/2015		http://portal.vertnet.org/o/lacm/herps?id=90990	Herps	PreservedSpecimen		90990	RL510626-8	R.B. Loomis & H.A. Dundee		native						6/26/1951	6	26	6/26/1951	| USA | Nebraska | Lincoln | | | |	USA | Nebraska | Lincoln | 17 mi. N. North Platte, Simants Ranch			NAD27	23089
559	1 mi W. jct. FR 115 & 874	United States	Texas	Winkler	31.95137	-102.98525	LACM	Spea bombifrons	1961					2	2				vertnet	accuracy code estimated on 11-2-354	2/8/2015		http://portal.vertnet.org/o/lacm/herps?id=65461	Herps	PreservedSpecimen		65461	1058	R.D. Worthington	1	native						6/3/1961	6	3	6/3/1961	| USA | Texas | Winkler | | | |	USA | Texas | Winkler | 1 mi W. jct. FR 115 & 874			NAD27	1679
560	1 mi W. jct. FR 115 & 874	United States	Texas	Winkler	31.95137	-102.98525	LACM	Spea bombifrons	1961					2	2				vertnet	accuracy code estimated on 11-2-355	2/8/2015		http://portal.vertnet.org/o/lacm/herps?id=65462	Herps	PreservedSpecimen		65462	1059	R.D. Worthington	1	native						6/3/1961	6	3	6/3/1961	| USA | Texas | Winkler | | | |	USA | Texas | Winkler | 1 mi W. jct. FR 115 & 874			NAD27	1679
561	1 mi W. jct. FR 115 & 874	United States	Texas	Winkler	31.95137	-102.98525	LACM	Spea bombifrons	1961					2	2				vertnet	accuracy code estimated on 11-2-356	2/8/2015		http://portal.vertnet.org/o/lacm/herps?id=65464	Herps	PreservedSpecimen		65464	1061	R.D. Worthington	1	native						6/3/1961	6	3	6/3/1961	| USA | Texas | Winkler | | | |	USA | Texas | Winkler | 1 mi W. jct. FR 115 & 874			NAD27	1679
562	1 mi W. jct. FR 115 & 874	United States	Texas	Winkler	31.95137	-102.98525	LACM	Spea bombifrons	1961					2	2				vertnet	accuracy code estimated on 11-2-357	2/8/2015		http://portal.vertnet.org/o/lacm/herps?id=65466	Herps	PreservedSpecimen		65466	1063	R.D. Worthington	1	native						6/3/1961	6	3	6/3/1961	| USA | Texas | Winkler | | | |	USA | Texas | Winkler | 1 mi W. jct. FR 115 & 874			NAD27	1679
563	1 mi W. jct. FR 115 & 874	United States	Texas	Winkler	31.95137	-102.98525	LACM	Spea bombifrons	1961					2	2				vertnet	accuracy code estimated on 11-2-358	2/8/2015		http://portal.vertnet.org/o/lacm/herps?id=65467	Herps	PreservedSpecimen		65467	1064	R.D. Worthington	1	native						6/3/1961	6	3	6/3/1961	| USA | Texas | Winkler | | | |	USA | Texas | Winkler | 1 mi W. jct. FR 115 & 874			NAD27	1679
564	1 mi W. jct. FR 115 & 874	United States	Texas	Winkler	31.95137	-102.98525	LACM	Spea bombifrons	1961					2	2				vertnet	accuracy code estimated on 11-2-359	2/8/2015		http://portal.vertnet.org/o/lacm/herps?id=65469	Herps	PreservedSpecimen		65469	1066	R.D. Worthington	1	native						6/3/1961	6	3	6/3/1961	| USA | Texas | Winkler | | | |	USA | Texas | Winkler | 1 mi W. jct. FR 115 & 874			NAD27	1679
565	1 mi W. jct. FR 115 & 874	United States	Texas	Winkler	31.95137	-102.98525	LACM	Spea bombifrons	1961					2	2				vertnet	accuracy code estimated on 11-2-360	2/8/2015		http://portal.vertnet.org/o/lacm/herps?id=65470	Herps	PreservedSpecimen		65470	1067	R.D. Worthington	1	native						6/3/1961	6	3	6/3/1961	| USA | Texas | Winkler | | | |	USA | Texas | Winkler | 1 mi W. jct. FR 115 & 874			NAD27	1679
566	1 mi W. jct. FR 115 & 874	United States	Texas	Winkler	31.95137	-102.98525	LACM	Spea bombifrons	1961					2	2				vertnet	accuracy code estimated on 11-2-361	2/8/2015		http://portal.vertnet.org/o/lacm/herps?id=65463	Herps	PreservedSpecimen		65463	1060	R.D. Worthington	1	native						6/3/1961	6	3	6/3/1961	| USA | Texas | Winkler | | | |	USA | Texas | Winkler | 1 mi W. jct. FR 115 & 874			NAD27	1679
567	1 mi W. jct. FR 115 & 874	United States	Texas	Winkler	31.95137	-102.98525	LACM	Spea bombifrons	1961					2	2				vertnet	accuracy code estimated on 11-2-362	2/8/2015		http://portal.vertnet.org/o/lacm/herps?id=65465	Herps	PreservedSpecimen		65465	1062	R.D. Worthington	1	native						6/3/1961	6	3	6/3/1961	| USA | Texas | Winkler | | | |	USA | Texas | Winkler | 1 mi W. jct. FR 115 & 874			NAD27	1679
568	1 mi W. jct. FR 115 & 874	United States	Texas	Winkler	31.95137	-102.98525	LACM	Spea bombifrons	1961					2	2				vertnet	accuracy code estimated on 11-2-363	2/8/2015		http://portal.vertnet.org/o/lacm/herps?id=65468	Herps	PreservedSpecimen		65468	1065	R.D. Worthington	1	native						6/3/1961	6	3	6/3/1961	| USA | Texas | Winkler | | | |	USA | Texas | Winkler | 1 mi W. jct. FR 115 & 874			NAD27	1679
569	1.5 mi W. jct. FR 115 & 874	United States	Texas	Winkler	31.9492	-102.9933	LACM	Spea bombifrons	1961					2	2				vertnet	accuracy code estimated on 11-2-369	2/8/2015		http://portal.vertnet.org/o/lacm/herps?id=65459	Herps	PreservedSpecimen		65459	1056	R.D. Worthington	1	native						6/3/1961	6	3	6/3/1961	| USA | Texas | Winkler | | | |	USA | Texas | Winkler | 1.5 mi W. jct. FR 115 & 874			NAD27	230
570	1.5 mi W. jct. FR 115 & 874	United States	Texas	Winkler	31.9492	-102.9933	LACM	Spea bombifrons	1961					2	2				vertnet	accuracy code estimated on 11-2-370	2/8/2015		http://portal.vertnet.org/o/lacm/herps?id=65460	Herps	PreservedSpecimen		65460	1057	R.D. Worthington	1	native						6/3/1961	6	3	6/3/1961	| USA | Texas | Winkler | | | |	USA | Texas | Winkler | 1.5 mi W. jct. FR 115 & 874			NAD27	230
571	1.5 mi W. jct. FR 115 & 874	United States	Texas	Winkler	31.9492	-102.9933	LACM	Spea bombifrons	1961					2	2				vertnet	accuracy code estimated on 11-2-371	2/8/2015		http://portal.vertnet.org/o/lacm/herps?id=65457	Herps	PreservedSpecimen		65457	1054	R.D. Worthington	1	native						6/3/1961	6	3	6/3/1961	| USA | Texas | Winkler | | | |	USA | Texas | Winkler | 1.5 mi W. jct. FR 115 & 874			NAD27	230
572	1.5 mi W. jct. FR 115 & 874	United States	Texas	Winkler	31.9492	-102.9933	LACM	Spea bombifrons	1961					2	2				vertnet	accuracy code estimated on 11-2-372	2/8/2015		http://portal.vertnet.org/o/lacm/herps?id=65458	Herps	PreservedSpecimen		65458	1055	R.D. Worthington	1	native						6/3/1961	6	3	6/3/1961	| USA | Texas | Winkler | | | |	USA | Texas | Winkler | 1.5 mi W. jct. FR 115 & 874			NAD27	230
573	2.5 mi NW inter. Dollarhide Rd. & Hy. 115 on 115	United States	Texas	Winkler	31.93123	-102.98791	LACM	Spea bombifrons	1961					2	2				vertnet	accuracy code estimated on 11-2-799	2/8/2015		http://portal.vertnet.org/o/lacm/herps?id=65455	Herps	PreservedSpecimen		65455	1050	R.D. Worthington	1	native						6/3/1961	6	3	6/3/1961	| USA | Texas | Winkler | | | |	USA | Texas | Winkler | 2.5 mi NW inter. Dollarhide Rd. & Hy. 115 on 115			NAD27	230
574	2.5 mi NW inter. Dollarhide Rd. & Hy. 115 on 115	United States	Texas	Winkler	31.93123	-102.98791	LACM	Spea bombifrons	1961					2	2				vertnet	accuracy code estimated on 11-2-800	2/8/2015		http://portal.vertnet.org/o/lacm/herps?id=65456	Herps	PreservedSpecimen		65456	1051	R.D. Worthington	1	native						6/3/1961	6	3	6/3/1961	| USA | Texas | Winkler | | | |	USA | Texas | Winkler | 2.5 mi NW inter. Dollarhide Rd. & Hy. 115 on 115			NAD27	230
575	3.8 mi NW jct Dollarhide Rd. & Hy 115 on 115	United States	Texas	Winkler	31.9455	-102.97408	LACM	Spea bombifrons	1961					2	2				vertnet	accuracy code estimated on 11-2-885	2/8/2015		http://portal.vertnet.org/o/lacm/herps?id=65472	Herps	PreservedSpecimen		65472	1053	R.D. Worthington	1	native						6/3/1961	6	3	6/3/1961	| USA | Texas | Winkler | | | |	USA | Texas | Winkler | 3.8 mi NW jct Dollarhide Rd. & Hy 115 on 115			NAD27	230
576	3.8 mi NW jct Dollarhide Rd. & Hy 115 on 115	United States	Texas	Winkler	31.9455	-102.97408	LACM	Spea bombifrons	1961					2	2				vertnet	accuracy code estimated on 11-2-886	2/8/2015		http://portal.vertnet.org/o/lacm/herps?id=65471	Herps	PreservedSpecimen		65471	1052	R.D. Worthington	1	native						6/3/1961	6	3	6/3/1961	| USA | Texas | Winkler | | | |	USA | Texas | Winkler | 3.8 mi NW jct Dollarhide Rd. & Hy 115 on 115			NAD27	230
577	1 mi N. Jct. US 70-80 E. on Jornada Rd.	United States	New Mexico	Do??a Ana	32.394356	-106.727018	LACM	Spea bombifrons	1962					2	2				vertnet	accuracy code estimated on 11-2-164	2/8/2015		http://portal.vertnet.org/o/lacm/herps?id=132611	Herps	PreservedSpecimen		132611	PAM 244	PA Medica	1	native						7/23/1962	7	23	7/23/1962	| USA | New Mexico | Dona Ana | | | |	USA | New Mexico | Dona Ana | 1 mi N. Jct. US 70-80 E. on Jornada Rd.			WGS84	252
578	1 mi N. Jct. US 70-80 E. on Jornada Rd.	United States	New Mexico	Do??a Ana	32.394356	-106.727018	LACM	Spea bombifrons	1962					2	2				vertnet	accuracy code estimated on 11-2-165	2/8/2015		http://portal.vertnet.org/o/lacm/herps?id=132612	Herps	PreservedSpecimen		132612	PAM 245	PA Medica	1	native						7/23/1962	7	23	7/23/1962	| USA | New Mexico | Dona Ana | | | |	USA | New Mexico | Dona Ana | 1 mi N. Jct. US 70-80 E. on Jornada Rd.			WGS84	252
579	1 mi N. Jct. US 70-80 E. on Jornada Rd.	United States	New Mexico	Do??a Ana	32.394356	-106.727018	LACM	Spea bombifrons	1962					2	2				vertnet	accuracy code estimated on 11-2-166	2/8/2015		http://portal.vertnet.org/o/lacm/herps?id=132613	Herps	PreservedSpecimen		132613	PAM 260	PA Medica	1	native						7/23/1962	7	23	7/23/1962	| USA | New Mexico | Dona Ana | | | |	USA | New Mexico | Dona Ana | 1 mi N. Jct. US 70-80 E. on Jornada Rd.			WGS84	252
580	0.2 mi. S Animas P.O. at Animas Store	United States	New Mexico	Hidalgo	31.945987	-108.80667	LACM	Spea bombifrons	1968					2	2				vertnet	accuracy code estimated on 11-2-45	2/8/2015		http://portal.vertnet.org/o/lacm/herps?id=90670	Herps	PreservedSpecimen		90670	680702-20	W.C. Welbourn	1	native						7/2/1968	7	2	7/2/1968	| USA | New Mexico | Hidalgo | | | |	USA | New Mexico | Hidalgo | 0.2 mi. S Animas P.O. at Animas Store			WGS84	311
581	5 miles S (by NM 11) Deming	United States	New Mexico	Luna	32.198234	-107.750955	LACM	Spea bombifrons	1974					2	2				vertnet	accuracy code estimated on 11-2-1134	2/8/2015		http://portal.vertnet.org/o/lacm/herps?id=123268	Herps	PreservedSpecimen		123268	1363	RN Shirley	1	native						8/7/1974	8	7	8/7/1974	| USA | NEW MEXICO | LUNA | | | |	USA | New Mexico | Luna | 5 miles S (by NM 11) Deming			WGS84	4542
582	5 miles S (by NM 11) Deming	United States	New Mexico	Luna	32.198234	-107.750955	LACM	Spea bombifrons	1974					2	2				vertnet	accuracy code estimated on 11-2-1135	2/8/2015		http://portal.vertnet.org/o/lacm/herps?id=123267	Herps	PreservedSpecimen		123267	1362	RN Shirley	1	native						8/7/1974	8	7	8/7/1974	| USA | NEW MEXICO | LUNA | | | |	USA | New Mexico | Luna | 5 miles S (by NM 11) Deming			WGS84	4542
583	13.9 mi (by Hwy 191) N Elfrida [1 mi (by Hwy 191) S jct with Hwy 181, E Grassy Valley Rd.]	United States	Arizona	Cochise	31.8859541	-109.6952756	LACM	Spea bombifrons	1999					2	2				vertnet	accuracy code estimated on 11-2-530	2/8/2015		http://portal.vertnet.org/o/lacm/herps?id=146160	Herps	PreservedSpecimen		146160	RLB 6521	R.L. Bezy	1	native						7/14/1999	7	14	7/14/1999	| USA | Arizona | Cochise | | | |	USA | Arizona | Cochise | 13.9 mi (by Hwy 191) N Elfrida [1 mi (by Hwy 191) S jct with Hwy 181, E Grassy Valley Rd.]			WGS84	1249
584	13.9 mi (by Hwy 191) N Elfrida [1 mi (by Hwy 191) S jct with Hwy 181, E Grassy Valley Rd.]	United States	Arizona	Cochise	31.8859541	-109.6952756	LACM	Spea bombifrons	1999					2	2				vertnet	accuracy code estimated on 11-2-531	2/8/2015		http://portal.vertnet.org/o/lacm/herps?id=146148	Herps	PreservedSpecimen		146148	RLB 6523	R.L. Bezy	1	native						7/14/1999	7	14	7/14/1999	| USA | Arizona | Cochise | | | |	USA | Arizona | Cochise | 13.9 mi (by Hwy 191) N Elfrida [1 mi (by Hwy 191) S jct with Hwy 181, E Grassy Valley Rd.]			WGS84	1249
585	13.9 mi (by Hwy 191) N Elfrida [1 mi (by Hwy 191) S jct with Hwy 181, E Grassy Valley Rd.]	United States	Arizona	Cochise	31.8859541	-109.6952756	LACM	Spea bombifrons	1999					2	2				vertnet	accuracy code estimated on 11-2-532	2/8/2015		http://portal.vertnet.org/o/lacm/herps?id=146156	Herps	PreservedSpecimen		146156	RLB 6522	R.L. Bezy	1	native						7/14/1999	7	14	7/14/1999	| USA | Arizona | Cochise | | | |	USA | Arizona | Cochise | 13.9 mi (by Hwy 191) N Elfrida [1 mi (by Hwy 191) S jct with Hwy 181, E Grassy Valley Rd.]			WGS84	1249
586	13.9 mi N Elfrieda	USA	Arizona	Cochise Co.	31.869197	-109.695068	LSU	Spea bombifrons	1961					2	2	within 1 mi		yes	Thesis								0												0
587	13.9 mi N Elfrida	USA	Arizona	Cochise Co.	31.869197	-109.695068	LSU	Spea bombifrons	1961					2	2	within 1 mi		yes	Thesis								0												0
588	2 mi NE Medde	USA	Kansas	Meade Co.	37.291908	-100.307303	LSU	Spea bombifrons	1965					2	2	within 1 mi		yes	Thesis								0												0
589	16 mi S Hebronville on Rd. 16	USA	Texas	Jim Hogg Co.	27.123404	-98.788009	LSU	Spea bombifrons	1971					2	2	within 1 mi		yes	Thesis								0												0
590	Texas: 2 mi E Lamesa on US 180, Dawson	United States	Texas	Dawson	32.71413	-101.93681	MCZ	Spea bombifrons	0					2	2				vertnet	accuracy code estimated on 11-2-2411	28:19.0	President and Fellows of Harvard College	http://mczbase.mcz.harvard.edu/guid/MCZ:Herp:A-66725	Herp	PreservedSpecimen		0	46018	Dr. John W. Olsen	1		whole animal (ethanol)	collector number=46018; muse location number=ZA66722				6/18/1966		0	18/6/1966-18/6/1966	North America, United States, Texas, Dawson				NAD27	2700.479232		32.71413d	-101.93681d
591	Texas: 2 mi E Lamesa on US 180, Dawson	United States	Texas	Dawson	32.71413	-101.93681	MCZ	Spea bombifrons	0					2	2				vertnet	accuracy code estimated on 11-2-2412	28:19.0	President and Fellows of Harvard College	http://mczbase.mcz.harvard.edu/guid/MCZ:Herp:A-66726	Herp	PreservedSpecimen		0	46019	Dr. John W. Olsen	1		whole animal (ethanol)	collector number=46019; muse location number=ZA66722				6/18/1966		0	18/6/1966-18/6/1966	North America, United States, Texas, Dawson				NAD27	2700.479232		32.71413d	-101.93681d
592	Texas: 2 mi E Lamesa on US 180, Dawson	United States	Texas	Dawson	32.71413	-101.93681	MCZ	Spea bombifrons	0					2	2				vertnet	accuracy code estimated on 11-2-2413	28:19.0	President and Fellows of Harvard College	http://mczbase.mcz.harvard.edu/guid/MCZ:Herp:A-66727	Herp	PreservedSpecimen		0	46020	Dr. John W. Olsen	1		whole animal (ethanol)	collector number=46020; muse location number=ZA66722				6/18/1966		0	18/6/1966-18/6/1966	North America, United States, Texas, Dawson				NAD27	2700.479232		32.71413d	-101.93681d
593	Texas: 2 mi E Lamesa on US 180, Dawson	United States	Texas	Dawson	32.71413	-101.93681	MCZ	Spea bombifrons	0					2	2				vertnet	accuracy code estimated on 11-2-2414	28:19.0	President and Fellows of Harvard College	http://mczbase.mcz.harvard.edu/guid/MCZ:Herp:A-66728	Herp	PreservedSpecimen		0		Dr. John W. Olsen	1		whole animal (ethanol)	muse location number=ZA66722				6/18/1966		0	18/6/1966-18/6/1966	North America, United States, Texas, Dawson				NAD27	2700.479232		32.71413d	-101.93681d
594	Texas: 2 mi E Lamesa on US 180, Dawson	United States	Texas	Dawson	32.71413	-101.93681	MCZ	Spea bombifrons	0					2	2				vertnet	accuracy code estimated on 11-2-2415	28:19.0	President and Fellows of Harvard College	http://mczbase.mcz.harvard.edu/guid/MCZ:Herp:A-66722	Herp	PreservedSpecimen		0	46015	Dr. John W. Olsen	1		whole animal (ethanol)	collector number=46015; muse location number=ZA66722				6/18/1966		0	18/6/1966-18/6/1966	North America, United States, Texas, Dawson				NAD27	2700.479232		32.71413d	-101.93681d
595	Texas: 2 mi E Lamesa on US 180, Dawson	United States	Texas	Dawson	32.71413	-101.93681	MCZ	Spea bombifrons	0					2	2				vertnet	accuracy code estimated on 11-2-2416	28:19.0	President and Fellows of Harvard College	http://mczbase.mcz.harvard.edu/guid/MCZ:Herp:A-66723	Herp	PreservedSpecimen		0	46016	Dr. John W. Olsen	1		whole animal (ethanol)	collector number=46016; muse location number=ZA66722				6/18/1966		0	18/6/1966-18/6/1966	North America, United States, Texas, Dawson				NAD27	2700.479232		32.71413d	-101.93681d
596	Texas: 2 mi E Lamesa on US 180, Dawson	United States	Texas	Dawson	32.71413	-101.93681	MCZ	Spea bombifrons	0					2	2				vertnet	accuracy code estimated on 11-2-2417	28:19.0	President and Fellows of Harvard College	http://mczbase.mcz.harvard.edu/guid/MCZ:Herp:A-66724	Herp	PreservedSpecimen		0	46017	Dr. John W. Olsen	1		whole animal (ethanol)	collector number=46017; muse location number=ZA66722				6/18/1966		0	18/6/1966-18/6/1966	North America, United States, Texas, Dawson				NAD27	2700.479232		32.71413d	-101.93681d
597	USA: Kansas: Douglas Co: Lawrence: Lawrence Municipal Airport.	United States	Kansas	Douglas	39.00640106	-95.22275543	MCZ	Spea bombifrons	0					2	2				vertnet	accuracy code estimated on 11-2-2440	54:42.0	President and Fellows of Harvard College	http://mczbase.mcz.harvard.edu/guid/MCZ:Herp:A-117560	Herp	PreservedSpecimen		0		Dr. Pere Alberch	1		whole animal (ethanol)	muse location number=ZA117560				1982-01-01/1982-12-31		0	0/0/1982-0/0/1982	North America, United States, Kansas, Douglas				WGS84	695.236608		39.00640106d	-95.22275543d
598	USA: Kansas: Douglas Co: Lawrence: Lawrence Municipal Airport.	United States	Kansas	Douglas	39.00640106	-95.22275543	MCZ	Spea bombifrons	0					2	2				vertnet	accuracy code estimated on 11-2-2441	54:42.0	President and Fellows of Harvard College	http://mczbase.mcz.harvard.edu/guid/MCZ:Herp:A-117561	Herp	PreservedSpecimen		0		Dr. Pere Alberch	1		whole animal (ethanol)	muse location number=ZA117560				1982-01-01/1982-12-31		0	0/0/1982-0/0/1982	North America, United States, Kansas, Douglas				WGS84	695.236608		39.00640106d	-95.22275543d
599	USA: Kansas: Douglas Co: Lawrence: Lawrence Municipal Airport.	United States	Kansas	Douglas	39.00640106	-95.22275543	MCZ	Spea bombifrons	0					2	2				vertnet	accuracy code estimated on 11-2-2442	54:42.0	President and Fellows of Harvard College	http://mczbase.mcz.harvard.edu/guid/MCZ:Herp:A-117562	Herp	PreservedSpecimen		0		Dr. Pere Alberch	1		whole animal (ethanol)	muse location number=ZA117560				1982-01-01/1982-12-31		0	0/0/1982-0/0/1982	North America, United States, Kansas, Douglas				WGS84	695.236608		39.00640106d	-95.22275543d
600	USA: Kansas: Douglas Co: Lawrence: Lawrence Municipal Airport.	United States	Kansas	Douglas	39.00640106	-95.22275543	MCZ	Spea bombifrons	0					2	2				vertnet	accuracy code estimated on 11-2-2443	54:42.0	President and Fellows of Harvard College	http://mczbase.mcz.harvard.edu/guid/MCZ:Herp:A-117563	Herp	PreservedSpecimen		0		Dr. Pere Alberch	1		whole animal (ethanol)	muse location number=ZA117560				1982-01-01/1982-12-31		0	0/0/1982-0/0/1982	North America, United States, Kansas, Douglas				WGS84	695.236608		39.00640106d	-95.22275543d
601	2 MI E CEDAR CITY	USA	Missouri	Callaway	38.597214	-92.142341	MPM	Spea bombifrons	1970					2	2	within 1 mi		yes	Thesis								0												0
602	4 MI E CEDAR CITY	USA	Missouri	Callaway	38.597197	-92.105242	MPM	Spea bombifrons	1970					2	2	within 1 mi		yes	Thesis								0												0
603	VICINITY OF CUBA; T20N R06W Sec. 34 NW4	USA	New Mexico	Mckinley	35.918469	-107.457731	MPM	Spea bombifrons	1981				no in vicinity of Cuba (29 mi away)	2	2	within 1 mi		yes	Thesis								0												0
604	2 mi N Alameda	USA	New Mexico	Sandoval	35.215682	-106.6175	MSB	Spea bombifrons	1948	.	.			2	2	within 1 mi		yes	Thesis								0												0
605	5 mi S & 1.5 mi E Estancia	USA	New Mexico	Torrance	34.685577	-106.02897	MSB	Spea bombifrons	1956	.	.			2	2	within 1 mi		yes	Thesis								0												0
606	Approx 3 mi S & 3 mi E Counselor	USA	New Mexico	Sandoval	36.209158	-107.403295	MSB	Spea bombifrons	1960	.	.			2	2	within 1 mi		yes	Thesis								0												0
607	0.7 mi W Animas, US 85	USA	New Mexico	Hidalgo	31.948889	-108.818643	MSB	Spea bombifrons	1961	.	.			2	2	within 1 mi		yes	Thesis								0												0
608	4.5 mi NE Slaton, Brazos Canyon	USA	Texas	Lubbock	33.483378	-101.587732	MSB	Spea bombifrons	1963	.	.			2	2	within 1 mi		yes	Thesis								0												0
609	1 mi S Abeytas	USA	New Mexico	Socorro	34.452993	-106.81083	MSB	Spea bombifrons	1965	.	.			2	2	within 1 mi		yes	Thesis								0												0
610	9.7 miles S on 39 from junction 39 & 54, S. of Logan	USA	New Mexico	Quay	35.272685	-103.511496	MSB	Spea bombifrons	1965	.	.			2	2	within 1 mi		yes	Thesis								0												0
611	6 mi. W. of Los Lunas on N.M. Hwy. 6	USA	New Mexico	Valencia	34.819074	-106.835508	MSB	Spea bombifrons	1969	.	.			2	2	within 1 mi		yes	Thesis								0												0
612	8.1 mi W of Los Lunas via NM 6	USA	New Mexico	Valencia	34.806026	-106.875888	MSB	Spea bombifrons	1969	.	.			2	2	within 1 mi		yes	Thesis								0												0
613	8.1 mi. W of Los Lunas on NM 6	USA	New Mexico	Valencia	34.806026	-106.875888	MSB	Spea bombifrons	1969	.	.			2	2	within 2 mi		yes	Thesis								0												0
614	NM18, 2 mi. E of Ragland	USA	New Mexico	Quay	34.822495	-103.706328	MSB	Spea bombifrons	1969	.	.			2	2	within .5 mi		yes	Thesis								0												0
615	NM18, 5 mi. E of Ragland	USA	New Mexico	Quay	34.822468	-103.653315	MSB	Spea bombifrons	1969	.	.			2	2	within .5 mi		yes	Thesis								0												0
616	NM18, 6 mi. E of Ragland	USA	New Mexico	Quay	34.822454	-103.635643	MSB	Spea bombifrons	1969	.	.			2	2	within .5 mi		yes	Thesis								0												0
617	1.6 Rd mi N of Newcomb via US 666	USA	New Mexico	San Juan	36.28472	-108.70528	MSB	Spea bombifrons	1969	.	.			2	2	within 1 mi		yes	Thesis								0												0
618	12 Rd mi E of Vaughn via US 60	USA	New Mexico	Guadalupe	34.563891	-105.026622	MSB	Spea bombifrons	1969	.	.			2	2	within 1mi		yes	Thesis								0												0
619	35 Rd mi W of Fort Sumner via US 60	USA	New Mexico	De Baca	34.504069	-104.835179	MSB	Spea bombifrons	1969	.	.			2	2	within 1 mi		yes	Thesis								0												0
620	4.2 Rd mi SE of Counselor via NM 44	USA	New Mexico	Sandoval	36.191491	-107.385971	MSB	Spea bombifrons	1969	.	.			2	2	within 1 mi		yes	Thesis								0												0
621	US Hwy.60, 1.3 rd. mi. W of Willard	USA	New Mexico	Torrance	34.598592	-106.051144	MSB	Spea bombifrons	1969	.	.			2	2	within 1 mi		yes	Thesis								0												0
622	US Hwy.60, 2.9 rd. mi. E of Willard	USA	New Mexico	Torrance	34.578375	-105.985084	MSB	Spea bombifrons	1969	.	.			2	2	within 1 mi		yes	Thesis								0												0
623	US Hwy.60, 4.1 rd. mi. E of Willard	USA	New Mexico	Torrance	34.576226	-105.965106	MSB	Spea bombifrons	1969	.	.			2	2	within 1 mi		yes	Thesis								0												0
624	US Hwy.60, 4.2 rd. mi. E of Willard	USA	New Mexico	Torrance	34.576693	-105.963904	MSB	Spea bombifrons	1969	.	.			2	2	within 1 mi		yes	Thesis								0												0
625	7 miles N. of Espanola on US 84	USA	New Mexico	Rio Arriba	36.09919	-106.139486	MSB	Spea bombifrons	1970	.	.			2	2	within 1 mi		yes	Thesis								0												0
626	16.7 Rd mi N of Willard via NM 41	USA	New Mexico	Torrance	34.842784	-106.053362	MSB	Spea bombifrons	1970	.	.			2	2	within 1 mi		yes	Thesis								0												0
627	22.7 Rd mi via US 60, W of Magdalena	USA	New Mexico	Socorro	34.105337	-107.624809	MSB	Spea bombifrons	1970	.	.			2	2	within 1 mi		yes	Thesis								0												0
628	24.4 Rd mi via US 60, W of Magdalena	USA	New Mexico	Socorro	34.108868	-107.653132	MSB	Spea bombifrons	1970	.	.			2	2	within 1 mi		yes	Thesis								0												0
629	24.6 Rd mi W of Magdalena via US 60	USA	New Mexico	Socorro	34.109691	-107.657523	MSB	Spea bombifrons	1970	.	.			2	2	within 1 mi		yes	Thesis								0												0
630	15 mi S Animas on Hwy 338	USA	New Mexico	Hidalgo	31.736882	-108.821563	MSB	Spea bombifrons	1974	.	.			2	2	within 1 mi		yes	Thesis								0												0
631	Peloncillo Mts. Antelope Pass, along NM Hwy.9, 8.9 mi W Animas (jct. NM Hwy.338)	USA	New Mexico	Hidalgo	31.936372	-108.955877	MSB	Spea bombifrons	1983	.	.			2	2	within 1 mi		yes	Thesis								0												0
632	US Hwy.80, 5 mi. S Rodeo	USA	New Mexico	Hidalgo	31.773487	-109.070575	MSB	Spea bombifrons	1983	.	.			2	2	within 1 mi		yes	Thesis								0												0
633	3 miles S., 3 miles W. of Farley, jct US Hwy.56/CaRd. C41	USA	NM	Colfax	36.307313	-104.092799	MSB	Spea bombifrons	1992	.	.	GE		2	2	within 1 mi		yes	Thesis								0												0
634	5 mi. S and 2 mi. E of Sunshine (18 mi. NW Columbus on NM 11)	USA	New Mexico	Luna	32.073823	-107.74086	MSB	Spea bombifrons	1992	.	.	GE		2	2	within 1 mi		yes	Thesis								0												0
635	NM SH 88 (= NM SH 267), ca. 3 mi. W Portales temporary lake across Hwy.	USA	New Mexico	Roosevelt	34.186099	-103.386506	MSB	Spea bombifrons	1993	.	.	GE		2	2	within 1 mi		yes	Thesis								0												0
636	NM Hwy. 469, 11.9 rd. mi. SE Logan	USA	New Mexico	Quay	35.222696	-103.331279	MSB	Spea bombifrons	1993	.	.	GE		2	2	within 1 mi		yes	Thesis								0												0
637	4.5-6.5 mi SE (by road) Portal	United States	Arizona	Cochise County	31.878	-109.0604	MVZ	Spea bombifrons	1956					2	2				vertnet	accuracy code estimated on 11-2-1045			http://arctos.database.museum/guid/MVZ:Herp:66938	Amphibian and reptile specimens	PreservedSpecimen		66938	8027	Collector(s): Robert C. Stebbins	1	wild caught	whole organism (ethanol)	collector number=8027	4200-4400 FT ELEVATION	http://arctos.database.museum/guid/MVZ:Herp:66938		7/26/1956	7	26	26-Jul-56	North America, United States, Arizona, Cochise County	4.5-6.5 mi SE [Rd.] Portal	Gary W. Shugart		North American Datum 1927	2589.434496	31.878/-109.0604
638	4.5-6.5 mi SE (by road) Portal	United States	Arizona	Cochise County	31.878	-109.0604	MVZ	Spea bombifrons	1956					2	2				vertnet	accuracy code estimated on 11-2-1046			http://arctos.database.museum/guid/MVZ:Herp:66939	Amphibian and reptile specimens	PreservedSpecimen		66939	8028	Collector(s): Robert C. Stebbins	1	wild caught	whole organism (ethanol)	collector number=8028	4200-4400 FT ELEVATION	http://arctos.database.museum/guid/MVZ:Herp:66939		7/26/1956	7	26	26-Jul-56	North America, United States, Arizona, Cochise County	4.5-6.5 mi SE [Rd.] Portal	Gary W. Shugart		North American Datum 1927	2589.434496	31.878/-109.0604
639	U.S. Hwy. 260 near Petrified Forest	United States	Arizona	Apache County	35.9089	-109.5797	MVZ	Spea bombifrons	1957					2	2				vertnet	accuracy code estimated on 11-2-2437	25:29.0		http://arctos.database.museum/guid/MVZ:Herp:66241	Amphibian and reptile specimens	PreservedSpecimen		66241		Collector(s): Theodore J. Papenfuss	1	wild caught	whole organism (ethanol)			http://arctos.database.museum/guid/MVZ:Herp:66241		9/4/1957	9	4	4-Sep-57	North America, United States, Arizona, Apache County	U.S. Hwy. 260 near Petrified Forest	Gary W. Shugart		North American Datum 1927	2830.836096	35.9089/-109.5797
640	headquarters, Jornada Experimental Range	United States	New Mexico	Dona Ana County	32.6172276	-106.7404471	MVZ	Spea bombifrons	1958					2	2				vertnet	accuracy code estimated on 11-2-1687	36:18.0		http://arctos.database.museum/guid/MVZ:Herp:67507	Amphibian and reptile specimens	PreservedSpecimen		67507	289	Collector(s): Ralph J. Raitt	1	wild caught	whole organism (ethanol)	collector number=289		http://arctos.database.museum/guid/MVZ:Herp:67507		5/26/1958	5	26	26-May-58	North America, United States, New Mexico, Dona Ana County	Headquarters, Jornada Experimental Range	Maria Rubio		North American Datum 1927		32.6172276/-106.7404471
641	headquarters, Jornada Experimental Range	United States	New Mexico	Dona Ana County	32.6172276	-106.7404471	MVZ	Spea bombifrons	1958					2	2				vertnet	accuracy code estimated on 11-2-1688	36:18.0		http://arctos.database.museum/guid/MVZ:Herp:67508	Amphibian and reptile specimens	PreservedSpecimen		67508	290	Collector(s): Ralph J. Raitt	1	wild caught	whole organism (ethanol)	collector number=290		http://arctos.database.museum/guid/MVZ:Herp:67508		5/26/1958	5	26	26-May-58	North America, United States, New Mexico, Dona Ana County	Headquarters, Jornada Experimental Range	Maria Rubio		North American Datum 1927		32.6172276/-106.7404471
642	headquarters, Jornada Experimental Range	United States	New Mexico	Dona Ana County	32.6172276	-106.7404471	MVZ	Spea bombifrons	1958					2	2				vertnet	accuracy code estimated on 11-2-1689	36:18.0		http://arctos.database.museum/guid/MVZ:Herp:67509	Amphibian and reptile specimens	PreservedSpecimen		67509	291	Collector(s): Ralph J. Raitt	1	wild caught	whole organism (ethanol)	collector number=291		http://arctos.database.museum/guid/MVZ:Herp:67509		5/26/1958	5	26	26-May-58	North America, United States, New Mexico, Dona Ana County	Headquarters, Jornada Experimental Range	Maria Rubio		North American Datum 1927		32.6172276/-106.7404471
643	headquarters, Jornada Experimental Range	United States	New Mexico	Dona Ana County	32.6172276	-106.7404471	MVZ	Spea bombifrons	1958					2	2				vertnet	accuracy code estimated on 11-2-1690	36:18.0		http://arctos.database.museum/guid/MVZ:Herp:67510	Amphibian and reptile specimens	PreservedSpecimen		67510	292	Collector(s): Ralph J. Raitt	1	wild caught	whole organism (ethanol)	collector number=292		http://arctos.database.museum/guid/MVZ:Herp:67510		5/26/1958	5	26	26-May-58	North America, United States, New Mexico, Dona Ana County	Headquarters, Jornada Experimental Range	Maria Rubio		North American Datum 1927		32.6172276/-106.7404471
644	headquarters, Jornada Experimental Range	United States	New Mexico	Dona Ana County	32.6172276	-106.7404471	MVZ	Spea bombifrons	1958					2	2				vertnet	accuracy code estimated on 11-2-1691	36:18.0		http://arctos.database.museum/guid/MVZ:Herp:67511	Amphibian and reptile specimens	PreservedSpecimen		67511	293	Collector(s): Ralph J. Raitt	1	wild caught	whole organism (ethanol)	collector number=293		http://arctos.database.museum/guid/MVZ:Herp:67511		5/26/1958	5	26	26-May-58	North America, United States, New Mexico, Dona Ana County	Headquarters, Jornada Experimental Range	Maria Rubio		North American Datum 1927		32.6172276/-106.7404471
645	headquarters, Jornada Experimental Range	United States	New Mexico	Dona Ana County	32.6172276	-106.7404471	MVZ	Spea bombifrons	1958					2	2				vertnet	accuracy code estimated on 11-2-1692	36:18.0		http://arctos.database.museum/guid/MVZ:Herp:67512	Amphibian and reptile specimens	PreservedSpecimen		67512	294	Collector(s): Ralph J. Raitt	1	wild caught	whole organism (ethanol)	collector number=294		http://arctos.database.museum/guid/MVZ:Herp:67512		5/26/1958	5	26	26-May-58	North America, United States, New Mexico, Dona Ana County	Headquarters, Jornada Experimental Range	Maria Rubio		North American Datum 1927		32.6172276/-106.7404471
646	headquarters, Jornada Experimental Range	United States	New Mexico	Dona Ana County	32.6172276	-106.7404471	MVZ	Spea bombifrons	1958					2	2				vertnet	accuracy code estimated on 11-2-1693	36:18.0		http://arctos.database.museum/guid/MVZ:Herp:67513	Amphibian and reptile specimens	PreservedSpecimen		67513	295	Collector(s): Ralph J. Raitt	1	wild caught	whole organism (ethanol)	collector number=295		http://arctos.database.museum/guid/MVZ:Herp:67513		5/26/1958	5	26	26-May-58	North America, United States, New Mexico, Dona Ana County	Headquarters, Jornada Experimental Range	Maria Rubio		North American Datum 1927		32.6172276/-106.7404471
647	headquarters, Jornada Experimental Range	United States	New Mexico	Dona Ana County	32.6172276	-106.7404471	MVZ	Spea bombifrons	1958					2	2				vertnet	accuracy code estimated on 11-2-1694	36:18.0		http://arctos.database.museum/guid/MVZ:Herp:67514	Amphibian and reptile specimens	PreservedSpecimen		67514	296	Collector(s): Ralph J. Raitt	1	wild caught	whole organism (ethanol)	collector number=296		http://arctos.database.museum/guid/MVZ:Herp:67514		5/26/1958	5	26	26-May-58	North America, United States, New Mexico, Dona Ana County	Headquarters, Jornada Experimental Range	Maria Rubio		North American Datum 1927		32.6172276/-106.7404471
648	headquarters, Jornada Experimental Range	United States	New Mexico	Dona Ana County	32.6172276	-106.7404471	MVZ	Spea bombifrons	1958					2	2				vertnet	accuracy code estimated on 11-2-1695	36:18.0		http://arctos.database.museum/guid/MVZ:Herp:67515	Amphibian and reptile specimens	PreservedSpecimen		67515	297	Collector(s): Ralph J. Raitt	1	wild caught	whole organism (ethanol)	collector number=297		http://arctos.database.museum/guid/MVZ:Herp:67515		5/26/1958	5	26	26-May-58	North America, United States, New Mexico, Dona Ana County	Headquarters, Jornada Experimental Range	Maria Rubio		North American Datum 1927		32.6172276/-106.7404471
649	headquarters, Jornada Experimental Range	United States	New Mexico	Dona Ana County	32.6172276	-106.7404471	MVZ	Spea bombifrons	1958					2	2				vertnet	accuracy code estimated on 11-2-1696	36:18.0		http://arctos.database.museum/guid/MVZ:Herp:67516	Amphibian and reptile specimens	PreservedSpecimen		67516	298	Collector(s): Ralph J. Raitt	1	wild caught	whole organism (ethanol)	collector number=298		http://arctos.database.museum/guid/MVZ:Herp:67516		5/26/1958	5	26	26-May-58	North America, United States, New Mexico, Dona Ana County	Headquarters, Jornada Experimental Range	Maria Rubio		North American Datum 1927		32.6172276/-106.7404471
650	headquarters, Jornada Experimental Range	United States	New Mexico	Dona Ana County	32.6172276	-106.7404471	MVZ	Spea bombifrons	1958					2	2				vertnet	accuracy code estimated on 11-2-1697	36:18.0		http://arctos.database.museum/guid/MVZ:Herp:67517	Amphibian and reptile specimens	PreservedSpecimen		67517	299	Collector(s): Ralph J. Raitt	1	wild caught	whole organism (ethanol)	collector number=299		http://arctos.database.museum/guid/MVZ:Herp:67517		5/26/1958	5	26	26-May-58	North America, United States, New Mexico, Dona Ana County	Headquarters, Jornada Experimental Range	Maria Rubio		North American Datum 1927		32.6172276/-106.7404471
651	headquarters, Jornada Experimental Range	United States	New Mexico	Dona Ana County	32.6172276	-106.7404471	MVZ	Spea bombifrons	1958					2	2				vertnet	accuracy code estimated on 11-2-1698	36:18.0		http://arctos.database.museum/guid/MVZ:Herp:67518	Amphibian and reptile specimens	PreservedSpecimen		67518	300	Collector(s): Ralph J. Raitt	1	wild caught	whole organism (ethanol)	collector number=300		http://arctos.database.museum/guid/MVZ:Herp:67518		5/26/1958	5	26	26-May-58	North America, United States, New Mexico, Dona Ana County	Headquarters, Jornada Experimental Range	Maria Rubio		North American Datum 1927		32.6172276/-106.7404471
652	Arroyo El Meste??o, Sierra El Nido	Mexico	Chihuahua		29.39209694	-106.8987178	MVZ	Spea bombifrons	1961					2	2				vertnet	accuracy code estimated on 11-2-1312	52:01.0		http://arctos.database.museum/guid/MVZ:Herp:72784	Amphibian and reptile specimens	PreservedSpecimen		72784	3246	Collector(s): James D. Anderson	1	wild caught	whole organism (ethanol)	collector number=3246	LOT OF 5 TADPOLES	http://arctos.database.museum/guid/MVZ:Herp:72784		8/25/1961	8	25	25-Aug-61	North America, Mexico, Chihuahua	Arroyo Mesteno, Sierra del Nido	Alejandra N????ez Merchand	CONABIO suggests: Chihuahua ; Namiquipa ; Arroyo El Meste??o, Sierra El Nido	North American Datum 1927	30699	29.3920969444/-106.8987177777
653	Portal Rd., 0.5 mi W Hwy. 80	United States	New Mexico	Hidalgo County	31.8707	-109.0432	MVZ	Spea bombifrons	1970					2	2				vertnet	accuracy code estimated on 11-2-2230	56:33.0		http://arctos.database.museum/guid/MVZ:Herp:96838	Amphibian and reptile specimens	PreservedSpecimen		96838	726	Collector(s): Stephen B. Ruth	1	wild caught	whole organism (ethanol)	collector number=726		http://arctos.database.museum/guid/MVZ:Herp:96838		6/6/1970	6	6	6-Jun-70	North America, United States, New Mexico, Hidalgo County	Portal Rd., 0.5 mi W Hwy. 80	Gary W. Shugart		North American Datum 1927	819.156096	31.8707/-109.0432
654	4.0 mi E Utah state line on Hwy. 41	United States	Colorado	Montezuma County	37.10162981	-109.0097963	MVZ	Spea bombifrons	1981					2	2				vertnet	accuracy code estimated on 11-2-1038	58:10.0		http://arctos.database.museum/guid/MVZ:Herp:180264	Amphibian and reptile specimens	PreservedSpecimen		180264	162	Collector(s): J. Robert Macey	1	wild caught	whole organism (ethanol)	collector number=162		http://arctos.database.museum/guid/MVZ:Herp:180264		8/29/1981	8	29	29-Aug-81	North America, United States, Colorado, Montezuma County	4.0 mi E Utah State line on Hwy. 41	Mindy R. Williamson		North American Datum 1927	500	4113474N 143611E ZONE 13N
655	5 mi S Las Animas, Hwy. 101	United States	Colorado	Bent County	37.99916006	-103.1887976	MVZ	Spea bombifrons	1988					2	2				vertnet	accuracy code estimated on 11-2-1113			http://arctos.database.museum/guid/MVZ:Herp:211813	Amphibian and reptile specimens	PreservedSpecimen		211813	17	Collector(s): John J. Wiens	1	wild caught	whole organism (ethanol)	collector number=17		http://arctos.database.museum/guid/MVZ:Herp:211813		7/17/1988	7	17	17-Jul-88	North America, United States, Colorado, Bent County	5 mi S Las Animas, Hwy. 101	Mindy R. Williamson		North American Datum 1927	1000	4207065N 659031E ZONE 13N
656	5 mi S Las Animas, Hwy. 101	United States	Colorado	Bent County	37.99916006	-103.1887976	MVZ	Spea bombifrons	1988					2	2				vertnet	accuracy code estimated on 11-2-1114			http://arctos.database.museum/guid/MVZ:Herp:211814	Amphibian and reptile specimens	PreservedSpecimen		211814	18	Collector(s): John J. Wiens	1	wild caught	whole organism (ethanol)	collector number=18		http://arctos.database.museum/guid/MVZ:Herp:211814		7/17/1988	7	17	17-Jul-88	North America, United States, Colorado, Bent County	5 mi S Las Animas, Hwy. 101	Mindy R. Williamson		North American Datum 1927	1000	4207065N 659031E ZONE 13N
657	5 mi S Las Animas, Hwy. 101	United States	Colorado	Bent County	37.99916006	-103.1887976	MVZ	Spea bombifrons	1988					2	2				vertnet	accuracy code estimated on 11-2-1115			http://arctos.database.museum/guid/MVZ:Herp:211815	Amphibian and reptile specimens	PreservedSpecimen		211815	19	Collector(s): John J. Wiens	1	wild caught	whole organism (ethanol)	collector number=19		http://arctos.database.museum/guid/MVZ:Herp:211815		7/17/1988	7	17	17-Jul-88	North America, United States, Colorado, Bent County	5 mi S Las Animas, Hwy. 101	Mindy R. Williamson		North American Datum 1927	1000	4207065N 659031E ZONE 13N
658	5 mi S Las Animas, Hwy. 101	United States	Colorado	Bent County	37.99916006	-103.1887976	MVZ	Spea bombifrons	1988					2	2				vertnet	accuracy code estimated on 11-2-1116			http://arctos.database.museum/guid/MVZ:Herp:211816	Amphibian and reptile specimens	PreservedSpecimen		211816	20	Collector(s): John J. Wiens	1	wild caught	whole organism (ethanol)	collector number=20		http://arctos.database.museum/guid/MVZ:Herp:211816		7/17/1988	7	17	17-Jul-88	North America, United States, Colorado, Bent County	5 mi S Las Animas, Hwy. 101	Mindy R. Williamson		North American Datum 1927	1000	4207065N 659031E ZONE 13N
659	5 mi S Las Animas, Hwy. 101	United States	Colorado	Bent County	37.99916006	-103.1887976	MVZ	Spea bombifrons	1988					2	2				vertnet	accuracy code estimated on 11-2-1117			http://arctos.database.museum/guid/MVZ:Herp:211817	Amphibian and reptile specimens	PreservedSpecimen		211817	21	Collector(s): John J. Wiens	1	wild caught	whole organism (ethanol)	collector number=21		http://arctos.database.museum/guid/MVZ:Herp:211817		7/17/1988	7	17	17-Jul-88	North America, United States, Colorado, Bent County	5 mi S Las Animas, Hwy. 101	Mindy R. Williamson		North American Datum 1927	1000	4207065N 659031E ZONE 13N
660	field ditch on S side of Hwy. 94, 3.50 km W Wainwright	United States	Missouri	Callaway County	38.5824	-92.10697	MVZ	Spea bombifrons	1995					2	2				vertnet	accuracy code estimated on 11-2-1659	21:47.0		http://arctos.database.museum/guid/MVZ:Herp:240064	Amphibian and reptile specimens	PreservedSpecimen		240064	14367	Collector(s): Richard D. Sage	1	wild caught	whole organism (ethanol)	collector number=14367		http://arctos.database.museum/guid/MVZ:Herp:240064		5/7/1995	5	7	7-May-95	North America, United States, Missouri, Callaway County	calling in field ditch on S side of Hwy 94, 3.50 km W Wainwright, 540 ft. elev., Callaway Co., Missouri	Rebecca N. Fong		World Geodetic System 1984	3000	38.5824/-92.10697
661	10 mi. S Gordon	U.S.A.	Nebraska	Sheridan	42.653747	-102.202801	Nebraska	Spea bombifrons	1941			GE		2	2	within 1 mi		yes	Thesis								0												0
662	1 mi. N Lincoln	U.S.A.	Nebraska	Lancaster	40.832098	-96.704076	Nebraska	Spea bombifrons	1942			GE		2	2	within 1 mi		yes	Thesis								0												0
663	Valley View, Vermillion; Window Well	U.S.A.	South Dakota	Clay	42.771731	-96.917357	Nebraska	Spea bombifrons	1956			GE	on Valley View Rd	2	2	within 1 mi		yes	Thesis								0												0
664	2 mi. n of Vermillion; On Highway on Rainy Night	U.S.A.	South Dakota	Clay	42.815538	-96.953229	Nebraska	Spea bombifrons	1957			GE	by road	2	2	within 1 mi		yes	Thesis								0												0
665	4 mi. W of Centerville on 19A; On Highway	U.S.A.	South Dakota	Turner	43.112005	-97.039231	Nebraska	Spea bombifrons	1957			GE	by road	2	2	within 1 mi		yes	Thesis								0												0
666	5 mi. S of Beresford	U.S.A.	South Dakota	Union	43.003237	-96.776458	Nebraska	Spea bombifrons	1957			GE	by road	2	2	within 1 mi		yes	Thesis								0												0
667	6 mi. N Vermillion; On Road	U.S.A.	South Dakota	Clay	42.876359	-96.924382	Nebraska	Spea bombifrons	1957			GE		2	2	within 1 mi		yes	Thesis								0												0
668	1 mi. E of Alcester	U.S.A.	South Dakota	Union	43.025672	-96.604598	Nebraska	Spea bombifrons	1958			GE		2	2	within 1 mi		yes	Thesis								0												0
669	Oil Hwy, 1 mi. E of Utica	U.S.A.	South Dakota	Yankton	42.981489	-97.476778	Nebraska	Spea bombifrons	1958			GE	by road	2	2	within 1 mi		yes	Thesis								0												0
670	Oil Hwy, 5 mi. N of Hurley on Hwy 19	U.S.A.	South Dakota	Turner	43.357626	-97.08243	Nebraska	Spea bombifrons	1958			GE	by road	2	2	within 1 mi		yes	Thesis								0												0
671	Oil Hwy; 13 mi. N of Vermillion on Hwy 19	U.S.A.	South Dakota	Clay	42.972095	-96.963823	Nebraska	Spea bombifrons	1958			GE	by road	2	2	within 1 mi		yes	Thesis								0												0
672	Oil Hwy; 2 mi. W of 18-19 Jct. on 18	U.S.A.	South Dakota	Turner	43.242927	-97.121801	Nebraska	Spea bombifrons	1958			GE		2	2	within 1 mi		yes	Thesis								0												0
673	Oil Hwy; 2.5 mi. N Viborg	U.S.A.	South Dakota	Turner	43.210978	-97.081778	Nebraska	Spea bombifrons	1958			GE	by road	2	2	within 1 mi		yes	Thesis								0												0
674	Oil Hwy; 3 mi. S of Viborg	U.S.A.	South Dakota	Turner	43.125536	-97.082076	Nebraska	Spea bombifrons	1958			GE		2	2	within 1 mi		yes	Thesis								0												0
675	Oil Hwy; 4 mi. W of Irene	U.S.A.	South Dakota	Yankton	43.082517	-97.240292	Nebraska	Spea bombifrons	1958			GE	by road	2	2	within 1 mi		yes	Thesis								0												0
676	Oil Hwy; 4.5 mi. N Viborg	U.S.A.	South Dakota	Turner	43.238238	-97.082359	Nebraska	Spea bombifrons	1958			GE	by road	2	2	within 1 mi		yes	Thesis								0												0
677	Oil Hwy; 5 mi. N of Vermillion on Hwy 19	U.S.A.	South Dakota	Clay	42.858475	-96.954349	Nebraska	Spea bombifrons	1958			GE	by road	2	2	within 1 mi		yes	Thesis								0												0
678	Oil Hwy; 5 mi. W of Hwy 81 on Lesterville Rd.	U.S.A.	South Dakota	Yankton	43.081976	-97.497586	Nebraska	Spea bombifrons	1958			GE	by road	2	2	within 1 mi		yes	Thesis								0												0
679	Paved Hwy, 3 mi. N of Yankton on Hwy 81	U.S.A.	South Dakota	Yankton	42.932299	-97.397772	Nebraska	Spea bombifrons	1958			GE	by road	2	2	within 1 mi		yes	Thesis								0												0
680	Paved Hwy; 12 mi. N of Yankton on Hwy 81	U.S.A.	South Dakota	Yankton	43.069559	-97.399696	Nebraska	Spea bombifrons	1958			GE	by road	2	2	within 1 mi		yes	Thesis								0												0
681	Street; S Edge of Viborg	U.S.A.	South Dakota	Turner	43.169149	-97.08153	Nebraska	Spea bombifrons	1958			GE		2	2	within 1 mi		yes	Thesis								0												0
682	Hwy 17, 1 mi. N of Lennox	U.S.A.	South Dakota	Lincoln	43.372277	-96.885968	Nebraska	Spea bombifrons	1959			GE		2	2	within 1 mi		yes	Thesis								0												0
683	Hwy 17, 2 mi. S of Lennox	U.S.A.	South Dakota	Lincoln	43.328213	-96.886009	Nebraska	Spea bombifrons	1959			GE		2	2	within 1 mi		yes	Thesis								0												0
684	2.5 mi. N Vermillion Hwy. 19	U.S.A.	South Dakota	Clay	42.830321	-96.953522	Nebraska	Spea bombifrons	1960			GE		2	2	within 1 mi		yes	Thesis								0												0
685	3.1 mi. S of Hub City; on Blacktop	U.S.A.	South Dakota	Clay	42.908413	-96.904716	Nebraska	Spea bombifrons	1960			GE		2	2	within 1 mi		yes	Thesis								0												0
686	4.6 mi. S of Hub City; on Blacktop	U.S.A.	South Dakota	Clay	42.886901	-96.903907	Nebraska	Spea bombifrons	1960			GE		2	2	within 1 mi		yes	Thesis								0												0
687	7 mi. N Vermillion on Hwy.19	U.S.A.	South Dakota	Clay	42.889261	-96.95412	Nebraska	Spea bombifrons	1960			GE		2	2	within 1 mi		yes	Thesis								0												0
688	Pond S of road 0.5 mi. W Vermillion on Hwy. 50	U.S.A.	South Dakota	Clay	42.793703	-96.958736	Nebraska	Spea bombifrons	1960			GE		2	2	within 1 mi		yes	Thesis								0												0
689	Sand Pits, .25 mi. SE of Vermillion Airport	U.S.A.	South Dakota	Clay	42.760393	-96.926062	Nebraska	Spea bombifrons	1960			GE		2	2	within 1 mi		yes	Thesis								0												0
690	Shoulder of Hwy 46, 1 mi. W of Beresford	U.S.A.	South Dakota	Union	43.083505	-96.805966	Nebraska	Spea bombifrons	1960			GE		2	2	within 1 mi		yes	Thesis								0												0
691	USD Girl's dorm lawn	U.S.A.	South Dakota	Clay	42.782694	-96.928644	Nebraska	Spea bombifrons	1961			GE		2	2	within 1 mi		yes	Thesis								0												0
692	0.25 mi. S Vermillion Airport	U.S.A.	South Dakota	Clay	42.761539	-96.934375	Nebraska	Spea bombifrons	1965			GE	south of airport	2	2	within 1 mi		yes	Thesis								0												0
693	3/4 mi. Ne Arthur	U.S.A.	Nebraska	Arthur	41.581797	-101.681406	Nebraska	Spea bombifrons	1972			GE		2	2	within 1 mi		yes	Thesis								0												0
694	Grand Island (1/2 mi. W Fonner Park)	U.S.A.	Nebraska	Hall	40.906506	-98.34909	Nebraska	Spea bombifrons	1973			GE		2	2	within 1 mi		yes	Thesis								0												0
695	Louisville Lakes Rec Area	U.S.A.	Nebraska	Cass	40.995774	-96.168535	Nebraska	Spea bombifrons	1973			GE		2	2	within 1 mi		yes	Thesis								0												0
696	NM HWY 9, 8 MI E OF ANIMAS	USA	NM	HIDALGO	31.948817	-108.669835	NLU	Spea bombifrons	1968			GE		2	2	within 1 mi		yes	Thesis								0												0
697	US HWY 80, 4 MI NE OF DOUGLAS	USA	AZ	COCHISE	31.392002	-109.509976	NLU	Spea bombifrons	1968			GE		2	2	within 1 mi		yes	Thesis								0												0
698	0.5 mi E Curtis	United States	Oklahoma	Woodward	36.43917	-99.133206	OMNH	Spea bombifrons	1940			GE		2	2	within 1 mi	AJC	2/6/2009	Thesis								0												0
699	2.0 mi N Mulhall	United States	Oklahoma	Logan	36.093727	-97.40667	OMNH	Spea bombifrons	1940			GE		2	2	around 1 mi	AJC	2/6/2009	Thesis								0												0
700	2.0 mi NW Clinton	United States	Oklahoma	Custer	35.536071	-98.992142	OMNH	Spea bombifrons	1940			GE		2	2	within 1 mi	AJC	2/6/2009	Thesis								0												0
701	4.0 mi N Mangum	United States	Oklahoma	Greer	34.929966	-99.50389	OMNH	Spea bombifrons	1940			GE		2	2	within 1 mi	AJC	2/6/2009	Thesis								0												0
702	5.0 mi W Carnegie	United States	Oklahoma	Kiowa	35.103578	-98.691985	OMNH	Spea bombifrons	1940			GE		2	2	within 1 mi	AJC	2/6/2009	Thesis								0												0
703	3.0 mi S Las Vegas	United States	New Mexico	San Miguel	35.550376	-105.22333	OMNH	Spea bombifrons	1940			GE		2	2	within 1 mi	AJC	2/2/2009	Thesis								0												0
704	4.0 mi N Sayre, Hwy 283	United States	Oklahoma	Beckham	35.349132	-99.63972	OMNH	Spea bombifrons	1947			GE		2	2	within 1 mi	AJC	2/2/2009	Thesis								0												0
705	1.0 mi S Boise City	United States	Oklahoma	Cimarron	36.714938	-102.51278	OMNH	Spea bombifrons	1947			GE		2	2	within 1 mi	AJC	2/6/2009	Thesis								0												0
706	1.9 mi S Cheyenne	United States	Oklahoma	Roger Mills	35.586331	-99.67111	OMNH	Spea bombifrons	1947			GE		2	2	within 1 mi	AJC	2/6/2009	Thesis								0												0
707	4.4 mi W Frederick, Hwy 5	United States	Oklahoma	Tillman	34.391916	-99.095416	OMNH	Spea bombifrons	1948			GE		2	2	within 1 mi	AJC	2/6/2009	Thesis								0												0
708	5.5 mi N Drumright, Hwy 99	United States	Oklahoma	Creek	36.0618	-96.583649	OMNH	Spea bombifrons	1948			GE		2	2	within 1 mi	AJC	2/6/2009	Thesis								0												0
709	Hwy 5, 4.7 mi S Tipton	United States	Oklahoma	Tillman	34.434595	-99.14056	OMNH	Spea bombifrons	1948			GE		2	2	within 1 mi	AJC	2/6/2009	Thesis								0												0
710	0.1 mi N jct Hwy 66 and Hwy 283, at Sayre	United States	Oklahoma	Beckham	35.29111	-99.63972	OMNH	Spea bombifrons	1949			GE		2	2	within 1 mi	AJC	2/5/2009	Thesis								0												0
711	1.9 mi S Cheyenne	United States	Oklahoma	Roger Mills	35.586331	-99.67111	OMNH	Spea bombifrons	1954			GE		2	2	within 1 mi	AJC	2/9/2009	Thesis								0												0
712	Vance Airforce Base	United States	Oklahoma	Garfield	36.34037	-97.909325	OMNH	Spea bombifrons	1955			GE		2	2	within 1 mi	AJC	2/6/2009	Thesis								0												0
713	1.0 mi E Fairview	United States	Oklahoma	Major	36.268889	-98.461452	OMNH	Spea bombifrons	1955			GE		2	2	within 1 mi	AJC	2/6/2009	Thesis								0												0
714	6.2 mi N Sayre, Hwy 283	United States	Oklahoma	Beckham	35.381044	-99.63972	OMNH	Spea bombifrons	1956			GE		2	2	within 1 mi	AJC	2/6/2009	Thesis								0												0
715	Just W Hwy 83 on Hwy 1267, N of Perryton	United States	Texas	Ochitree	36.428297	-100.811789	OMNH	Spea bombifrons	1956			GE		2	2	within 1 mi	AJC	2/5/2009	Thesis								0												0
716	2.1 mi S Granite, Hwy 6	United States	Oklahoma	Greer	34.931757	-99.38028	OMNH	Spea bombifrons	1956			GE		2	2	within 1 mi	AJC	2/6/2009	Thesis								0												0
717	3.0 mi N Sayre	United States	Oklahoma	Beckham	35.334627	-99.63972	OMNH	Spea bombifrons	1957			GE		2	2	within 1 mi	AJC	2/6/2009	Thesis								0												0
718	3.0 mi N Sayre, Hwy 238	United States	Oklahoma	Beckham	35.334627	-99.63972	OMNH	Spea bombifrons	1957			GE		2	2	within 1 mi	AJC	2/6/2009	Thesis								0												0
719	3.0 mi N Sayre, Hwy 283	United States	Oklahoma	Beckham	35.334627	-99.63972	OMNH	Spea bombifrons	1957			GE		2	2	within 1 mi	AJC	2/6/2009	Thesis								0												0
720	3.0 mi W Mountain View, Hwy 9	United States	Oklahoma	Kiowa	35.097488	-98.799299	OMNH	Spea bombifrons	1957			GE		2	2	within 1 mi	AJC	2/5/2009	Thesis								0												0
721	5.0 mi W Cordell, Hwy 152	United States	Oklahoma	Washita	35.290528	-99.076917	OMNH	Spea bombifrons	1957			GE		2	2	within 1 mi	AJC	2/6/2009	Thesis								0												0
722	0.75 mi W Enid, 6.5 mi S Hwy 60	United States	Oklahoma	Garfield	36.395559	-97.891573	OMNH	Spea bombifrons	1971			GE		2	2	within 1 mi	AJC	2/2/2009	Thesis								0												0
723	2.06 mi NE Bridger on E. Bridger Rd approx. 0.2 mi NE JCT with Bridger-Fromberg Rd	United States	Montana	Carbon	45.306692	-108.877631	OMNH	Spea bombifrons	2005					2	2				vertnet	accuracy code estimated on 11-2-792		Sam Noble Oklahoma Museum of Natural History		OCGR	PreservedSpecimen		7011	DBS 553	Shepard, D B; Jellen, P A			tissue						6	9								45.306692 -108.877631
724	12.13 km N Crawford on N1780 Rd	United States	Oklahoma	Roger Mills	35.93372	-99.82676	OMNH	Spea bombifrons	2006					2	2				vertnet	accuracy code estimated on 11-2-524		Sam Noble Oklahoma Museum of Natural History		OCGR	PreservedSpecimen		7113	DBS 841	Shepard, D B; Brown, S S; Colston, T J			tissue						6	16								35.93372 -99.82676
725	4.32 km E Crawford on E0815 Rd	United States	Oklahoma	Roger Mills	35.83429	-99.75257	OMNH	Spea bombifrons	2006					2	2				vertnet	accuracy code estimated on 11-2-1044		Sam Noble Oklahoma Museum of Natural History		OCGR	PreservedSpecimen		7111	DBS 839	Shepard, D B; Brown, S S; Colston, T J			tissue						6	16								35.83429 -99.75257
726	Packsaddle Wildlife Management Area, E0770 Rd	United States	Oklahoma	Ellis	35.89743	-99.69382	OMNH	Spea bombifrons	2006					2	2				vertnet	accuracy code estimated on 11-2-2209		Sam Noble Oklahoma Museum of Natural History		OCGR	PreservedSpecimen		7115	DBS 844	Shepard, D B; Brown, S S; Colston, T J			tissue						6	16								35.89743 -99.69382
727	Packsaddle Wildlife Management Area, E0770 Rd	United States	Oklahoma	Ellis	35.89743	-99.69382	OMNH	Spea bombifrons	2006					2	2				vertnet	accuracy code estimated on 11-2-2210		Sam Noble Oklahoma Museum of Natural History		OCGR	PreservedSpecimen		7114	DBS 843	Shepard, D B; Brown, S S; Colston, T J			tissue						6	16								35.89743 -99.69382
728	Packsaddle Wildlife Management Area, E0770 Rd	United States	Oklahoma	Ellis	35.8975	-99.64248	OMNH	Spea bombifrons	2006					2	2				vertnet	accuracy code estimated on 11-2-2211		Sam Noble Oklahoma Museum of Natural History		OCGR	PreservedSpecimen		7116	DBS 845	Shepard, D B; Brown, S S; Colston, T J			tissue						6	17								35.89750 -99.64248
729	4.2 km N Felt on N0130 Rd	United States	Oklahoma	Cimarron	36.57249	-102.77508	OMNH	Spea bombifrons	2010					2	2				vertnet	accuracy code estimated on 11-2-1039		Sam Noble Oklahoma Museum of Natural History		OCGR	PreservedSpecimen		9152	DBS 2286	Shepard, D B			tissue						7	24								36.57249 -102.77508
730	4.2 km N Felt on N0130 Rd	United States	Oklahoma	Cimarron	36.57249	-102.77508	OMNH	Spea bombifrons	2010					2	2				vertnet	accuracy code estimated on 11-2-1040		Sam Noble Oklahoma Museum of Natural History		OCGR	PreservedSpecimen		9153	DBS 2287	Shepard, D B			tissue						7	24								36.57249 -102.77508
731	4.2 km N Felt on N0130 Rd	United States	Oklahoma	Cimarron	36.57249	-102.77508	OMNH	Spea bombifrons	2010					2	2				vertnet	accuracy code estimated on 11-2-1041		Sam Noble Oklahoma Museum of Natural History		OCGR	PreservedSpecimen		9154	DBS 2288	Shepard, D B			tissue						7	24								36.57249 -102.77508
732	5.5 km SE Black Mesa State Park on E0132 Rd	United States	Oklahoma	Cimarron	36.80986	-102.8371	OMNH	Spea bombifrons	2010					2	2				vertnet	accuracy code estimated on 11-2-1141		Sam Noble Oklahoma Museum of Natural History		OCGR	PreservedSpecimen		9155	DBS 2293	Shepard, D B			tissue						7	24								36.80986 -102.8371
733	0.5 mi S OU Campus	United States	Oklahoma	Cleveland	35.18236923	-97.44141388	OMNH	Spea bombifrons	0					2	2				vertnet	accuracy code estimated on 11-2-80	11/15/2013	Sam Noble Oklahoma Museum of Natural History		Amphibians	Preserved		17724		Trowbridge and Stambaugh			70% Ethanol							0						WGS84	1982.71
734	0.5 mi S OU Campus	United States	Oklahoma	Cleveland	35.18236923	-97.44141388	OMNH	Spea bombifrons	0					2	2				vertnet	accuracy code estimated on 11-2-81	11/15/2013	Sam Noble Oklahoma Museum of Natural History		Amphibians	Preserved		17728		Trowbridge and Stambaugh			70% Ethanol							0						WGS84	1982.71
735	0.5 mi S OU Campus	United States	Oklahoma	Cleveland	35.18236923	-97.44141388	OMNH	Spea bombifrons	0					2	2				vertnet	accuracy code estimated on 11-2-82	11/15/2013	Sam Noble Oklahoma Museum of Natural History		Amphibians	Preserved		17729		Trowbridge and Stambaugh			70% Ethanol							0						WGS84	1982.71
736	0.5 mi S OU Campus	United States	Oklahoma	Cleveland	35.18236923	-97.44141388	OMNH	Spea bombifrons	0					2	2				vertnet	accuracy code estimated on 11-2-83	11/15/2013	Sam Noble Oklahoma Museum of Natural History		Amphibians	Preserved		17730		Trowbridge and Stambaugh			70% Ethanol							0						WGS84	1982.71
737	0.5 mi S OU Campus	United States	Oklahoma	Cleveland	35.18236923	-97.44141388	OMNH	Spea bombifrons	0					2	2				vertnet	accuracy code estimated on 11-2-84	11/15/2013	Sam Noble Oklahoma Museum of Natural History		Amphibians	Preserved		17733		Trowbridge and Stambaugh			70% Ethanol							0						WGS84	1982.71
738	0.5 mi S OU Campus	United States	Oklahoma	Cleveland	35.18236923	-97.44141388	OMNH	Spea bombifrons	0					2	2				vertnet	accuracy code estimated on 11-2-85	11/15/2013	Sam Noble Oklahoma Museum of Natural History		Amphibians	Preserved		17734		Trowbridge and Stambaugh			70% Ethanol							0						WGS84	1982.71
739	0.5 mi S OU Campus	United States	Oklahoma	Cleveland	35.18236923	-97.44141388	OMNH	Spea bombifrons	0					2	2				vertnet	accuracy code estimated on 11-2-86	11/15/2013	Sam Noble Oklahoma Museum of Natural History		Amphibians	Preserved		17736		Trowbridge and Stambaugh			70% Ethanol							0						WGS84	1982.71
740	0.5 mi S OU Campus	United States	Oklahoma	Cleveland	35.18236923	-97.44141388	OMNH	Spea bombifrons	0					2	2				vertnet	accuracy code estimated on 11-2-87	11/15/2013	Sam Noble Oklahoma Museum of Natural History		Amphibians	Preserved		17740		Trowbridge and Stambaugh			70% Ethanol							0						WGS84	1982.71
741	0.5 mi S OU Campus	United States	Oklahoma	Cleveland	35.18236923	-97.44141388	OMNH	Spea bombifrons	0					2	2				vertnet	accuracy code estimated on 11-2-88	11/15/2013	Sam Noble Oklahoma Museum of Natural History		Amphibians	Preserved		17742		Trowbridge and Stambaugh			70% Ethanol							0						WGS84	1982.71
742	0.5 mi S OU Campus	United States	Oklahoma	Cleveland	35.18236923	-97.44141388	OMNH	Spea bombifrons	0					2	2				vertnet	accuracy code estimated on 11-2-89	11/15/2013	Sam Noble Oklahoma Museum of Natural History		Amphibians	Preserved		17745		Trowbridge and Stambaugh			70% Ethanol							0						WGS84	1982.71
743	0.5 mi S OU Campus	United States	Oklahoma	Cleveland	35.18236923	-97.44141388	OMNH	Spea bombifrons	0					2	2				vertnet	accuracy code estimated on 11-2-90	11/15/2013	Sam Noble Oklahoma Museum of Natural History		Amphibians	Preserved		17748		Trowbridge and Stambaugh			70% Ethanol							0						WGS84	1982.71
744	0.5 mi S OU Campus	United States	Oklahoma	Cleveland	35.18236923	-97.44141388	OMNH	Spea bombifrons	0					2	2				vertnet	accuracy code estimated on 11-2-91	11/15/2013	Sam Noble Oklahoma Museum of Natural History		Amphibians	Preserved		17750		Trowbridge and Stambaugh			70% Ethanol							0						WGS84	1982.71
745	0.5 mi S OU Campus	United States	Oklahoma	Cleveland	35.18236923	-97.44141388	OMNH	Spea bombifrons	0					2	2				vertnet	accuracy code estimated on 11-2-92	11/15/2013	Sam Noble Oklahoma Museum of Natural History		Amphibians	Preserved		17751		Trowbridge and Stambaugh			70% Ethanol							0						WGS84	1982.71
746	0.5 mi S OU Campus	United States	Oklahoma	Cleveland	35.18236923	-97.44141388	OMNH	Spea bombifrons	0					2	2				vertnet	accuracy code estimated on 11-2-93	11/15/2013	Sam Noble Oklahoma Museum of Natural History		Amphibians	Preserved		17753		Trowbridge and Stambaugh			70% Ethanol							0						WGS84	1982.71
747	0.5 mi S OU Campus	United States	Oklahoma	Cleveland	35.18236923	-97.44141388	OMNH	Spea bombifrons	0					2	2				vertnet	accuracy code estimated on 11-2-94	11/15/2013	Sam Noble Oklahoma Museum of Natural History		Amphibians	Preserved		17756		Trowbridge and Stambaugh			70% Ethanol							0						WGS84	1982.71
748	0.5 mi S OU Campus	United States	Oklahoma	Cleveland	35.18236923	-97.44141388	OMNH	Spea bombifrons	0					2	2				vertnet	accuracy code estimated on 11-2-95	11/15/2013	Sam Noble Oklahoma Museum of Natural History		Amphibians	Preserved		17758		Trowbridge and Stambaugh			70% Ethanol							0						WGS84	1982.71
749	0.5 mi S OU Campus	United States	Oklahoma	Cleveland	35.18236923	-97.44141388	OMNH	Spea bombifrons	0					2	2				vertnet	accuracy code estimated on 11-2-96	11/15/2013	Sam Noble Oklahoma Museum of Natural History		Amphibians	Preserved		17719		Trowbridge and Stambaugh			70% Ethanol							0						WGS84	1982.71
750	0.5 mi S OU Campus	United States	Oklahoma	Cleveland	35.18236923	-97.44141388	OMNH	Spea bombifrons	0					2	2				vertnet	accuracy code estimated on 11-2-97	11/15/2013	Sam Noble Oklahoma Museum of Natural History		Amphibians	Preserved		17720		Trowbridge and Stambaugh			70% Ethanol							0						WGS84	1982.71
751	0.5 mi S OU Campus	United States	Oklahoma	Cleveland	35.18236923	-97.44141388	OMNH	Spea bombifrons	0					2	2				vertnet	accuracy code estimated on 11-2-98	11/15/2013	Sam Noble Oklahoma Museum of Natural History		Amphibians	Preserved		17721		Trowbridge and Stambaugh			70% Ethanol							0						WGS84	1982.71
752	0.5 mi S OU Campus	United States	Oklahoma	Cleveland	35.18236923	-97.44141388	OMNH	Spea bombifrons	0					2	2				vertnet	accuracy code estimated on 11-2-99	11/15/2013	Sam Noble Oklahoma Museum of Natural History		Amphibians	Preserved		17722		Trowbridge and Stambaugh			70% Ethanol							0						WGS84	1982.71
753	0.5 mi S OU Campus	United States	Oklahoma	Cleveland	35.18236923	-97.44141388	OMNH	Spea bombifrons	0					2	2				vertnet	accuracy code estimated on 11-2-100	11/15/2013	Sam Noble Oklahoma Museum of Natural History		Amphibians	Preserved		17723		Trowbridge and Stambaugh			70% Ethanol							0						WGS84	1982.71
754	0.5 mi S OU Campus	United States	Oklahoma	Cleveland	35.18236923	-97.44141388	OMNH	Spea bombifrons	0					2	2				vertnet	accuracy code estimated on 11-2-101	11/15/2013	Sam Noble Oklahoma Museum of Natural History		Amphibians	Preserved		17725		Trowbridge and Stambaugh			70% Ethanol							0						WGS84	1982.71
755	0.5 mi S OU Campus	United States	Oklahoma	Cleveland	35.18236923	-97.44141388	OMNH	Spea bombifrons	0					2	2				vertnet	accuracy code estimated on 11-2-102	11/15/2013	Sam Noble Oklahoma Museum of Natural History		Amphibians	Preserved		17726		Trowbridge and Stambaugh			70% Ethanol							0						WGS84	1982.71
756	0.5 mi S OU Campus	United States	Oklahoma	Cleveland	35.18236923	-97.44141388	OMNH	Spea bombifrons	0					2	2				vertnet	accuracy code estimated on 11-2-103	11/15/2013	Sam Noble Oklahoma Museum of Natural History		Amphibians	Preserved		17731		Trowbridge and Stambaugh			70% Ethanol							0						WGS84	1982.71
757	0.5 mi S OU Campus	United States	Oklahoma	Cleveland	35.18236923	-97.44141388	OMNH	Spea bombifrons	0					2	2				vertnet	accuracy code estimated on 11-2-104	11/15/2013	Sam Noble Oklahoma Museum of Natural History		Amphibians	Preserved		17732		Trowbridge and Stambaugh			70% Ethanol							0						WGS84	1982.71
758	0.5 mi S OU Campus	United States	Oklahoma	Cleveland	35.18236923	-97.44141388	OMNH	Spea bombifrons	0					2	2				vertnet	accuracy code estimated on 11-2-105	11/15/2013	Sam Noble Oklahoma Museum of Natural History		Amphibians	Preserved		17735		Trowbridge and Stambaugh			70% Ethanol							0						WGS84	1982.71
759	0.5 mi S OU Campus	United States	Oklahoma	Cleveland	35.18236923	-97.44141388	OMNH	Spea bombifrons	0					2	2				vertnet	accuracy code estimated on 11-2-106	11/15/2013	Sam Noble Oklahoma Museum of Natural History		Amphibians	Preserved		17737		Trowbridge and Stambaugh			70% Ethanol							0						WGS84	1982.71
760	0.5 mi S OU Campus	United States	Oklahoma	Cleveland	35.18236923	-97.44141388	OMNH	Spea bombifrons	0					2	2				vertnet	accuracy code estimated on 11-2-107	11/15/2013	Sam Noble Oklahoma Museum of Natural History		Amphibians	Preserved		17738		Trowbridge and Stambaugh			70% Ethanol							0						WGS84	1982.71
761	0.5 mi S OU Campus	United States	Oklahoma	Cleveland	35.18236923	-97.44141388	OMNH	Spea bombifrons	0					2	2				vertnet	accuracy code estimated on 11-2-108	11/15/2013	Sam Noble Oklahoma Museum of Natural History		Amphibians	Preserved		17741		Trowbridge and Stambaugh			70% Ethanol							0						WGS84	1982.71
762	0.5 mi S OU Campus	United States	Oklahoma	Cleveland	35.18236923	-97.44141388	OMNH	Spea bombifrons	0					2	2				vertnet	accuracy code estimated on 11-2-109	11/15/2013	Sam Noble Oklahoma Museum of Natural History		Amphibians	Preserved		17743		Trowbridge and Stambaugh			70% Ethanol							0						WGS84	1982.71
763	0.5 mi S OU Campus	United States	Oklahoma	Cleveland	35.18236923	-97.44141388	OMNH	Spea bombifrons	0					2	2				vertnet	accuracy code estimated on 11-2-110	11/15/2013	Sam Noble Oklahoma Museum of Natural History		Amphibians	Preserved		17744		Trowbridge and Stambaugh			70% Ethanol							0						WGS84	1982.71
764	0.5 mi S OU Campus	United States	Oklahoma	Cleveland	35.18236923	-97.44141388	OMNH	Spea bombifrons	0					2	2				vertnet	accuracy code estimated on 11-2-111	11/15/2013	Sam Noble Oklahoma Museum of Natural History		Amphibians	Preserved		17746		Trowbridge and Stambaugh			70% Ethanol							0						WGS84	1982.71
765	0.5 mi S OU Campus	United States	Oklahoma	Cleveland	35.18236923	-97.44141388	OMNH	Spea bombifrons	0					2	2				vertnet	accuracy code estimated on 11-2-112	11/15/2013	Sam Noble Oklahoma Museum of Natural History		Amphibians	Preserved		17747		Trowbridge and Stambaugh			70% Ethanol							0						WGS84	1982.71
766	0.5 mi S OU Campus	United States	Oklahoma	Cleveland	35.18236923	-97.44141388	OMNH	Spea bombifrons	0					2	2				vertnet	accuracy code estimated on 11-2-113	11/15/2013	Sam Noble Oklahoma Museum of Natural History		Amphibians	Preserved		17749		Trowbridge and Stambaugh			70% Ethanol							0						WGS84	1982.71
767	0.5 mi S OU Campus	United States	Oklahoma	Cleveland	35.18236923	-97.44141388	OMNH	Spea bombifrons	0					2	2				vertnet	accuracy code estimated on 11-2-114	11/15/2013	Sam Noble Oklahoma Museum of Natural History		Amphibians	Preserved		17752		Trowbridge and Stambaugh			70% Ethanol							0						WGS84	1982.71
768	0.5 mi S OU Campus	United States	Oklahoma	Cleveland	35.18236923	-97.44141388	OMNH	Spea bombifrons	0					2	2				vertnet	accuracy code estimated on 11-2-115	11/15/2013	Sam Noble Oklahoma Museum of Natural History		Amphibians	Preserved		17754		Trowbridge and Stambaugh			70% Ethanol							0						WGS84	1982.71
769	0.5 mi S OU Campus	United States	Oklahoma	Cleveland	35.18236923	-97.44141388	OMNH	Spea bombifrons	0					2	2				vertnet	accuracy code estimated on 11-2-116	11/15/2013	Sam Noble Oklahoma Museum of Natural History		Amphibians	Preserved		17755		Trowbridge and Stambaugh			70% Ethanol							0						WGS84	1982.71
770	0.5 mi S OU Campus	United States	Oklahoma	Cleveland	35.18236923	-97.44141388	OMNH	Spea bombifrons	0					2	2				vertnet	accuracy code estimated on 11-2-117	11/15/2013	Sam Noble Oklahoma Museum of Natural History		Amphibians	Preserved		17757		Trowbridge and Stambaugh			70% Ethanol							0						WGS84	1982.71
771	0.5 mi S OU Campus	United States	Oklahoma	Cleveland	35.18236923	-97.44141388	OMNH	Spea bombifrons	0					2	2				vertnet	accuracy code estimated on 11-2-118	11/15/2013	Sam Noble Oklahoma Museum of Natural History		Amphibians	Preserved		17759		Trowbridge and Stambaugh			70% Ethanol							0						WGS84	1982.71
772	0.5 mi S OU Campus	United States	Oklahoma	Cleveland	35.18236923	-97.44141388	OMNH	Spea bombifrons	0					2	2				vertnet	accuracy code estimated on 11-2-119	11/15/2013	Sam Noble Oklahoma Museum of Natural History		Amphibians	Preserved		17760		Trowbridge and Stambaugh			70% Ethanol							0						WGS84	1982.71
773	0.5 mi S OU Campus	United States	Oklahoma	Cleveland	35.18236923	-97.44141388	OMNH	Spea bombifrons	0					2	2				vertnet	accuracy code estimated on 11-2-120	1/27/2014	Sam Noble Oklahoma Museum of Natural History		Amphibians	Preserved		27996		Trowbridge and Stambaugh			70% Ethanol							0						WGS84	1982.71
774	0.5 mi S OU Campus	United States	Oklahoma	Cleveland	35.18236923	-97.44141388	OMNH	Spea bombifrons	0					2	2				vertnet	accuracy code estimated on 11-2-121	1/27/2014	Sam Noble Oklahoma Museum of Natural History		Amphibians	Preserved		27997		Trowbridge and Stambaugh			70% Ethanol							0						WGS84	1982.71
775	3.7 mi W jct Hwy 33 and Hwy 283	United States	Oklahoma	Roger Mills	35.8048439	-99.78788757	OMNH	Spea bombifrons	0					2	2				vertnet	accuracy code estimated on 11-2-884	11/15/2013	Sam Noble Oklahoma Museum of Natural History		Amphibians	Preserved		25768		Arthur N. Bragg for the University of Oklahoma Biological Survey	2		10% formalin				OBS 620			0						WGS84	373.367
776	Kenesaw, 3 mi S, 2 mi W	United States	Nebraska	Adams	40.5678139	-98.6956482	PSM	Spea bombifrons	1954					2	2				vertnet	accuracy code estimated on 11-2-1756	2/17/2015		http://portal.vertnet.org/o/psm/herp?id=herp-07491	Herp	PreservedSpecimen		0		Slater, J. R.		native						5/15/1954	5	15		| USA | Nebraska | Adams | | | |	USA | Nebraska | Adams | Kenesaw, 3 mi S, 2 mi W			NAD27	2291
777	Kenesaw, 3 mi S, 2 mi W	United States	Nebraska	Adams	40.5678139	-98.6956482	PSM	Spea bombifrons	1954					2	2				vertnet	accuracy code estimated on 11-2-1757	2/17/2015		http://portal.vertnet.org/o/psm/herp?id=herp-07492	Herp	PreservedSpecimen		0		Slater, J. R.		native						5/15/1954	5	15		| USA | Nebraska | Adams | | | |	USA | Nebraska | Adams | Kenesaw, 3 mi S, 2 mi W			NAD27	2291
778	Kenesaw, 3 mi S, 2 mi W	United States	Nebraska	Adams	40.5678139	-98.6956482	PSM	Spea bombifrons	1954					2	2				vertnet	accuracy code estimated on 11-2-1758	2/17/2015		http://portal.vertnet.org/o/psm/herp?id=herp-07493	Herp	PreservedSpecimen		0		Slater, J. R.		native						5/15/1954	5	15		| USA | Nebraska | Adams | | | |	USA | Nebraska | Adams | Kenesaw, 3 mi S, 2 mi W			NAD27	2291
779	Kenesaw, 3 mi S, 2 mi W	United States	Nebraska	Adams	40.5678139	-98.6956482	PSM	Spea bombifrons	1954					2	2				vertnet	accuracy code estimated on 11-2-1759	2/17/2015		http://portal.vertnet.org/o/psm/herp?id=herp-07494	Herp	PreservedSpecimen		0		Slater, J. R.		native						5/15/1954	5	15		| USA | Nebraska | Adams | | | |	USA | Nebraska | Adams | Kenesaw, 3 mi S, 2 mi W			NAD27	2291
780	Kenesaw, 3 mi S, 2 mi W	United States	Nebraska	Adams	40.5678139	-98.6956482	PSM	Spea bombifrons	1954					2	2				vertnet	accuracy code estimated on 11-2-1760	2/17/2015		http://portal.vertnet.org/o/psm/herp?id=herp-07495	Herp	PreservedSpecimen		0		Slater, J. R.		native						5/15/1954	5	15		| USA | Nebraska | Adams | | | |	USA | Nebraska | Adams | Kenesaw, 3 mi S, 2 mi W			NAD27	2291
781	Kenesaw, 3 mi S, 2 mi W	United States	Nebraska	Adams	40.5678139	-98.6956482	PSM	Spea bombifrons	1954					2	2				vertnet	accuracy code estimated on 11-2-1761	2/17/2015		http://portal.vertnet.org/o/psm/herp?id=herp-07497	Herp	PreservedSpecimen		0		Slater, J. R.		native						5/15/1954	5	15		| USA | Nebraska | Adams | | | |	USA | Nebraska | Adams | Kenesaw, 3 mi S, 2 mi W			NAD27	2291
782	Kenesaw, 3 mi S, 2 mi W	United States	Nebraska	Adams	40.5678139	-98.6956482	PSM	Spea bombifrons	1954					2	2				vertnet	accuracy code estimated on 11-2-1762	2/17/2015		http://portal.vertnet.org/o/psm/herp?id=herp-09061	Herp	PreservedSpecimen		0		Slater, J. R.		native						5/15/1954	5	15		| USA | Nebraska | Adams | | | |	USA | Nebraska | Adams | Kenesaw, 3 mi S, 2 mi W			NAD27	2291
783	Kenesaw, 3 mi S, 2 mi W	United States	Nebraska	Adams	40.5678139	-98.6956482	PSM	Spea bombifrons	1954					2	2				vertnet	accuracy code estimated on 11-2-1763	2/17/2015		http://portal.vertnet.org/o/psm/herp?id=herp-09062	Herp	PreservedSpecimen		0		Slater, J. R.		native						5/15/1954	5	15		| USA | Nebraska | Adams | | | |	USA | Nebraska | Adams | Kenesaw, 3 mi S, 2 mi W			NAD27	2291
784	Kenesaw, 3 mi S, 2 mi W	United States	Nebraska	Adams	40.5678139	-98.6956482	PSM	Spea bombifrons	1954					2	2				vertnet	accuracy code estimated on 11-2-1764	2/17/2015		http://portal.vertnet.org/o/psm/herp?id=herp-07496	Herp	PreservedSpecimen		0		Slater, J. R.		native						5/15/1954	5	15		| USA | Nebraska | Adams | | | |	USA | Nebraska | Adams | Kenesaw, 3 mi S, 2 mi W			NAD27	2291
785	Kenesaw, 3 mi S, 2 mi W	United States	Nebraska	Adams	40.5678139	-98.6956482	PSM	Spea bombifrons	1954					2	2				vertnet	accuracy code estimated on 11-2-1765	2/17/2015		http://portal.vertnet.org/o/psm/herp?id=herp-07498	Herp	PreservedSpecimen		0		Slater, J. R.		native						5/15/1954	5	15		| USA | Nebraska | Adams | | | |	USA | Nebraska | Adams | Kenesaw, 3 mi S, 2 mi W			NAD27	2291
786	Kenesaw, 3 mi S, 2 mi W	United States	Nebraska	Adams	40.5678139	-98.6956482	PSM	Spea bombifrons	1954					2	2				vertnet	accuracy code estimated on 11-2-1766	2/17/2015		http://portal.vertnet.org/o/psm/herp?id=herp-09063	Herp	PreservedSpecimen		0		Slater, J. R.		native						5/15/1954	5	15		| USA | Nebraska | Adams | | | |	USA | Nebraska | Adams | Kenesaw, 3 mi S, 2 mi W			NAD27	2291
787	Ogalalla vicinity	United States	Nebraska	Keith	41.12888889	-101.7194444	ROM	Spea bombifrons	0					2	2				vertnet	accuracy code estimated on 11-2-2124	5/20/2015	Royal Ontario Museum; ROM		Reptiles and Amphibians	PreservedSpecimen		37519		Platz, J.	1		Cleared and Stained							0		North America; United States; Nebraska; Keith	Ogalalla vicinity			NAD27	0.9436608
788	1.5 mi E Macksville (T25S; R15W; Sec 14)	USA	Kansas	Stafford	37.8768	-98.9372	TCWC	Spea bombifrons	1979			GE		2	2	within 1 mi		yes	Thesis								0												0
789	7.4 mi N Plains Hwy 214	USA	Texas	Yoakum	33.293224	-102.81864	TCWC	Spea bombifrons	1984			GE		2	2	within 1 mi		yes	Thesis								0												0
790	Phillips, NE city limits on Plemons Rd	United States	Texas	Hutchinson	35.73139	-101.3525	TNHC	Spea bombifrons	1950					2	2				vertnet	copied from thesis	4/15/2015		http://portal.vertnet.org/o/tnhc/herpetology?id=11101	Herpetology	PreservedSpecimen		11101		W. A. Thornton		native	alcoholic		Buffalo grass, mud tank			7/1/1950	7	1	07/01/50-07/01/50	| USA | Texas | Hutchinson | | | |	USA | Texas | Hutchinson | Phillips, NE city limits on Plemons Rd
791	Phillips, NE city limits on Plemons Rd	United States	Texas	Hutchinson	35.73139	-101.3525	TNHC	Spea bombifrons	1950					2	2				vertnet	copied from thesis	4/15/2015		http://portal.vertnet.org/o/tnhc/herpetology?id=11102	Herpetology	PreservedSpecimen		11102		Turrentine, Potter		native			Buffalo grass, mud tank; missing 03/15/1961			7/1/1950	7	1	07/01/50-07/01/50	| USA | Texas | Hutchinson | | | |	USA | Texas | Hutchinson | Phillips, NE city limits on Plemons Rd
792	Stinnett, within city limits between RR and TX Hwy 117	United States	Texas	Hutchinson	35.82694	-101.4425	TNHC	Spea bombifrons	1950					2	2				vertnet	copied from thesis	4/15/2015		http://portal.vertnet.org/o/tnhc/herpetology?id=11235	Herpetology	PreservedSpecimen		11235		C. F. Turrentine		native	alcoholic		Buffalo grass, rain pool			7/4/1950	7	4	07/04/50-07/04/50	| USA | Texas | Hutchinson | | | |	USA | Texas | Hutchinson | Stinnett, within city limits between RR and TX Hwy 117
793	Stinnett, within city limits between RR and TX Hwy 117	United States	Texas	Hutchinson	35.82694	-101.4425	TNHC	Spea bombifrons	1950					2	2				vertnet	copied from thesis	4/15/2015		http://portal.vertnet.org/o/tnhc/herpetology?id=11238	Herpetology	PreservedSpecimen		11238		C. F. Turrentine		native	alcoholic		Buffalo grass, rain pool			7/4/1950	7	4	07/04/50-07/04/50	| USA | Texas | Hutchinson | | | |	USA | Texas | Hutchinson | Stinnett, within city limits between RR and TX Hwy 117
794	Stinnett, within city limits between RR and TX Hwy 117	United States	Texas	Hutchinson	35.82694	-101.4425	TNHC	Spea bombifrons	1950					2	2				vertnet	copied from thesis	4/15/2015		http://portal.vertnet.org/o/tnhc/herpetology?id=11239	Herpetology	PreservedSpecimen		11239		C. F. Turrentine		native	alcoholic		Buffalo grass, rain pool			7/4/1950	7	4	07/04/50-07/04/50	| USA | Texas | Hutchinson | | | |	USA | Texas | Hutchinson | Stinnett, within city limits between RR and TX Hwy 117
795	Stinnett, within city limits between RR and TX Hwy 117	United States	Texas	Hutchinson	35.82694	-101.4425	TNHC	Spea bombifrons	1950					2	2				vertnet	copied from thesis	4/15/2015		http://portal.vertnet.org/o/tnhc/herpetology?id=11241	Herpetology	PreservedSpecimen		11241		C. F. Turrentine		native	alcoholic		Buffalo grass, rain pool			7/4/1950	7	4	07/04/50-07/04/50	| USA | Texas | Hutchinson | | | |	USA | Texas | Hutchinson | Stinnett, within city limits between RR and TX Hwy 117
796	Stinnett, within city limits between RR and TX Hwy 117	United States	Texas	Hutchinson	35.82694	-101.4425	TNHC	Spea bombifrons	1950					2	2				vertnet	copied from thesis	4/15/2015		http://portal.vertnet.org/o/tnhc/herpetology?id=11242	Herpetology	PreservedSpecimen		11242		C. F. Turrentine		native	alcoholic		Buffalo grass, rain pool			7/4/1950	7	4	07/04/50-07/04/50	| USA | Texas | Hutchinson | | | |	USA | Texas | Hutchinson | Stinnett, within city limits between RR and TX Hwy 117
797	Stinnett, within city limits between RR and TX Hwy 117	United States	Texas	Hutchinson	35.82694	-101.4425	TNHC	Spea bombifrons	1950					2	2				vertnet	copied from thesis	4/15/2015		http://portal.vertnet.org/o/tnhc/herpetology?id=11245	Herpetology	PreservedSpecimen		11245		C. F. Turrentine		native	alcoholic		Buffalo grass, rain pool			7/4/1950	7	4	07/04/50-07/04/50	| USA | Texas | Hutchinson | | | |	USA | Texas | Hutchinson | Stinnett, within city limits between RR and TX Hwy 117
798	Stinnett, within city limits between RR and TX Hwy 117	United States	Texas	Hutchinson	35.82694	-101.4425	TNHC	Spea bombifrons	1950					2	2				vertnet	copied from thesis	4/15/2015		http://portal.vertnet.org/o/tnhc/herpetology?id=11247	Herpetology	PreservedSpecimen		11247		C. F. Turrentine		native	alcoholic		Buffalo grass, rain pool			7/4/1950	7	4	07/04/50-07/04/50	| USA | Texas | Hutchinson | | | |	USA | Texas | Hutchinson | Stinnett, within city limits between RR and TX Hwy 117
799	Stinnett, within city limits between RR and TX Hwy 117	United States	Texas	Hutchinson	35.82694	-101.4425	TNHC	Spea bombifrons	1950					2	2				vertnet	copied from thesis	4/15/2015		http://portal.vertnet.org/o/tnhc/herpetology?id=11248	Herpetology	PreservedSpecimen		11248		C. F. Turrentine		native	alcoholic		Buffalo grass, rain pool			7/4/1950	7	4	07/04/50-07/04/50	| USA | Texas | Hutchinson | | | |	USA | Texas | Hutchinson | Stinnett, within city limits between RR and TX Hwy 117
800	Stinnett, within city limits between RR and TX Hwy 117	United States	Texas	Hutchinson	35.82694	-101.4425	TNHC	Spea bombifrons	1950					2	2				vertnet	copied from thesis	4/15/2015		http://portal.vertnet.org/o/tnhc/herpetology?id=11252	Herpetology	PreservedSpecimen		11252		C. F. Turrentine		native	alcoholic		Buffalo grass, rain pool			7/4/1950	7	4	07/04/50-07/04/50	| USA | Texas | Hutchinson | | | |	USA | Texas | Hutchinson | Stinnett, within city limits between RR and TX Hwy 117
801	Stinnett, within city limits between RR and TX Hwy 117	United States	Texas	Hutchinson	35.82694	-101.4425	TNHC	Spea bombifrons	1950					2	2				vertnet	copied from thesis	4/15/2015		http://portal.vertnet.org/o/tnhc/herpetology?id=11253	Herpetology	PreservedSpecimen		11253		C. F. Turrentine		native	alcoholic		Buffalo grass, rain pool			7/4/1950	7	4	07/04/50-07/04/50	| USA | Texas | Hutchinson | | | |	USA | Texas | Hutchinson | Stinnett, within city limits between RR and TX Hwy 117
802	Stinnett, within city limits between RR and TX Hwy 117	United States	Texas	Hutchinson	35.82694	-101.4425	TNHC	Spea bombifrons	1950					2	2				vertnet	copied from thesis	4/15/2015		http://portal.vertnet.org/o/tnhc/herpetology?id=11254	Herpetology	PreservedSpecimen		11254		C. F. Turrentine		native	alcoholic		Buffalo grass, rain pool			7/4/1950	7	4	07/04/50-07/04/50	| USA | Texas | Hutchinson | | | |	USA | Texas | Hutchinson | Stinnett, within city limits between RR and TX Hwy 117
803	Stinnett, within city limits between RR and TX Hwy 117	United States	Texas	Hutchinson	35.82694	-101.4425	TNHC	Spea bombifrons	1950					2	2				vertnet	copied from thesis	4/15/2015		http://portal.vertnet.org/o/tnhc/herpetology?id=11255	Herpetology	PreservedSpecimen		11255		C. F. Turrentine		native	alcoholic		Buffalo grass, rain pool			7/4/1950	7	4	07/04/50-07/04/50	| USA | Texas | Hutchinson | | | |	USA | Texas | Hutchinson | Stinnett, within city limits between RR and TX Hwy 117
804	Stinnett, within city limits between RR and TX Hwy 117	United States	Texas	Hutchinson	35.82694	-101.4425	TNHC	Spea bombifrons	1950					2	2				vertnet	copied from thesis	4/15/2015		http://portal.vertnet.org/o/tnhc/herpetology?id=11260	Herpetology	PreservedSpecimen		11260		C. F. Turrentine		native	alcoholic		Buffalo grass, rain pool			7/4/1950	7	4	07/04/50-07/04/50	| USA | Texas | Hutchinson | | | |	USA | Texas | Hutchinson | Stinnett, within city limits between RR and TX Hwy 117
805	Stinnett, within city limits between RR and TX Hwy 117	United States	Texas	Hutchinson	35.82694	-101.4425	TNHC	Spea bombifrons	1950					2	2				vertnet	copied from thesis	4/15/2015		http://portal.vertnet.org/o/tnhc/herpetology?id=11263	Herpetology	PreservedSpecimen		11263		C. F. Turrentine		native	alcoholic		Buffalo grass, rain pool			7/4/1950	7	4	07/04/50-07/04/50	| USA | Texas | Hutchinson | | | |	USA | Texas | Hutchinson | Stinnett, within city limits between RR and TX Hwy 117
806	Stinnett, within city limits between RR and TX Hwy 117	United States	Texas	Hutchinson	35.82694	-101.4425	TNHC	Spea bombifrons	1950					2	2				vertnet	copied from thesis	4/15/2015		http://portal.vertnet.org/o/tnhc/herpetology?id=11269	Herpetology	PreservedSpecimen		11269		C. F. Turrentine		native	alcoholic		Buffalo grass, rain pool			7/4/1950	7	4	07/04/50-07/04/50	| USA | Texas | Hutchinson | | | |	USA | Texas | Hutchinson | Stinnett, within city limits between RR and TX Hwy 117
807	Stinnett, within city limits between RR and TX Hwy 117	United States	Texas	Hutchinson	35.82694	-101.4425	TNHC	Spea bombifrons	1950					2	2				vertnet	copied from thesis	4/15/2015		http://portal.vertnet.org/o/tnhc/herpetology?id=11275	Herpetology	PreservedSpecimen		11275		C. L. Harris		native	alcoholic		Buffalo grass, rain pool			7/4/1950	7	4	07/04/50-07/04/50	| USA | Texas | Hutchinson | | | |	USA | Texas | Hutchinson | Stinnett, within city limits between RR and TX Hwy 117
808	Stinnett, within city limits between RR and TX Hwy 117	United States	Texas	Hutchinson	35.82694	-101.4425	TNHC	Spea bombifrons	1950					2	2				vertnet	copied from thesis	4/15/2015		http://portal.vertnet.org/o/tnhc/herpetology?id=11282	Herpetology	PreservedSpecimen		11282		C. L. Harris		native	alcoholic		Buffalo grass, rain pool			7/4/1950	7	4	07/04/50-07/04/50	| USA | Texas | Hutchinson | | | |	USA | Texas | Hutchinson | Stinnett, within city limits between RR and TX Hwy 117
809	Stinnett, within city limits between RR and TX Hwy 117	United States	Texas	Hutchinson	35.82694	-101.4425	TNHC	Spea bombifrons	1950					2	2				vertnet	copied from thesis	4/15/2015		http://portal.vertnet.org/o/tnhc/herpetology?id=11284	Herpetology	PreservedSpecimen		11284		C. L. Harris		native	alcoholic		Buffalo grass, rain pool			7/4/1950	7	4	07/04/50-07/04/50	| USA | Texas | Hutchinson | | | |	USA | Texas | Hutchinson | Stinnett, within city limits between RR and TX Hwy 117
810	Stinnett, within city limits between RR and TX Hwy 117	United States	Texas	Hutchinson	35.82694	-101.4425	TNHC	Spea bombifrons	1950					2	2				vertnet	copied from thesis	4/15/2015		http://portal.vertnet.org/o/tnhc/herpetology?id=11285	Herpetology	PreservedSpecimen		11285		C. L. Harris		native	alcoholic		Buffalo grass, rain pool			7/4/1950	7	4	07/04/50-07/04/50	| USA | Texas | Hutchinson | | | |	USA | Texas | Hutchinson | Stinnett, within city limits between RR and TX Hwy 117
811	Stinnett, within city limits between RR and TX Hwy 117	United States	Texas	Hutchinson	35.82694	-101.4425	TNHC	Spea bombifrons	1950					2	2				vertnet	copied from thesis	4/15/2015		http://portal.vertnet.org/o/tnhc/herpetology?id=11286	Herpetology	PreservedSpecimen		11286		C. L. Harris		native	alcoholic		Buffalo grass, rain pool			7/4/1950	7	4	07/04/50-07/04/50	| USA | Texas | Hutchinson | | | |	USA | Texas | Hutchinson | Stinnett, within city limits between RR and TX Hwy 117
812	Stinnett, within city limits between RR and TX Hwy 117	United States	Texas	Hutchinson	35.82694	-101.4425	TNHC	Spea bombifrons	1950					2	2				vertnet	copied from thesis	4/15/2015		http://portal.vertnet.org/o/tnhc/herpetology?id=11288	Herpetology	PreservedSpecimen		11288		C. L. Harris		native	alcoholic		Buffalo grass, rain pool			7/4/1950	7	4	07/04/50-07/04/50	| USA | Texas | Hutchinson | | | |	USA | Texas | Hutchinson | Stinnett, within city limits between RR and TX Hwy 117
813	Stinnett, within city limits between RR and TX Hwy 117	United States	Texas	Hutchinson	35.82694	-101.4425	TNHC	Spea bombifrons	1950					2	2				vertnet	copied from thesis	4/15/2015		http://portal.vertnet.org/o/tnhc/herpetology?id=11290	Herpetology	PreservedSpecimen		11290		C. L. Harris		native	alcoholic		Buffalo grass, rain pool			7/4/1950	7	4	07/04/50-07/04/50	| USA | Texas | Hutchinson | | | |	USA | Texas | Hutchinson | Stinnett, within city limits between RR and TX Hwy 117
814	Stinnett, within city limits between RR and TX Hwy 117	United States	Texas	Hutchinson	35.82694	-101.4425	TNHC	Spea bombifrons	1950					2	2				vertnet	copied from thesis	4/15/2015		http://portal.vertnet.org/o/tnhc/herpetology?id=11292	Herpetology	PreservedSpecimen		11292		M. A. Eidelbach		native	alcoholic		Buffalo grass, rain pool			7/4/1950	7	4	07/04/50-07/04/50	| USA | Texas | Hutchinson | | | |	USA | Texas | Hutchinson | Stinnett, within city limits between RR and TX Hwy 117
815	Stinnett, within city limits between RR and TX Hwy 117	United States	Texas	Hutchinson	35.82694	-101.4425	TNHC	Spea bombifrons	1950					2	2				vertnet	copied from thesis	4/15/2015		http://portal.vertnet.org/o/tnhc/herpetology?id=11293	Herpetology	PreservedSpecimen		11293		M. A. Eidelbach		native	alcoholic		Buffalo grass, rain pool			7/4/1950	7	4	07/04/50-07/04/50	| USA | Texas | Hutchinson | | | |	USA | Texas | Hutchinson | Stinnett, within city limits between RR and TX Hwy 117
816	Stinnett, within city limits between RR and TX Hwy 117	United States	Texas	Hutchinson	35.82694	-101.4425	TNHC	Spea bombifrons	1950					2	2				vertnet	copied from thesis	4/15/2015		http://portal.vertnet.org/o/tnhc/herpetology?id=11296	Herpetology	PreservedSpecimen		11296		M. A. Eidelbach		native	alcoholic		Buffalo grass, rain pool			7/4/1950	7	4	07/04/50-07/04/50	| USA | Texas | Hutchinson | | | |	USA | Texas | Hutchinson | Stinnett, within city limits between RR and TX Hwy 117
817	Stinnett, within city limits between RR and TX Hwy 117	United States	Texas	Hutchinson	35.82694	-101.4425	TNHC	Spea bombifrons	1950					2	2				vertnet	copied from thesis	4/15/2015		http://portal.vertnet.org/o/tnhc/herpetology?id=11297	Herpetology	PreservedSpecimen		11297		M. A. Eidelbach		native	alcoholic		Buffalo grass, rain pool			7/4/1950	7	4	07/04/50-07/04/50	| USA | Texas | Hutchinson | | | |	USA | Texas | Hutchinson | Stinnett, within city limits between RR and TX Hwy 117
818	Stinnett, within city limits between RR and TX Hwy 117	United States	Texas	Hutchinson	35.82694	-101.4425	TNHC	Spea bombifrons	1950					2	2				vertnet	copied from thesis	4/15/2015		http://portal.vertnet.org/o/tnhc/herpetology?id=11299	Herpetology	PreservedSpecimen		11299		M. A. Eidelbach		native	alcoholic		Buffalo grass, rain pool			7/4/1950	7	4	07/04/50-07/04/50	| USA | Texas | Hutchinson | | | |	USA | Texas | Hutchinson | Stinnett, within city limits between RR and TX Hwy 117
819	Stinnett, within city limits between RR and TX Hwy 117	United States	Texas	Hutchinson	35.82694	-101.4425	TNHC	Spea bombifrons	1950					2	2				vertnet	copied from thesis	4/15/2015		http://portal.vertnet.org/o/tnhc/herpetology?id=11302	Herpetology	PreservedSpecimen		11302		M. A. Eidelbach		native	alcoholic		Buffalo grass, rain pool			7/4/1950	7	4	07/04/50-07/04/50	| USA | Texas | Hutchinson | | | |	USA | Texas | Hutchinson | Stinnett, within city limits between RR and TX Hwy 117
820	Stinnett, within city limits between RR and TX Hwy 117	United States	Texas	Hutchinson	35.82694	-101.4425	TNHC	Spea bombifrons	1950					2	2				vertnet	copied from thesis	4/15/2015		http://portal.vertnet.org/o/tnhc/herpetology?id=11303	Herpetology	PreservedSpecimen		11303		M. A. Eidelbach		native	alcoholic		Buffalo grass, rain pool			7/4/1950	7	4	07/04/50-07/04/50	| USA | Texas | Hutchinson | | | |	USA | Texas | Hutchinson | Stinnett, within city limits between RR and TX Hwy 117
821	Stinnett, within city limits between RR and TX Hwy 117	United States	Texas	Hutchinson	35.82694	-101.4425	TNHC	Spea bombifrons	1950					2	2				vertnet	copied from thesis	4/15/2015		http://portal.vertnet.org/o/tnhc/herpetology?id=11304	Herpetology	PreservedSpecimen		11304		M. A. Eidelbach		native	alcoholic		Buffalo grass, rain pool			7/4/1950	7	4	07/04/50-07/04/50	| USA | Texas | Hutchinson | | | |	USA | Texas | Hutchinson | Stinnett, within city limits between RR and TX Hwy 117
822	Stinnett, within city limits between RR and TX Hwy 117	United States	Texas	Hutchinson	35.82694	-101.4425	TNHC	Spea bombifrons	1950					2	2				vertnet	copied from thesis	4/15/2015		http://portal.vertnet.org/o/tnhc/herpetology?id=11305	Herpetology	PreservedSpecimen		11305		M. A. Eidelbach		native	alcoholic		Buffalo grass, rain pool			7/4/1950	7	4	07/04/50-07/04/50	| USA | Texas | Hutchinson | | | |	USA | Texas | Hutchinson | Stinnett, within city limits between RR and TX Hwy 117
823	Stinnett, within city limits between RR and TX Hwy 117	United States	Texas	Hutchinson	35.82694	-101.4425	TNHC	Spea bombifrons	1950					2	2				vertnet	copied from thesis	4/15/2015		http://portal.vertnet.org/o/tnhc/herpetology?id=11318	Herpetology	PreservedSpecimen		11318		F. E. Potter		native	alcoholic		Buffalo grass, rain pool			7/4/1950	7	4	07/04/50-07/04/50	| USA | Texas | Hutchinson | | | |	USA | Texas | Hutchinson | Stinnett, within city limits between RR and TX Hwy 117
824	Stinnett, within city limits between RR and TX Hwy 117	United States	Texas	Hutchinson	35.82694	-101.4425	TNHC	Spea bombifrons	1950					2	2				vertnet	copied from thesis	4/15/2015		http://portal.vertnet.org/o/tnhc/herpetology?id=11319	Herpetology	PreservedSpecimen		11319		F. E. Potter		native	alcoholic		Buffalo grass, rain pool			7/4/1950	7	4	07/04/50-07/04/50	| USA | Texas | Hutchinson | | | |	USA | Texas | Hutchinson | Stinnett, within city limits between RR and TX Hwy 117
825	Stinnett, within city limits between RR and TX Hwy 117	United States	Texas	Hutchinson	35.82694	-101.4425	TNHC	Spea bombifrons	1950					2	2				vertnet	copied from thesis	4/15/2015		http://portal.vertnet.org/o/tnhc/herpetology?id=11320	Herpetology	PreservedSpecimen		11320		F. E. Potter		native	alcoholic		Buffalo grass, rain pool			7/4/1950	7	4	07/04/50-07/04/50	| USA | Texas | Hutchinson | | | |	USA | Texas | Hutchinson | Stinnett, within city limits between RR and TX Hwy 117
826	Stinnett, within city limits between RR and TX Hwy 117	United States	Texas	Hutchinson	35.82694	-101.4425	TNHC	Spea bombifrons	1950					2	2				vertnet	copied from thesis	4/15/2015		http://portal.vertnet.org/o/tnhc/herpetology?id=11327	Herpetology	PreservedSpecimen		11327		F. E. Potter		native	alcoholic		Buffalo grass, rain pool			7/4/1950	7	4	07/04/50-07/04/50	| USA | Texas | Hutchinson | | | |	USA | Texas | Hutchinson | Stinnett, within city limits between RR and TX Hwy 117
827	Stinnett, within city limits between RR and TX Hwy 117	United States	Texas	Hutchinson	35.82694	-101.4425	TNHC	Spea bombifrons	1950					2	2				vertnet	copied from thesis	4/15/2015		http://portal.vertnet.org/o/tnhc/herpetology?id=11328	Herpetology	PreservedSpecimen		11328		F. E. Potter		native	alcoholic		Buffalo grass, rain pool			7/4/1950	7	4	07/04/50-07/04/50	| USA | Texas | Hutchinson | | | |	USA | Texas | Hutchinson | Stinnett, within city limits between RR and TX Hwy 117
828	Stinnett, within city limits between RR and TX Hwy 117	United States	Texas	Hutchinson	35.82694	-101.4425	TNHC	Spea bombifrons	1950					2	2				vertnet	copied from thesis	4/15/2015		http://portal.vertnet.org/o/tnhc/herpetology?id=11329	Herpetology	PreservedSpecimen		11329		F. E. Potter		native	alcoholic		Buffalo grass, rain pool			7/4/1950	7	4	07/04/50-07/04/50	| USA | Texas | Hutchinson | | | |	USA | Texas | Hutchinson | Stinnett, within city limits between RR and TX Hwy 117
829	Stinnett, within city limits between RR and TX Hwy 117	United States	Texas	Hutchinson	35.82694	-101.4425	TNHC	Spea bombifrons	1950					2	2				vertnet	copied from thesis	4/15/2015		http://portal.vertnet.org/o/tnhc/herpetology?id=11333	Herpetology	PreservedSpecimen		11333		F. E. Potter		native	alcoholic		Buffalo grass, rain pool			7/4/1950	7	4	07/04/50-07/04/50	| USA | Texas | Hutchinson | | | |	USA | Texas | Hutchinson | Stinnett, within city limits between RR and TX Hwy 117
830	Stinnett, within city limits between RR and TX Hwy 117	United States	Texas	Hutchinson	35.82694	-101.4425	TNHC	Spea bombifrons	1950					2	2				vertnet	copied from thesis	4/15/2015		http://portal.vertnet.org/o/tnhc/herpetology?id=11334	Herpetology	PreservedSpecimen		11334		F. E. Potter		native	alcoholic		Buffalo grass, rain pool			7/4/1950	7	4	07/04/50-07/04/50	| USA | Texas | Hutchinson | | | |	USA | Texas | Hutchinson | Stinnett, within city limits between RR and TX Hwy 117
831	Stinnett, within city limits between RR and TX Hwy 117	United States	Texas	Hutchinson	35.82694	-101.4425	TNHC	Spea bombifrons	1950					2	2				vertnet	copied from thesis	4/15/2015		http://portal.vertnet.org/o/tnhc/herpetology?id=11337	Herpetology	PreservedSpecimen		11337		F. E. Potter		native	alcoholic		Buffalo grass, rain pool			7/4/1950	7	4	07/04/50-07/04/50	| USA | Texas | Hutchinson | | | |	USA | Texas | Hutchinson | Stinnett, within city limits between RR and TX Hwy 117
832	Stinnett, within city limits between RR and TX Hwy 117	United States	Texas	Hutchinson	35.82694	-101.4425	TNHC	Spea bombifrons	1950					2	2				vertnet	copied from thesis	4/15/2015		http://portal.vertnet.org/o/tnhc/herpetology?id=11339	Herpetology	PreservedSpecimen		11339		F. E. Potter		native	alcoholic		Buffalo grass, rain pool			7/4/1950	7	4	07/04/50-07/04/50	| USA | Texas | Hutchinson | | | |	USA | Texas | Hutchinson | Stinnett, within city limits between RR and TX Hwy 117
833	Stinnett, within city limits between RR and TX Hwy 117	United States	Texas	Hutchinson	35.82694	-101.4425	TNHC	Spea bombifrons	1950					2	2				vertnet	copied from thesis	4/15/2015		http://portal.vertnet.org/o/tnhc/herpetology?id=11340	Herpetology	PreservedSpecimen		11340		F. E. Potter		native	alcoholic		Buffalo grass, rain pool			7/4/1950	7	4	07/04/50-07/04/50	| USA | Texas | Hutchinson | | | |	USA | Texas | Hutchinson | Stinnett, within city limits between RR and TX Hwy 117
834	Stinnett, within city limits between RR and TX Hwy 117	United States	Texas	Hutchinson	35.82694	-101.4425	TNHC	Spea bombifrons	1950					2	2				vertnet	copied from thesis	4/15/2015		http://portal.vertnet.org/o/tnhc/herpetology?id=11341	Herpetology	PreservedSpecimen		11341		F. E. Potter		native	alcoholic		Buffalo grass, rain pool			7/4/1950	7	4	07/04/50-07/04/50	| USA | Texas | Hutchinson | | | |	USA | Texas | Hutchinson | Stinnett, within city limits between RR and TX Hwy 117
835	Stinnett, within city limits between RR and TX Hwy 117	United States	Texas	Hutchinson	35.82694	-101.4425	TNHC	Spea bombifrons	1950					2	2				vertnet	copied from thesis	4/15/2015		http://portal.vertnet.org/o/tnhc/herpetology?id=11343	Herpetology	PreservedSpecimen		11343		F. E. Potter		native	alcoholic		Buffalo grass, rain pool			7/4/1950	7	4	07/04/50-07/04/50	| USA | Texas | Hutchinson | | | |	USA | Texas | Hutchinson | Stinnett, within city limits between RR and TX Hwy 117
836	Stinnett, within city limits between RR and TX Hwy 117	United States	Texas	Hutchinson	35.82694	-101.4425	TNHC	Spea bombifrons	1950					2	2				vertnet	copied from thesis	4/15/2015		http://portal.vertnet.org/o/tnhc/herpetology?id=11347	Herpetology	PreservedSpecimen		11347		F. E. Potter		native	alcoholic		Buffalo grass, rain pool			7/4/1950	7	4	07/04/50-07/04/50	| USA | Texas | Hutchinson | | | |	USA | Texas | Hutchinson | Stinnett, within city limits between RR and TX Hwy 117
837	Stinnett, within city limits between RR and TX Hwy 117	United States	Texas	Hutchinson	35.82694	-101.4425	TNHC	Spea bombifrons	1950					2	2				vertnet	copied from thesis	4/15/2015		http://portal.vertnet.org/o/tnhc/herpetology?id=11350	Herpetology	PreservedSpecimen		11350		F. E. Potter		native	alcoholic		Buffalo grass, rain pool			7/4/1950	7	4	07/04/50-07/04/50	| USA | Texas | Hutchinson | | | |	USA | Texas | Hutchinson | Stinnett, within city limits between RR and TX Hwy 117
838	Stinnett, within city limits between RR and TX Hwy 117	United States	Texas	Hutchinson	35.82694	-101.4425	TNHC	Spea bombifrons	1950					2	2				vertnet	copied from thesis	4/15/2015		http://portal.vertnet.org/o/tnhc/herpetology?id=11352	Herpetology	PreservedSpecimen		11352		F. E. Potter		native	alcoholic		Buffalo grass, rain pool			7/4/1950	7	4	07/04/50-07/04/50	| USA | Texas | Hutchinson | | | |	USA | Texas | Hutchinson | Stinnett, within city limits between RR and TX Hwy 117
839	Stinnett, within city limits between RR and TX Hwy 117	United States	Texas	Hutchinson	35.82694	-101.4425	TNHC	Spea bombifrons	1950					2	2				vertnet	copied from thesis	4/15/2015		http://portal.vertnet.org/o/tnhc/herpetology?id=11233	Herpetology	PreservedSpecimen		11233		C. F. Turrentine		native	alcoholic		Buffalo grass, rain pool			7/4/1950	7	4	07/04/50-07/04/50	| USA | Texas | Hutchinson | | | |	USA | Texas | Hutchinson | Stinnett, within city limits between RR and TX Hwy 117
840	Stinnett, within city limits between RR and TX Hwy 117	United States	Texas	Hutchinson	35.82694	-101.4425	TNHC	Spea bombifrons	1950					2	2				vertnet	copied from thesis	4/15/2015		http://portal.vertnet.org/o/tnhc/herpetology?id=11234	Herpetology	PreservedSpecimen		11234		C. F. Turrentine		native	alcoholic		Buffalo grass, rain pool			7/4/1950	7	4	07/04/50-07/04/50	| USA | Texas | Hutchinson | | | |	USA | Texas | Hutchinson | Stinnett, within city limits between RR and TX Hwy 117
841	Stinnett, within city limits between RR and TX Hwy 117	United States	Texas	Hutchinson	35.82694	-101.4425	TNHC	Spea bombifrons	1950					2	2				vertnet	copied from thesis	4/15/2015		http://portal.vertnet.org/o/tnhc/herpetology?id=11236	Herpetology	PreservedSpecimen		11236		C. F. Turrentine		native	alcoholic		Buffalo grass, rain pool			7/4/1950	7	4	07/04/50-07/04/50	| USA | Texas | Hutchinson | | | |	USA | Texas | Hutchinson | Stinnett, within city limits between RR and TX Hwy 117
842	Stinnett, within city limits between RR and TX Hwy 117	United States	Texas	Hutchinson	35.82694	-101.4425	TNHC	Spea bombifrons	1950					2	2				vertnet	copied from thesis	4/15/2015		http://portal.vertnet.org/o/tnhc/herpetology?id=11237	Herpetology	PreservedSpecimen		11237		C. F. Turrentine		native	alcoholic		Buffalo grass, rain pool			7/4/1950	7	4	07/04/50-07/04/50	| USA | Texas | Hutchinson | | | |	USA | Texas | Hutchinson | Stinnett, within city limits between RR and TX Hwy 117
843	Stinnett, within city limits between RR and TX Hwy 117	United States	Texas	Hutchinson	35.82694	-101.4425	TNHC	Spea bombifrons	1950					2	2				vertnet	copied from thesis	4/15/2015		http://portal.vertnet.org/o/tnhc/herpetology?id=11240	Herpetology	PreservedSpecimen		11240		C. F. Turrentine		native	alcoholic		Buffalo grass, rain pool			7/4/1950	7	4	07/04/50-07/04/50	| USA | Texas | Hutchinson | | | |	USA | Texas | Hutchinson | Stinnett, within city limits between RR and TX Hwy 117
844	Stinnett, within city limits between RR and TX Hwy 117	United States	Texas	Hutchinson	35.82694	-101.4425	TNHC	Spea bombifrons	1950					2	2				vertnet	copied from thesis	4/15/2015		http://portal.vertnet.org/o/tnhc/herpetology?id=11243	Herpetology	PreservedSpecimen		11243		C. F. Turrentine		native	alcoholic		Buffalo grass, rain pool			7/4/1950	7	4	07/04/50-07/04/50	| USA | Texas | Hutchinson | | | |	USA | Texas | Hutchinson | Stinnett, within city limits between RR and TX Hwy 117
845	Stinnett, within city limits between RR and TX Hwy 117	United States	Texas	Hutchinson	35.82694	-101.4425	TNHC	Spea bombifrons	1950					2	2				vertnet	copied from thesis	4/15/2015		http://portal.vertnet.org/o/tnhc/herpetology?id=11244	Herpetology	PreservedSpecimen		11244		C. F. Turrentine		native	alcoholic		Buffalo grass, rain pool			7/4/1950	7	4	07/04/50-07/04/50	| USA | Texas | Hutchinson | | | |	USA | Texas | Hutchinson | Stinnett, within city limits between RR and TX Hwy 117
846	Stinnett, within city limits between RR and TX Hwy 117	United States	Texas	Hutchinson	35.82694	-101.4425	TNHC	Spea bombifrons	1950					2	2				vertnet	copied from thesis	4/15/2015		http://portal.vertnet.org/o/tnhc/herpetology?id=11246	Herpetology	PreservedSpecimen		11246		C. F. Turrentine		native	alcoholic		Buffalo grass, rain pool			7/4/1950	7	4	07/04/50-07/04/50	| USA | Texas | Hutchinson | | | |	USA | Texas | Hutchinson | Stinnett, within city limits between RR and TX Hwy 117
847	Stinnett, within city limits between RR and TX Hwy 117	United States	Texas	Hutchinson	35.82694	-101.4425	TNHC	Spea bombifrons	1950					2	2				vertnet	copied from thesis	4/15/2015		http://portal.vertnet.org/o/tnhc/herpetology?id=11249	Herpetology	PreservedSpecimen		11249		C. F. Turrentine		native	alcoholic		Buffalo grass, rain pool			7/4/1950	7	4	07/04/50-07/04/50	| USA | Texas | Hutchinson | | | |	USA | Texas | Hutchinson | Stinnett, within city limits between RR and TX Hwy 117
848	Stinnett, within city limits between RR and TX Hwy 117	United States	Texas	Hutchinson	35.82694	-101.4425	TNHC	Spea bombifrons	1950					2	2				vertnet	copied from thesis	4/15/2015		http://portal.vertnet.org/o/tnhc/herpetology?id=11250	Herpetology	PreservedSpecimen		11250		C. F. Turrentine		native	alcoholic		Buffalo grass, rain pool			7/4/1950	7	4	07/04/50-07/04/50	| USA | Texas | Hutchinson | | | |	USA | Texas | Hutchinson | Stinnett, within city limits between RR and TX Hwy 117
849	Stinnett, within city limits between RR and TX Hwy 117	United States	Texas	Hutchinson	35.82694	-101.4425	TNHC	Spea bombifrons	1950					2	2				vertnet	copied from thesis	4/15/2015		http://portal.vertnet.org/o/tnhc/herpetology?id=11251	Herpetology	PreservedSpecimen		11251		C. F. Turrentine		native	alcoholic		Buffalo grass, rain pool			7/4/1950	7	4	07/04/50-07/04/50	| USA | Texas | Hutchinson | | | |	USA | Texas | Hutchinson | Stinnett, within city limits between RR and TX Hwy 117
850	Stinnett, within city limits between RR and TX Hwy 117	United States	Texas	Hutchinson	35.82694	-101.4425	TNHC	Spea bombifrons	1950					2	2				vertnet	copied from thesis	4/15/2015		http://portal.vertnet.org/o/tnhc/herpetology?id=11256	Herpetology	PreservedSpecimen		11256		C. F. Turrentine		native	alcoholic		Buffalo grass, rain pool			7/4/1950	7	4	07/04/50-07/04/50	| USA | Texas | Hutchinson | | | |	USA | Texas | Hutchinson | Stinnett, within city limits between RR and TX Hwy 117
851	Stinnett, within city limits between RR and TX Hwy 117	United States	Texas	Hutchinson	35.82694	-101.4425	TNHC	Spea bombifrons	1950					2	2				vertnet	copied from thesis	4/15/2015		http://portal.vertnet.org/o/tnhc/herpetology?id=11257	Herpetology	PreservedSpecimen		11257		C. F. Turrentine		native	alcoholic		Buffalo grass, rain pool			7/4/1950	7	4	07/04/50-07/04/50	| USA | Texas | Hutchinson | | | |	USA | Texas | Hutchinson | Stinnett, within city limits between RR and TX Hwy 117
852	Stinnett, within city limits between RR and TX Hwy 117	United States	Texas	Hutchinson	35.82694	-101.4425	TNHC	Spea bombifrons	1950					2	2				vertnet	copied from thesis	4/15/2015		http://portal.vertnet.org/o/tnhc/herpetology?id=11258	Herpetology	PreservedSpecimen		11258		C. F. Turrentine		native	alcoholic		Buffalo grass, rain pool			7/4/1950	7	4	07/04/50-07/04/50	| USA | Texas | Hutchinson | | | |	USA | Texas | Hutchinson | Stinnett, within city limits between RR and TX Hwy 117
853	Stinnett, within city limits between RR and TX Hwy 117	United States	Texas	Hutchinson	35.82694	-101.4425	TNHC	Spea bombifrons	1950					2	2				vertnet	copied from thesis	4/15/2015		http://portal.vertnet.org/o/tnhc/herpetology?id=11259	Herpetology	PreservedSpecimen		11259		C. F. Turrentine		native	alcoholic		Buffalo grass, rain pool			7/4/1950	7	4	07/04/50-07/04/50	| USA | Texas | Hutchinson | | | |	USA | Texas | Hutchinson | Stinnett, within city limits between RR and TX Hwy 117
854	Stinnett, within city limits between RR and TX Hwy 117	United States	Texas	Hutchinson	35.82694	-101.4425	TNHC	Spea bombifrons	1950					2	2				vertnet	copied from thesis	4/15/2015		http://portal.vertnet.org/o/tnhc/herpetology?id=11261	Herpetology	PreservedSpecimen		11261		C. F. Turrentine		native	alcoholic		Buffalo grass, rain pool			7/4/1950	7	4	07/04/50-07/04/50	| USA | Texas | Hutchinson | | | |	USA | Texas | Hutchinson | Stinnett, within city limits between RR and TX Hwy 117
855	Stinnett, within city limits between RR and TX Hwy 117	United States	Texas	Hutchinson	35.82694	-101.4425	TNHC	Spea bombifrons	1950					2	2				vertnet	copied from thesis	4/15/2015		http://portal.vertnet.org/o/tnhc/herpetology?id=11262	Herpetology	PreservedSpecimen		11262		C. F. Turrentine		native	alcoholic		Buffalo grass, rain pool			7/4/1950	7	4	07/04/50-07/04/50	| USA | Texas | Hutchinson | | | |	USA | Texas | Hutchinson | Stinnett, within city limits between RR and TX Hwy 117
856	Stinnett, within city limits between RR and TX Hwy 117	United States	Texas	Hutchinson	35.82694	-101.4425	TNHC	Spea bombifrons	1950					2	2				vertnet	copied from thesis	4/15/2015		http://portal.vertnet.org/o/tnhc/herpetology?id=11264	Herpetology	PreservedSpecimen		11264		C. F. Turrentine		native	alcoholic		Buffalo grass, rain pool			7/4/1950	7	4	07/04/50-07/04/50	| USA | Texas | Hutchinson | | | |	USA | Texas | Hutchinson | Stinnett, within city limits between RR and TX Hwy 117
857	Stinnett, within city limits between RR and TX Hwy 117	United States	Texas	Hutchinson	35.82694	-101.4425	TNHC	Spea bombifrons	1950					2	2				vertnet	copied from thesis	4/15/2015		http://portal.vertnet.org/o/tnhc/herpetology?id=11265	Herpetology	PreservedSpecimen		11265		C. F. Turrentine		native	alcoholic		Buffalo grass, rain pool			7/4/1950	7	4	07/04/50-07/04/50	| USA | Texas | Hutchinson | | | |	USA | Texas | Hutchinson | Stinnett, within city limits between RR and TX Hwy 117
858	Stinnett, within city limits between RR and TX Hwy 117	United States	Texas	Hutchinson	35.82694	-101.4425	TNHC	Spea bombifrons	1950					2	2				vertnet	copied from thesis	4/15/2015		http://portal.vertnet.org/o/tnhc/herpetology?id=11266	Herpetology	PreservedSpecimen		11266		C. F. Turrentine		native	alcoholic		Buffalo grass, rain pool			7/4/1950	7	4	07/04/50-07/04/50	| USA | Texas | Hutchinson | | | |	USA | Texas | Hutchinson | Stinnett, within city limits between RR and TX Hwy 117
859	Stinnett, within city limits between RR and TX Hwy 117	United States	Texas	Hutchinson	35.82694	-101.4425	TNHC	Spea bombifrons	1950					2	2				vertnet	copied from thesis	4/15/2015		http://portal.vertnet.org/o/tnhc/herpetology?id=11267	Herpetology	PreservedSpecimen		11267		C. F. Turrentine		native	alcoholic		Buffalo grass, rain pool			7/4/1950	7	4	07/04/50-07/04/50	| USA | Texas | Hutchinson | | | |	USA | Texas | Hutchinson | Stinnett, within city limits between RR and TX Hwy 117
860	Stinnett, within city limits between RR and TX Hwy 117	United States	Texas	Hutchinson	35.82694	-101.4425	TNHC	Spea bombifrons	1950					2	2				vertnet	copied from thesis	4/15/2015		http://portal.vertnet.org/o/tnhc/herpetology?id=11268	Herpetology	PreservedSpecimen		11268		C. F. Turrentine		native	alcoholic		Buffalo grass, rain pool			7/4/1950	7	4	07/04/50-07/04/50	| USA | Texas | Hutchinson | | | |	USA | Texas | Hutchinson | Stinnett, within city limits between RR and TX Hwy 117
861	Stinnett, within city limits between RR and TX Hwy 117	United States	Texas	Hutchinson	35.82694	-101.4425	TNHC	Spea bombifrons	1950					2	2				vertnet	copied from thesis	4/15/2015		http://portal.vertnet.org/o/tnhc/herpetology?id=11272	Herpetology	PreservedSpecimen		11272		C. L. Harris		native	alcoholic		Buffalo grass, rain pool			7/4/1950	7	4	07/04/50-07/04/50	| USA | Texas | Hutchinson | | | |	USA | Texas | Hutchinson | Stinnett, within city limits between RR and TX Hwy 117
862	Stinnett, within city limits between RR and TX Hwy 117	United States	Texas	Hutchinson	35.82694	-101.4425	TNHC	Spea bombifrons	1950					2	2				vertnet	copied from thesis	4/15/2015		http://portal.vertnet.org/o/tnhc/herpetology?id=11273	Herpetology	PreservedSpecimen		11273		C. L. Harris		native	alcoholic		Buffalo grass, rain pool			7/4/1950	7	4	07/04/50-07/04/50	| USA | Texas | Hutchinson | | | |	USA | Texas | Hutchinson | Stinnett, within city limits between RR and TX Hwy 117
863	Stinnett, within city limits between RR and TX Hwy 117	United States	Texas	Hutchinson	35.82694	-101.4425	TNHC	Spea bombifrons	1950					2	2				vertnet	copied from thesis	4/15/2015		http://portal.vertnet.org/o/tnhc/herpetology?id=11274	Herpetology	PreservedSpecimen		11274		C. L. Harris		native	alcoholic		Buffalo grass, rain pool			7/4/1950	7	4	07/04/50-07/04/50	| USA | Texas | Hutchinson | | | |	USA | Texas | Hutchinson | Stinnett, within city limits between RR and TX Hwy 117
864	Stinnett, within city limits between RR and TX Hwy 117	United States	Texas	Hutchinson	35.82694	-101.4425	TNHC	Spea bombifrons	1950					2	2				vertnet	copied from thesis	4/15/2015		http://portal.vertnet.org/o/tnhc/herpetology?id=11276	Herpetology	PreservedSpecimen		11276		C. L. Harris		native	alcoholic		Buffalo grass, rain pool			7/4/1950	7	4	07/04/50-07/04/50	| USA | Texas | Hutchinson | | | |	USA | Texas | Hutchinson | Stinnett, within city limits between RR and TX Hwy 117
865	Stinnett, within city limits between RR and TX Hwy 117	United States	Texas	Hutchinson	35.82694	-101.4425	TNHC	Spea bombifrons	1950					2	2				vertnet	copied from thesis	4/15/2015		http://portal.vertnet.org/o/tnhc/herpetology?id=11277	Herpetology	PreservedSpecimen		11277		C. L. Harris		native	alcoholic		Buffalo grass, rain pool			7/4/1950	7	4	07/04/50-07/04/50	| USA | Texas | Hutchinson | | | |	USA | Texas | Hutchinson | Stinnett, within city limits between RR and TX Hwy 117
866	Stinnett, within city limits between RR and TX Hwy 117	United States	Texas	Hutchinson	35.82694	-101.4425	TNHC	Spea bombifrons	1950					2	2				vertnet	copied from thesis	4/15/2015		http://portal.vertnet.org/o/tnhc/herpetology?id=11278	Herpetology	PreservedSpecimen		11278		C. L. Harris		native	alcoholic		Buffalo grass, rain pool			7/4/1950	7	4	07/04/50-07/04/50	| USA | Texas | Hutchinson | | | |	USA | Texas | Hutchinson | Stinnett, within city limits between RR and TX Hwy 117
867	Stinnett, within city limits between RR and TX Hwy 117	United States	Texas	Hutchinson	35.82694	-101.4425	TNHC	Spea bombifrons	1950					2	2				vertnet	copied from thesis	4/15/2015		http://portal.vertnet.org/o/tnhc/herpetology?id=11279	Herpetology	PreservedSpecimen		11279		C. L. Harris		native	alcoholic		Buffalo grass, rain pool			7/4/1950	7	4	07/04/50-07/04/50	| USA | Texas | Hutchinson | | | |	USA | Texas | Hutchinson | Stinnett, within city limits between RR and TX Hwy 117
868	Stinnett, within city limits between RR and TX Hwy 117	United States	Texas	Hutchinson	35.82694	-101.4425	TNHC	Spea bombifrons	1950					2	2				vertnet	copied from thesis	4/15/2015		http://portal.vertnet.org/o/tnhc/herpetology?id=11280	Herpetology	PreservedSpecimen		11280		C. L. Harris		native	alcoholic		Buffalo grass, rain pool			7/4/1950	7	4	07/04/50-07/04/50	| USA | Texas | Hutchinson | | | |	USA | Texas | Hutchinson | Stinnett, within city limits between RR and TX Hwy 117
869	Stinnett, within city limits between RR and TX Hwy 117	United States	Texas	Hutchinson	35.82694	-101.4425	TNHC	Spea bombifrons	1950					2	2				vertnet	copied from thesis	4/15/2015		http://portal.vertnet.org/o/tnhc/herpetology?id=11281	Herpetology	PreservedSpecimen		11281		C. L. Harris		native	alcoholic		Buffalo grass, rain pool			7/4/1950	7	4	07/04/50-07/04/50	| USA | Texas | Hutchinson | | | |	USA | Texas | Hutchinson | Stinnett, within city limits between RR and TX Hwy 117
870	Stinnett, within city limits between RR and TX Hwy 117	United States	Texas	Hutchinson	35.82694	-101.4425	TNHC	Spea bombifrons	1950					2	2				vertnet	copied from thesis	4/15/2015		http://portal.vertnet.org/o/tnhc/herpetology?id=11283	Herpetology	PreservedSpecimen		11283		C. L. Harris		native	alcoholic		Buffalo grass, rain pool			7/4/1950	7	4	07/04/50-07/04/50	| USA | Texas | Hutchinson | | | |	USA | Texas | Hutchinson | Stinnett, within city limits between RR and TX Hwy 117
871	Stinnett, within city limits between RR and TX Hwy 117	United States	Texas	Hutchinson	35.82694	-101.4425	TNHC	Spea bombifrons	1950					2	2				vertnet	copied from thesis	4/15/2015		http://portal.vertnet.org/o/tnhc/herpetology?id=11287	Herpetology	PreservedSpecimen		11287		C. L. Harris		native	alcoholic		Buffalo grass, rain pool			7/4/1950	7	4	07/04/50-07/04/50	| USA | Texas | Hutchinson | | | |	USA | Texas | Hutchinson | Stinnett, within city limits between RR and TX Hwy 117
872	Stinnett, within city limits between RR and TX Hwy 117	United States	Texas	Hutchinson	35.82694	-101.4425	TNHC	Spea bombifrons	1950					2	2				vertnet	copied from thesis	4/15/2015		http://portal.vertnet.org/o/tnhc/herpetology?id=11289	Herpetology	PreservedSpecimen		11289		C. L. Harris		native	alcoholic		Buffalo grass, rain pool			7/4/1950	7	4	07/04/50-07/04/50	| USA | Texas | Hutchinson | | | |	USA | Texas | Hutchinson | Stinnett, within city limits between RR and TX Hwy 117
873	Stinnett, within city limits between RR and TX Hwy 117	United States	Texas	Hutchinson	35.82694	-101.4425	TNHC	Spea bombifrons	1950					2	2				vertnet	copied from thesis	4/15/2015		http://portal.vertnet.org/o/tnhc/herpetology?id=11291	Herpetology	PreservedSpecimen		11291		C. L. Harris		native	alcoholic		Buffalo grass, rain pool			7/4/1950	7	4	07/04/50-07/04/50	| USA | Texas | Hutchinson | | | |	USA | Texas | Hutchinson | Stinnett, within city limits between RR and TX Hwy 117
874	Stinnett, within city limits between RR and TX Hwy 117	United States	Texas	Hutchinson	35.82694	-101.4425	TNHC	Spea bombifrons	1950					2	2				vertnet	copied from thesis	4/15/2015		http://portal.vertnet.org/o/tnhc/herpetology?id=11294	Herpetology	PreservedSpecimen		11294		M. A. Eidelbach		native	alcoholic		Buffalo grass, rain pool			7/4/1950	7	4	07/04/50-07/04/50	| USA | Texas | Hutchinson | | | |	USA | Texas | Hutchinson | Stinnett, within city limits between RR and TX Hwy 117
875	Stinnett, within city limits between RR and TX Hwy 117	United States	Texas	Hutchinson	35.82694	-101.4425	TNHC	Spea bombifrons	1950					2	2				vertnet	copied from thesis	4/15/2015		http://portal.vertnet.org/o/tnhc/herpetology?id=11295	Herpetology	PreservedSpecimen		11295		M. A. Eidelbach		native	alcoholic		Buffalo grass, rain pool			7/4/1950	7	4	07/04/50-07/04/50	| USA | Texas | Hutchinson | | | |	USA | Texas | Hutchinson | Stinnett, within city limits between RR and TX Hwy 117
876	Stinnett, within city limits between RR and TX Hwy 117	United States	Texas	Hutchinson	35.82694	-101.4425	TNHC	Spea bombifrons	1950					2	2				vertnet	copied from thesis	4/15/2015		http://portal.vertnet.org/o/tnhc/herpetology?id=11298	Herpetology	PreservedSpecimen		11298		M. A. Eidelbach		native	alcoholic		Buffalo grass, rain pool			7/4/1950	7	4	07/04/50-07/04/50	| USA | Texas | Hutchinson | | | |	USA | Texas | Hutchinson | Stinnett, within city limits between RR and TX Hwy 117
877	Stinnett, within city limits between RR and TX Hwy 117	United States	Texas	Hutchinson	35.82694	-101.4425	TNHC	Spea bombifrons	1950					2	2				vertnet	copied from thesis	4/15/2015		http://portal.vertnet.org/o/tnhc/herpetology?id=11300	Herpetology	PreservedSpecimen		11300		M. A. Eidelbach		native	alcoholic		Buffalo grass, rain pool			7/4/1950	7	4	07/04/50-07/04/50	| USA | Texas | Hutchinson | | | |	USA | Texas | Hutchinson | Stinnett, within city limits between RR and TX Hwy 117
878	Stinnett, within city limits between RR and TX Hwy 117	United States	Texas	Hutchinson	35.82694	-101.4425	TNHC	Spea bombifrons	1950					2	2				vertnet	copied from thesis	4/15/2015		http://portal.vertnet.org/o/tnhc/herpetology?id=11301	Herpetology	PreservedSpecimen		11301		M. A. Eidelbach		native	alcoholic		Buffalo grass, rain pool			7/4/1950	7	4	07/04/50-07/04/50	| USA | Texas | Hutchinson | | | |	USA | Texas | Hutchinson | Stinnett, within city limits between RR and TX Hwy 117
879	Stinnett, within city limits between RR and TX Hwy 117	United States	Texas	Hutchinson	35.82694	-101.4425	TNHC	Spea bombifrons	1950					2	2				vertnet	copied from thesis	4/15/2015		http://portal.vertnet.org/o/tnhc/herpetology?id=11314	Herpetology	PreservedSpecimen		11314		F. E. Potter		native	alcoholic		Buffalo grass, rain pool			7/4/1950	7	4	07/04/50-07/04/50	| USA | Texas | Hutchinson | | | |	USA | Texas | Hutchinson | Stinnett, within city limits between RR and TX Hwy 117
880	Stinnett, within city limits between RR and TX Hwy 117	United States	Texas	Hutchinson	35.82694	-101.4425	TNHC	Spea bombifrons	1950					2	2				vertnet	copied from thesis	4/15/2015		http://portal.vertnet.org/o/tnhc/herpetology?id=11315	Herpetology	PreservedSpecimen		11315		F. E. Potter		native	alcoholic		Buffalo grass, rain pool			7/4/1950	7	4	07/04/50-07/04/50	| USA | Texas | Hutchinson | | | |	USA | Texas | Hutchinson | Stinnett, within city limits between RR and TX Hwy 117
881	Stinnett, within city limits between RR and TX Hwy 117	United States	Texas	Hutchinson	35.82694	-101.4425	TNHC	Spea bombifrons	1950					2	2				vertnet	copied from thesis	4/15/2015		http://portal.vertnet.org/o/tnhc/herpetology?id=11316	Herpetology	PreservedSpecimen		11316		F. E. Potter		native	alcoholic		Buffalo grass, rain pool			7/4/1950	7	4	07/04/50-07/04/50	| USA | Texas | Hutchinson | | | |	USA | Texas | Hutchinson | Stinnett, within city limits between RR and TX Hwy 117
882	Stinnett, within city limits between RR and TX Hwy 117	United States	Texas	Hutchinson	35.82694	-101.4425	TNHC	Spea bombifrons	1950					2	2				vertnet	copied from thesis	4/15/2015		http://portal.vertnet.org/o/tnhc/herpetology?id=11317	Herpetology	PreservedSpecimen		11317		F. E. Potter		native	alcoholic		Buffalo grass, rain pool			7/4/1950	7	4	07/04/50-07/04/50	| USA | Texas | Hutchinson | | | |	USA | Texas | Hutchinson | Stinnett, within city limits between RR and TX Hwy 117
883	Stinnett, within city limits between RR and TX Hwy 117	United States	Texas	Hutchinson	35.82694	-101.4425	TNHC	Spea bombifrons	1950					2	2				vertnet	copied from thesis	4/15/2015		http://portal.vertnet.org/o/tnhc/herpetology?id=11321	Herpetology	PreservedSpecimen		11321		F. E. Potter		native	alcoholic		Buffalo grass, rain pool			7/4/1950	7	4	07/04/50-07/04/50	| USA | Texas | Hutchinson | | | |	USA | Texas | Hutchinson | Stinnett, within city limits between RR and TX Hwy 117
884	Stinnett, within city limits between RR and TX Hwy 117	United States	Texas	Hutchinson	35.82694	-101.4425	TNHC	Spea bombifrons	1950					2	2				vertnet	copied from thesis	4/15/2015		http://portal.vertnet.org/o/tnhc/herpetology?id=11322	Herpetology	PreservedSpecimen		11322		F. E. Potter		native	alcoholic		Buffalo grass, rain pool			7/4/1950	7	4	07/04/50-07/04/50	| USA | Texas | Hutchinson | | | |	USA | Texas | Hutchinson | Stinnett, within city limits between RR and TX Hwy 117
885	Stinnett, within city limits between RR and TX Hwy 117	United States	Texas	Hutchinson	35.82694	-101.4425	TNHC	Spea bombifrons	1950					2	2				vertnet	copied from thesis	4/15/2015		http://portal.vertnet.org/o/tnhc/herpetology?id=11323	Herpetology	PreservedSpecimen		11323		F. E. Potter		native	alcoholic		Buffalo grass, rain pool			7/4/1950	7	4	07/04/50-07/04/50	| USA | Texas | Hutchinson | | | |	USA | Texas | Hutchinson | Stinnett, within city limits between RR and TX Hwy 117
886	Stinnett, within city limits between RR and TX Hwy 117	United States	Texas	Hutchinson	35.82694	-101.4425	TNHC	Spea bombifrons	1950					2	2				vertnet	copied from thesis	4/15/2015		http://portal.vertnet.org/o/tnhc/herpetology?id=11324	Herpetology	PreservedSpecimen		11324		F. E. Potter		native	alcoholic		Buffalo grass, rain pool			7/4/1950	7	4	07/04/50-07/04/50	| USA | Texas | Hutchinson | | | |	USA | Texas | Hutchinson | Stinnett, within city limits between RR and TX Hwy 117
887	Stinnett, within city limits between RR and TX Hwy 117	United States	Texas	Hutchinson	35.82694	-101.4425	TNHC	Spea bombifrons	1950					2	2				vertnet	copied from thesis	4/15/2015		http://portal.vertnet.org/o/tnhc/herpetology?id=11325	Herpetology	PreservedSpecimen		11325		F. E. Potter		native	alcoholic		Buffalo grass, rain pool			7/4/1950	7	4	07/04/50-07/04/50	| USA | Texas | Hutchinson | | | |	USA | Texas | Hutchinson | Stinnett, within city limits between RR and TX Hwy 117
888	Stinnett, within city limits between RR and TX Hwy 117	United States	Texas	Hutchinson	35.82694	-101.4425	TNHC	Spea bombifrons	1950					2	2				vertnet	copied from thesis	4/15/2015		http://portal.vertnet.org/o/tnhc/herpetology?id=11326	Herpetology	PreservedSpecimen		11326		F. E. Potter		native	alcoholic		Buffalo grass, rain pool			7/4/1950	7	4	07/04/50-07/04/50	| USA | Texas | Hutchinson | | | |	USA | Texas | Hutchinson | Stinnett, within city limits between RR and TX Hwy 117
889	Stinnett, within city limits between RR and TX Hwy 117	United States	Texas	Hutchinson	35.82694	-101.4425	TNHC	Spea bombifrons	1950					2	2				vertnet	copied from thesis	4/15/2015		http://portal.vertnet.org/o/tnhc/herpetology?id=11330	Herpetology	PreservedSpecimen		11330		F. E. Potter		native	alcoholic		Buffalo grass, rain pool			7/4/1950	7	4	07/04/50-07/04/50	| USA | Texas | Hutchinson | | | |	USA | Texas | Hutchinson | Stinnett, within city limits between RR and TX Hwy 117
890	Stinnett, within city limits between RR and TX Hwy 117	United States	Texas	Hutchinson	35.82694	-101.4425	TNHC	Spea bombifrons	1950					2	2				vertnet	copied from thesis	4/15/2015		http://portal.vertnet.org/o/tnhc/herpetology?id=11331	Herpetology	PreservedSpecimen		11331		F. E. Potter		native	alcoholic		Buffalo grass, rain pool			7/4/1950	7	4	07/04/50-07/04/50	| USA | Texas | Hutchinson | | | |	USA | Texas | Hutchinson | Stinnett, within city limits between RR and TX Hwy 117
891	Stinnett, within city limits between RR and TX Hwy 117	United States	Texas	Hutchinson	35.82694	-101.4425	TNHC	Spea bombifrons	1950					2	2				vertnet	copied from thesis	4/15/2015		http://portal.vertnet.org/o/tnhc/herpetology?id=11332	Herpetology	PreservedSpecimen		11332		F. E. Potter		native	alcoholic		Buffalo grass, rain pool			7/4/1950	7	4	07/04/50-07/04/50	| USA | Texas | Hutchinson | | | |	USA | Texas | Hutchinson | Stinnett, within city limits between RR and TX Hwy 117
892	Stinnett, within city limits between RR and TX Hwy 117	United States	Texas	Hutchinson	35.82694	-101.4425	TNHC	Spea bombifrons	1950					2	2				vertnet	copied from thesis	4/15/2015		http://portal.vertnet.org/o/tnhc/herpetology?id=11335	Herpetology	PreservedSpecimen		11335		F. E. Potter		native	alcoholic		Buffalo grass, rain pool			7/4/1950	7	4	07/04/50-07/04/50	| USA | Texas | Hutchinson | | | |	USA | Texas | Hutchinson | Stinnett, within city limits between RR and TX Hwy 117
893	Stinnett, within city limits between RR and TX Hwy 117	United States	Texas	Hutchinson	35.82694	-101.4425	TNHC	Spea bombifrons	1950					2	2				vertnet	copied from thesis	4/15/2015		http://portal.vertnet.org/o/tnhc/herpetology?id=11336	Herpetology	PreservedSpecimen		11336		F. E. Potter		native	alcoholic		Buffalo grass, rain pool			7/4/1950	7	4	07/04/50-07/04/50	| USA | Texas | Hutchinson | | | |	USA | Texas | Hutchinson | Stinnett, within city limits between RR and TX Hwy 117
894	Stinnett, within city limits between RR and TX Hwy 117	United States	Texas	Hutchinson	35.82694	-101.4425	TNHC	Spea bombifrons	1950					2	2				vertnet	copied from thesis	4/15/2015		http://portal.vertnet.org/o/tnhc/herpetology?id=11338	Herpetology	PreservedSpecimen		11338		F. E. Potter		native	alcoholic		Buffalo grass, rain pool			7/4/1950	7	4	07/04/50-07/04/50	| USA | Texas | Hutchinson | | | |	USA | Texas | Hutchinson | Stinnett, within city limits between RR and TX Hwy 117
895	Stinnett, within city limits between RR and TX Hwy 117	United States	Texas	Hutchinson	35.82694	-101.4425	TNHC	Spea bombifrons	1950					2	2				vertnet	copied from thesis	4/15/2015		http://portal.vertnet.org/o/tnhc/herpetology?id=11342	Herpetology	PreservedSpecimen		11342		F. E. Potter		native	alcoholic		Buffalo grass, rain pool			7/4/1950	7	4	07/04/50-07/04/50	| USA | Texas | Hutchinson | | | |	USA | Texas | Hutchinson | Stinnett, within city limits between RR and TX Hwy 117
896	Stinnett, within city limits between RR and TX Hwy 117	United States	Texas	Hutchinson	35.82694	-101.4425	TNHC	Spea bombifrons	1950					2	2				vertnet	copied from thesis	4/15/2015		http://portal.vertnet.org/o/tnhc/herpetology?id=11344	Herpetology	PreservedSpecimen		11344		F. E. Potter		native	alcoholic		Buffalo grass, rain pool			7/4/1950	7	4	07/04/50-07/04/50	| USA | Texas | Hutchinson | | | |	USA | Texas | Hutchinson | Stinnett, within city limits between RR and TX Hwy 117
897	Stinnett, within city limits between RR and TX Hwy 117	United States	Texas	Hutchinson	35.82694	-101.4425	TNHC	Spea bombifrons	1950					2	2				vertnet	copied from thesis	4/15/2015		http://portal.vertnet.org/o/tnhc/herpetology?id=11345	Herpetology	PreservedSpecimen		11345		F. E. Potter		native	alcoholic		Buffalo grass, rain pool			7/4/1950	7	4	07/04/50-07/04/50	| USA | Texas | Hutchinson | | | |	USA | Texas | Hutchinson | Stinnett, within city limits between RR and TX Hwy 117
898	Stinnett, within city limits between RR and TX Hwy 117	United States	Texas	Hutchinson	35.82694	-101.4425	TNHC	Spea bombifrons	1950					2	2				vertnet	copied from thesis	4/15/2015		http://portal.vertnet.org/o/tnhc/herpetology?id=11346	Herpetology	PreservedSpecimen		11346		F. E. Potter		native	alcoholic		Buffalo grass, rain pool			7/4/1950	7	4	07/04/50-07/04/50	| USA | Texas | Hutchinson | | | |	USA | Texas | Hutchinson | Stinnett, within city limits between RR and TX Hwy 117
899	Stinnett, within city limits between RR and TX Hwy 117	United States	Texas	Hutchinson	35.82694	-101.4425	TNHC	Spea bombifrons	1950					2	2				vertnet	copied from thesis	4/15/2015		http://portal.vertnet.org/o/tnhc/herpetology?id=11348	Herpetology	PreservedSpecimen		11348		F. E. Potter		native	alcoholic		Buffalo grass, rain pool			7/4/1950	7	4	07/04/50-07/04/50	| USA | Texas | Hutchinson | | | |	USA | Texas | Hutchinson | Stinnett, within city limits between RR and TX Hwy 117
900	Stinnett, within city limits between RR and TX Hwy 117	United States	Texas	Hutchinson	35.82694	-101.4425	TNHC	Spea bombifrons	1950					2	2				vertnet	copied from thesis	4/15/2015		http://portal.vertnet.org/o/tnhc/herpetology?id=11349	Herpetology	PreservedSpecimen		11349		F. E. Potter		native	alcoholic		Buffalo grass, rain pool			7/4/1950	7	4	07/04/50-07/04/50	| USA | Texas | Hutchinson | | | |	USA | Texas | Hutchinson | Stinnett, within city limits between RR and TX Hwy 117
901	Stinnett, within city limits between RR and TX Hwy 117	United States	Texas	Hutchinson	35.82694	-101.4425	TNHC	Spea bombifrons	1950					2	2				vertnet	copied from thesis	4/15/2015		http://portal.vertnet.org/o/tnhc/herpetology?id=11351	Herpetology	PreservedSpecimen		11351		F. E. Potter		native	alcoholic		Buffalo grass, rain pool			7/4/1950	7	4	07/04/50-07/04/50	| USA | Texas | Hutchinson | | | |	USA | Texas | Hutchinson | Stinnett, within city limits between RR and TX Hwy 117
902	Stinnett, within city limits between RR and TX Hwy 117	United States	Texas	Hutchinson	35.82694	-101.4425	TNHC	Spea bombifrons	1950					2	2				vertnet	copied from thesis	4/15/2015		http://portal.vertnet.org/o/tnhc/herpetology?id=11353	Herpetology	PreservedSpecimen		11353		F. E. Potter		native	alcoholic		Buffalo grass, rain pool			7/4/1950	7	4	07/04/50-07/04/50	| USA | Texas | Hutchinson | | | |	USA | Texas | Hutchinson | Stinnett, within city limits between RR and TX Hwy 117
903	Valentine, 3 mi W	United States	Texas	Jeff Davis	30.58722	-104.54667	TNHC	Spea bombifrons	1953					2	2				vertnet	copied from thesis	4/15/2015		http://portal.vertnet.org/o/tnhc/herpetology?id=16490	Herpetology	PreservedSpecimen		16490		Blair, Pettus, Miller		native	Dry Skeleton+Hyoid		Skeletonized by R. de Sa 1989			7/19/1953	7	19	07/19/53-07/19/53	| USA | Texas | Jeff Davis | | | |	USA | Texas | Jeff Davis | Valentine, 3 mi W		flooded playa lake
904	Valentine, 3 mi W	United States	Texas	Jeff Davis	30.58722	-104.54667	TNHC	Spea bombifrons	1953					2	2				vertnet	copied from thesis	4/15/2015		http://portal.vertnet.org/o/tnhc/herpetology?id=16493	Herpetology	PreservedSpecimen		16493		Blair, Pettus, Miller		native	alcoholic					7/19/1953	7	19	07/19/53-07/19/53	| USA | Texas | Jeff Davis | | | |	USA | Texas | Jeff Davis | Valentine, 3 mi W		flooded playa lake
905	Valentine, 3 mi W	United States	Texas	Jeff Davis	30.58722	-104.54667	TNHC	Spea bombifrons	1953					2	2				vertnet	copied from thesis	4/15/2015		http://portal.vertnet.org/o/tnhc/herpetology?id=16496	Herpetology	PreservedSpecimen		16496		Blair, Pettus, Miller		native	alcoholic					7/19/1953	7	19	07/19/53-07/19/53	| USA | Texas | Jeff Davis | | | |	USA | Texas | Jeff Davis | Valentine, 3 mi W		flooded playa lake
906	Valentine, 3 mi W	United States	Texas	Jeff Davis	30.58722	-104.54667	TNHC	Spea bombifrons	1953					2	2				vertnet	copied from thesis	4/15/2015		http://portal.vertnet.org/o/tnhc/herpetology?id=16497	Herpetology	PreservedSpecimen		16497		Blair, Pettus, Miller		native	alcoholic					7/19/1953	7	19	07/19/53-07/19/53	| USA | Texas | Jeff Davis | | | |	USA | Texas | Jeff Davis | Valentine, 3 mi W		flooded playa lake
907	Valentine, 3 mi W	United States	Texas	Jeff Davis	30.58722	-104.54667	TNHC	Spea bombifrons	1953					2	2				vertnet	copied from thesis	4/15/2015		http://portal.vertnet.org/o/tnhc/herpetology?id=16498	Herpetology	PreservedSpecimen		16498		Blair, Pettus, Miller		native	alizarin skeleton		Cleared and stained by R. de Sa 1989; missing 8-5-99; tjl; found 15 Nov 2011, tjl			7/19/1953	7	19	07/19/53-07/19/53	| USA | Texas | Jeff Davis | | | |	USA | Texas | Jeff Davis | Valentine, 3 mi W		flooded playa lake
908	Valentine, 3 mi W	United States	Texas	Jeff Davis	30.58722	-104.54667	TNHC	Spea bombifrons	1953					2	2				vertnet	copied from thesis	4/15/2015		http://portal.vertnet.org/o/tnhc/herpetology?id=16491	Herpetology	PreservedSpecimen		16491		Blair, Pettus, Miller		native	alcoholic					7/19/1953	7	19	07/19/53-07/19/53	| USA | Texas | Jeff Davis | | | |	USA | Texas | Jeff Davis | Valentine, 3 mi W		flooded playa lake
909	Valentine, 3 mi W	United States	Texas	Jeff Davis	30.58722	-104.54667	TNHC	Spea bombifrons	1953					2	2				vertnet	copied from thesis	4/15/2015		http://portal.vertnet.org/o/tnhc/herpetology?id=16492	Herpetology	PreservedSpecimen		16492		Blair, Pettus, Miller		native	alcoholic					7/19/1953	7	19	07/19/53-07/19/53	| USA | Texas | Jeff Davis | | | |	USA | Texas | Jeff Davis | Valentine, 3 mi W		flooded playa lake
910	Valentine, 3 mi W	United States	Texas	Jeff Davis	30.58722	-104.54667	TNHC	Spea bombifrons	1953					2	2				vertnet	copied from thesis	4/15/2015		http://portal.vertnet.org/o/tnhc/herpetology?id=16494	Herpetology	PreservedSpecimen		16494		Blair, Pettus, Miller		native	alcoholic					7/19/1953	7	19	07/19/53-07/19/53	| USA | Texas | Jeff Davis | | | |	USA | Texas | Jeff Davis | Valentine, 3 mi W		flooded playa lake
911	Valentine, 3 mi W	United States	Texas	Jeff Davis	30.58722	-104.54667	TNHC	Spea bombifrons	1953					2	2				vertnet	copied from thesis	4/15/2015		http://portal.vertnet.org/o/tnhc/herpetology?id=16495	Herpetology	PreservedSpecimen		16495		Blair, Pettus, Miller		native	alcoholic					7/19/1953	7	19	07/19/53-07/19/53	| USA | Texas | Jeff Davis | | | |	USA | Texas | Jeff Davis | Valentine, 3 mi W		flooded playa lake
912	Lubbock, 4th and Indiana Ave	United States	Texas	Lubbock	33.59254	-101.8881	TNHC	Spea bombifrons	1957					2	2				vertnet		4/15/2015		http://portal.vertnet.org/o/tnhc/herpetology?id=82655	Herpetology	PreservedSpecimen		82655		Amondson		native	alcoholic	TTU 46	25 SPECIMENS IN SERIES ACCORDING TO TAG LABEL IN JAR; ALL PRESENT AND ACCOUNTED FOR.			4/26/1957	4	26	04/26/57-04/26/57	| USA | Texas | Lubbock | | | |	USA | Texas | Lubbock | Lubbock, 4th and Indiana Ave
913	Lubbock, 4th and Indiana Ave	United States	Texas	Lubbock	33.59254	-101.8881	TNHC	Spea bombifrons	1957					2	2				vertnet		4/15/2015		http://portal.vertnet.org/o/tnhc/herpetology?id=82656	Herpetology	PreservedSpecimen		82656		Amondson		native	alcoholic	TTU 46	25 SPECIMENS IN SERIES ACCORDING TO TAG LABEL IN JAR; ALL PRESENT AND ACCOUNTED FOR.			4/26/1957	4	26	04/26/57-04/26/57	| USA | Texas | Lubbock | | | |	USA | Texas | Lubbock | Lubbock, 4th and Indiana Ave
914	Lubbock, 4th and Indiana Ave	United States	Texas	Lubbock	33.59254	-101.8881	TNHC	Spea bombifrons	1957					2	2				vertnet		4/15/2015		http://portal.vertnet.org/o/tnhc/herpetology?id=82660	Herpetology	PreservedSpecimen		82660		Amondson		native	alcoholic	TTU 46	25 SPECIMENS IN SERIES ACCORDING TO TAG LABEL IN JAR; ALL PRESENT AND ACCOUNTED FOR.			4/26/1957	4	26	04/26/57-04/26/57	| USA | Texas | Lubbock | | | |	USA | Texas | Lubbock | Lubbock, 4th and Indiana Ave
915	Lubbock, 4th and Indiana Ave	United States	Texas	Lubbock	33.59254	-101.8881	TNHC	Spea bombifrons	1957					2	2				vertnet		4/15/2015		http://portal.vertnet.org/o/tnhc/herpetology?id=82664	Herpetology	PreservedSpecimen		82664		Amondson		native	alcoholic	TTU 46	25 SPECIMENS IN SERIES ACCORDING TO TAG LABEL IN JAR; ALL PRESENT AND ACCOUNTED FOR.			4/26/1957	4	26	04/26/57-04/26/57	| USA | Texas | Lubbock | | | |	USA | Texas | Lubbock | Lubbock, 4th and Indiana Ave
916	Lubbock, 4th and Indiana Ave	United States	Texas	Lubbock	33.59254	-101.8881	TNHC	Spea bombifrons	1957					2	2				vertnet		4/15/2015		http://portal.vertnet.org/o/tnhc/herpetology?id=82665	Herpetology	PreservedSpecimen		82665		Amondson		native	alcoholic	TTU 46	25 SPECIMENS IN SERIES ACCORDING TO TAG LABEL IN JAR; ALL PRESENT AND ACCOUNTED FOR.			4/26/1957	4	26	04/26/57-04/26/57	| USA | Texas | Lubbock | | | |	USA | Texas | Lubbock | Lubbock, 4th and Indiana Ave
917	Lubbock, 4th and Indiana Ave	United States	Texas	Lubbock	33.59254	-101.8881	TNHC	Spea bombifrons	1957					2	2				vertnet		4/15/2015		http://portal.vertnet.org/o/tnhc/herpetology?id=82667	Herpetology	PreservedSpecimen		82667		Amondson		native	alcoholic	TTU 46	25 SPECIMENS IN SERIES ACCORDING TO TAG LABEL IN JAR; ALL PRESENT AND ACCOUNTED FOR.			4/26/1957	4	26	04/26/57-04/26/57	| USA | Texas | Lubbock | | | |	USA | Texas | Lubbock | Lubbock, 4th and Indiana Ave
918	Lubbock, 4th and Indiana Ave	United States	Texas	Lubbock	33.59254	-101.8881	TNHC	Spea bombifrons	1957					2	2				vertnet		4/15/2015		http://portal.vertnet.org/o/tnhc/herpetology?id=82669	Herpetology	PreservedSpecimen		82669		Amondson		native	alcoholic	TTU 46	25 SPECIMENS IN SERIES ACCORDING TO TAG LABEL IN JAR; ALL PRESENT AND ACCOUNTED FOR.			4/26/1957	4	26	04/26/57-04/26/57	| USA | Texas | Lubbock | | | |	USA | Texas | Lubbock | Lubbock, 4th and Indiana Ave
919	Lubbock, 4th and Indiana Ave	United States	Texas	Lubbock	33.59254	-101.8881	TNHC	Spea bombifrons	1957					2	2				vertnet		4/15/2015		http://portal.vertnet.org/o/tnhc/herpetology?id=82670	Herpetology	PreservedSpecimen		82670		Amondson		native	alcoholic	TTU 46	25 SPECIMENS IN SERIES ACCORDING TO TAG LABEL IN JAR; ALL PRESENT AND ACCOUNTED FOR.			4/26/1957	4	26	04/26/57-04/26/57	| USA | Texas | Lubbock | | | |	USA | Texas | Lubbock | Lubbock, 4th and Indiana Ave
920	Lubbock, 4th and Indiana Ave	United States	Texas	Lubbock	33.59254	-101.8881	TNHC	Spea bombifrons	1957					2	2				vertnet		4/15/2015		http://portal.vertnet.org/o/tnhc/herpetology?id=82674	Herpetology	PreservedSpecimen		82674		Amondson		native	alcoholic	TTU 46	25 SPECIMENS IN SERIES ACCORDING TO TAG LABEL IN JAR; ALL PRESENT AND ACCOUNTED FOR.			4/26/1957	4	26	04/26/57-04/26/57	| USA | Texas | Lubbock | | | |	USA | Texas | Lubbock | Lubbock, 4th and Indiana Ave
921	Lubbock, 4th and Indiana Ave	United States	Texas	Lubbock	33.59254	-101.8881	TNHC	Spea bombifrons	1957					2	2				vertnet		4/15/2015		http://portal.vertnet.org/o/tnhc/herpetology?id=82652	Herpetology	PreservedSpecimen		82652		Amondson		native	alcoholic	TTU 46	25 SPECIMENS IN SERIES ACCORDING TO TAG LABEL IN JAR; ALL PRESENT AND ACCOUNTED FOR.			4/26/1957	4	26	04/26/57-04/26/57	| USA | Texas | Lubbock | | | |	USA | Texas | Lubbock | Lubbock, 4th and Indiana Ave
922	Lubbock, 4th and Indiana Ave	United States	Texas	Lubbock	33.59254	-101.8881	TNHC	Spea bombifrons	1957					2	2				vertnet		4/15/2015		http://portal.vertnet.org/o/tnhc/herpetology?id=82653	Herpetology	PreservedSpecimen		82653		Amondson		native	alcoholic	TTU 46	25 SPECIMENS IN SERIES ACCORDING TO TAG LABEL IN JAR; ALL PRESENT AND ACCOUNTED FOR.			4/26/1957	4	26	04/26/57-04/26/57	| USA | Texas | Lubbock | | | |	USA | Texas | Lubbock | Lubbock, 4th and Indiana Ave
923	Lubbock, 4th and Indiana Ave	United States	Texas	Lubbock	33.59254	-101.8881	TNHC	Spea bombifrons	1957					2	2				vertnet		4/15/2015		http://portal.vertnet.org/o/tnhc/herpetology?id=82654	Herpetology	PreservedSpecimen		82654		Amondson		native	alcoholic	TTU 46	25 SPECIMENS IN SERIES ACCORDING TO TAG LABEL IN JAR; ALL PRESENT AND ACCOUNTED FOR.			4/26/1957	4	26	04/26/57-04/26/57	| USA | Texas | Lubbock | | | |	USA | Texas | Lubbock | Lubbock, 4th and Indiana Ave
924	Lubbock, 4th and Indiana Ave	United States	Texas	Lubbock	33.59254	-101.8881	TNHC	Spea bombifrons	1957					2	2				vertnet		4/15/2015		http://portal.vertnet.org/o/tnhc/herpetology?id=82657	Herpetology	PreservedSpecimen		82657		Amondson		native	alcoholic	TTU 46	25 SPECIMENS IN SERIES ACCORDING TO TAG LABEL IN JAR; ALL PRESENT AND ACCOUNTED FOR.			4/26/1957	4	26	04/26/57-04/26/57	| USA | Texas | Lubbock | | | |	USA | Texas | Lubbock | Lubbock, 4th and Indiana Ave
925	Lubbock, 4th and Indiana Ave	United States	Texas	Lubbock	33.59254	-101.8881	TNHC	Spea bombifrons	1957					2	2				vertnet		4/15/2015		http://portal.vertnet.org/o/tnhc/herpetology?id=82658	Herpetology	PreservedSpecimen		82658		Amondson		native	alcoholic	TTU 46	25 SPECIMENS IN SERIES ACCORDING TO TAG LABEL IN JAR; ALL PRESENT AND ACCOUNTED FOR.			4/26/1957	4	26	04/26/57-04/26/57	| USA | Texas | Lubbock | | | |	USA | Texas | Lubbock | Lubbock, 4th and Indiana Ave
926	Lubbock, 4th and Indiana Ave	United States	Texas	Lubbock	33.59254	-101.8881	TNHC	Spea bombifrons	1957					2	2				vertnet		4/15/2015		http://portal.vertnet.org/o/tnhc/herpetology?id=82659	Herpetology	PreservedSpecimen		82659		Amondson		native	alcoholic	TTU 46	25 SPECIMENS IN SERIES ACCORDING TO TAG LABEL IN JAR; ALL PRESENT AND ACCOUNTED FOR.			4/26/1957	4	26	04/26/57-04/26/57	| USA | Texas | Lubbock | | | |	USA | Texas | Lubbock | Lubbock, 4th and Indiana Ave
927	Lubbock, 4th and Indiana Ave	United States	Texas	Lubbock	33.59254	-101.8881	TNHC	Spea bombifrons	1957					2	2				vertnet		4/15/2015		http://portal.vertnet.org/o/tnhc/herpetology?id=82661	Herpetology	PreservedSpecimen		82661		Amondson		native	alcoholic	TTU 46	25 SPECIMENS IN SERIES ACCORDING TO TAG LABEL IN JAR; ALL PRESENT AND ACCOUNTED FOR.			4/26/1957	4	26	04/26/57-04/26/57	| USA | Texas | Lubbock | | | |	USA | Texas | Lubbock | Lubbock, 4th and Indiana Ave
928	Lubbock, 4th and Indiana Ave	United States	Texas	Lubbock	33.59254	-101.8881	TNHC	Spea bombifrons	1957					2	2				vertnet		4/15/2015		http://portal.vertnet.org/o/tnhc/herpetology?id=82662	Herpetology	PreservedSpecimen		82662		Amondson		native	alcoholic	TTU 46	25 SPECIMENS IN SERIES ACCORDING TO TAG LABEL IN JAR; ALL PRESENT AND ACCOUNTED FOR.			4/26/1957	4	26	04/26/57-04/26/57	| USA | Texas | Lubbock | | | |	USA | Texas | Lubbock | Lubbock, 4th and Indiana Ave
929	Lubbock, 4th and Indiana Ave	United States	Texas	Lubbock	33.59254	-101.8881	TNHC	Spea bombifrons	1957					2	2				vertnet		4/15/2015		http://portal.vertnet.org/o/tnhc/herpetology?id=82663	Herpetology	PreservedSpecimen		82663		Amondson		native	alcoholic	TTU 46	25 SPECIMENS IN SERIES ACCORDING TO TAG LABEL IN JAR; ALL PRESENT AND ACCOUNTED FOR.			4/26/1957	4	26	04/26/57-04/26/57	| USA | Texas | Lubbock | | | |	USA | Texas | Lubbock | Lubbock, 4th and Indiana Ave
930	Lubbock, 4th and Indiana Ave	United States	Texas	Lubbock	33.59254	-101.8881	TNHC	Spea bombifrons	1957					2	2				vertnet		4/15/2015		http://portal.vertnet.org/o/tnhc/herpetology?id=82666	Herpetology	PreservedSpecimen		82666		Amondson		native	alcoholic	TTU 46	25 SPECIMENS IN SERIES ACCORDING TO TAG LABEL IN JAR; ALL PRESENT AND ACCOUNTED FOR.			4/26/1957	4	26	04/26/57-04/26/57	| USA | Texas | Lubbock | | | |	USA | Texas | Lubbock | Lubbock, 4th and Indiana Ave
931	Lubbock, 4th and Indiana Ave	United States	Texas	Lubbock	33.59254	-101.8881	TNHC	Spea bombifrons	1957					2	2				vertnet		4/15/2015		http://portal.vertnet.org/o/tnhc/herpetology?id=82668	Herpetology	PreservedSpecimen		82668		Amondson		native	alcoholic	TTU 46	25 SPECIMENS IN SERIES ACCORDING TO TAG LABEL IN JAR; ALL PRESENT AND ACCOUNTED FOR.			4/26/1957	4	26	04/26/57-04/26/57	| USA | Texas | Lubbock | | | |	USA | Texas | Lubbock | Lubbock, 4th and Indiana Ave
932	Lubbock, 4th and Indiana Ave	United States	Texas	Lubbock	33.59254	-101.8881	TNHC	Spea bombifrons	1957					2	2				vertnet		4/15/2015		http://portal.vertnet.org/o/tnhc/herpetology?id=82671	Herpetology	PreservedSpecimen		82671		Amondson		native	alcoholic	TTU 46	25 SPECIMENS IN SERIES ACCORDING TO TAG LABEL IN JAR; ALL PRESENT AND ACCOUNTED FOR.			4/26/1957	4	26	04/26/57-04/26/57	| USA | Texas | Lubbock | | | |	USA | Texas | Lubbock | Lubbock, 4th and Indiana Ave
933	Lubbock, 4th and Indiana Ave	United States	Texas	Lubbock	33.59254	-101.8881	TNHC	Spea bombifrons	1957					2	2				vertnet		4/15/2015		http://portal.vertnet.org/o/tnhc/herpetology?id=82672	Herpetology	PreservedSpecimen		82672		Amondson		native	alcoholic	TTU 46	25 SPECIMENS IN SERIES ACCORDING TO TAG LABEL IN JAR; ALL PRESENT AND ACCOUNTED FOR.			4/26/1957	4	26	04/26/57-04/26/57	| USA | Texas | Lubbock | | | |	USA | Texas | Lubbock | Lubbock, 4th and Indiana Ave
934	Lubbock, 4th and Indiana Ave	United States	Texas	Lubbock	33.59254	-101.8881	TNHC	Spea bombifrons	1957					2	2				vertnet		4/15/2015		http://portal.vertnet.org/o/tnhc/herpetology?id=82673	Herpetology	PreservedSpecimen		82673		Amondson		native	alcoholic	TTU 46	25 SPECIMENS IN SERIES ACCORDING TO TAG LABEL IN JAR; ALL PRESENT AND ACCOUNTED FOR.			4/26/1957	4	26	04/26/57-04/26/57	| USA | Texas | Lubbock | | | |	USA | Texas | Lubbock | Lubbock, 4th and Indiana Ave
935	Lubbock, 4th and Indiana Ave	United States	Texas	Lubbock	33.59254	-101.8881	TNHC	Spea bombifrons	1957					2	2				vertnet		4/15/2015		http://portal.vertnet.org/o/tnhc/herpetology?id=82675	Herpetology	PreservedSpecimen		82675		Amondson		native	alcoholic	TTU 46	25 SPECIMENS IN SERIES ACCORDING TO TAG LABEL IN JAR; ALL PRESENT AND ACCOUNTED FOR.			4/26/1957	4	26	04/26/57-04/26/57	| USA | Texas | Lubbock | | | |	USA | Texas | Lubbock | Lubbock, 4th and Indiana Ave
936	Lubbock, 4th and Indiana Ave	United States	Texas	Lubbock	33.59254	-101.8881	TNHC	Spea bombifrons	1957					2	2				vertnet		4/15/2015		http://portal.vertnet.org/o/tnhc/herpetology?id=82676	Herpetology	PreservedSpecimen		82676		Amondson		native	alcoholic	TTU 46	25 SPECIMENS IN SERIES ACCORDING TO TAG LABEL IN JAR; ALL PRESENT AND ACCOUNTED FOR.			4/26/1957	4	26	04/26/57-04/26/57	| USA | Texas | Lubbock | | | |	USA | Texas | Lubbock | Lubbock, 4th and Indiana Ave
937	Lubbock, 4th and Quaker	United States	Texas	Lubbock	33.59221	-101.90511	TNHC	Spea bombifrons	1957					2	2				vertnet	copied from thesis	4/15/2015		http://portal.vertnet.org/o/tnhc/herpetology?id=83219	Herpetology	PreservedSpecimen		83219		Hunsaker		native	alcoholic	TTU 141				5/1/1957	5	1	05/01/57-05/01/57	| USA | Texas | Lubbock | | | |	USA | Texas | Lubbock | Lubbock, 4th and Quaker
938	Lubbock, 6 mi W [on] U.S. Hwy 84	United States	Texas	Lubbock	33.688	-102.00551	TNHC	Spea bombifrons	1958					2	2				vertnet		4/15/2015		http://portal.vertnet.org/o/tnhc/herpetology?id=80277	Herpetology	PreservedSpecimen		80277		Tinkle and Milstead		native	alcoholic	TTU 485				5/9/1958	5	9	05/09/58-05/09/58	| USA | Texas | Lubbock | | | |	USA | Texas | Lubbock | Lubbock, 6 mi W [on] U.S. Hwy 84
939	Lubbock, 6 mi W [on] U.S. Hwy 84	United States	Texas	Lubbock	33.688	-102.00551	TNHC	Spea bombifrons	1958					2	2				vertnet		4/15/2015		http://portal.vertnet.org/o/tnhc/herpetology?id=80278	Herpetology	PreservedSpecimen		80278		Tinkle and Milstead		native	alcoholic	TTU 485				5/9/1958	5	9	05/09/58-05/09/58	| USA | Texas | Lubbock | | | |	USA | Texas | Lubbock | Lubbock, 6 mi W [on] U.S. Hwy 84
940	Lubbock, 6 mi W [on] U.S. Hwy 84	United States	Texas	Lubbock	33.688	-102.00551	TNHC	Spea bombifrons	1958					2	2				vertnet		4/15/2015		http://portal.vertnet.org/o/tnhc/herpetology?id=80279	Herpetology	PreservedSpecimen		80279		Tinkle and Milstead		native	alcoholic	TTU 485				5/9/1958	5	9	05/09/58-05/09/58	| USA | Texas | Lubbock | | | |	USA | Texas | Lubbock | Lubbock, 6 mi W [on] U.S. Hwy 84
941	Lubbock, 6 mi W [on] U.S. Hwy 84	United States	Texas	Lubbock	33.688	-102.00551	TNHC	Spea bombifrons	1958					2	2				vertnet		4/15/2015		http://portal.vertnet.org/o/tnhc/herpetology?id=80281	Herpetology	PreservedSpecimen		80281		Tinkle and Milstead		native	alcoholic	TTU 485				5/9/1958	5	9	05/09/58-05/09/58	| USA | Texas | Lubbock | | | |	USA | Texas | Lubbock | Lubbock, 6 mi W [on] U.S. Hwy 84
942	Lubbock, 6 mi W [on] U.S. Hwy 84	United States	Texas	Lubbock	33.688	-102.00551	TNHC	Spea bombifrons	1958					2	2				vertnet		4/15/2015		http://portal.vertnet.org/o/tnhc/herpetology?id=80282	Herpetology	PreservedSpecimen		80282		Tinkle and Milstead		native	alcoholic	TTU 485				5/9/1958	5	9	05/09/58-05/09/58	| USA | Texas | Lubbock | | | |	USA | Texas | Lubbock | Lubbock, 6 mi W [on] U.S. Hwy 84
943	Lubbock, 6 mi W [on] U.S. Hwy 84	United States	Texas	Lubbock	33.688	-102.00551	TNHC	Spea bombifrons	1958					2	2				vertnet		4/15/2015		http://portal.vertnet.org/o/tnhc/herpetology?id=80283	Herpetology	PreservedSpecimen		80283		Tinkle and Milstead		native	alcoholic	TTU 485				5/9/1958	5	9	05/09/58-05/09/58	| USA | Texas | Lubbock | | | |	USA | Texas | Lubbock | Lubbock, 6 mi W [on] U.S. Hwy 84
944	Lubbock, 6 mi W [on] U.S. Hwy 84	United States	Texas	Lubbock	33.688	-102.00551	TNHC	Spea bombifrons	1958					2	2				vertnet		4/15/2015		http://portal.vertnet.org/o/tnhc/herpetology?id=80284	Herpetology	PreservedSpecimen		80284		Tinkle and Milstead		native	alcoholic	TTU 485				5/9/1958	5	9	05/09/58-05/09/58	| USA | Texas | Lubbock | | | |	USA | Texas | Lubbock | Lubbock, 6 mi W [on] U.S. Hwy 84
945	Lubbock, 6 mi W [on] U.S. Hwy 84	United States	Texas	Lubbock	33.688	-102.00551	TNHC	Spea bombifrons	1958					2	2				vertnet		4/15/2015		http://portal.vertnet.org/o/tnhc/herpetology?id=80286	Herpetology	PreservedSpecimen		80286		Tinkle and Milstead		native	alcoholic	TTU 485				5/9/1958	5	9	05/09/58-05/09/58	| USA | Texas | Lubbock | | | |	USA | Texas | Lubbock | Lubbock, 6 mi W [on] U.S. Hwy 84
946	Lubbock, 6 mi W [on] U.S. Hwy 84	United States	Texas	Lubbock	33.688	-102.00551	TNHC	Spea bombifrons	1958					2	2				vertnet		4/15/2015		http://portal.vertnet.org/o/tnhc/herpetology?id=80288	Herpetology	PreservedSpecimen		80288		Tinkle and Milstead		native	alcoholic	TTU 485				5/9/1958	5	9	05/09/58-05/09/58	| USA | Texas | Lubbock | | | |	USA | Texas | Lubbock | Lubbock, 6 mi W [on] U.S. Hwy 84
947	Lubbock, 6 mi W [on] U.S. Hwy 84	United States	Texas	Lubbock	33.688	-102.00551	TNHC	Spea bombifrons	1958					2	2				vertnet		4/15/2015		http://portal.vertnet.org/o/tnhc/herpetology?id=80289	Herpetology	PreservedSpecimen		80289		Tinkle and Milstead		native	alcoholic	TTU 485				5/9/1958	5	9	05/09/58-05/09/58	| USA | Texas | Lubbock | | | |	USA | Texas | Lubbock | Lubbock, 6 mi W [on] U.S. Hwy 84
948	Lubbock, 6 mi W [on] U.S. Hwy 84	United States	Texas	Lubbock	33.688	-102.00551	TNHC	Spea bombifrons	1958					2	2				vertnet		4/15/2015		http://portal.vertnet.org/o/tnhc/herpetology?id=80291	Herpetology	PreservedSpecimen		80291		Tinkle and Milstead		native	alcoholic	TTU 485				5/9/1958	5	9	05/09/58-05/09/58	| USA | Texas | Lubbock | | | |	USA | Texas | Lubbock | Lubbock, 6 mi W [on] U.S. Hwy 84
949	Lubbock, 6 mi W [on] U.S. Hwy 84	United States	Texas	Lubbock	33.688	-102.00551	TNHC	Spea bombifrons	1958					2	2				vertnet		4/15/2015		http://portal.vertnet.org/o/tnhc/herpetology?id=80292	Herpetology	PreservedSpecimen		80292		Tinkle and Milstead		native	alcoholic	TTU 485				5/9/1958	5	9	05/09/58-05/09/58	| USA | Texas | Lubbock | | | |	USA | Texas | Lubbock | Lubbock, 6 mi W [on] U.S. Hwy 84
950	Lubbock, 6 mi W [on] U.S. Hwy 84	United States	Texas	Lubbock	33.688	-102.00551	TNHC	Spea bombifrons	1958					2	2				vertnet		4/15/2015		http://portal.vertnet.org/o/tnhc/herpetology?id=80294	Herpetology	PreservedSpecimen		80294		Tinkle and Milstead		native	alcoholic	TTU 485				5/9/1958	5	9	05/09/58-05/09/58	| USA | Texas | Lubbock | | | |	USA | Texas | Lubbock | Lubbock, 6 mi W [on] U.S. Hwy 84
951	Lubbock, 6 mi W [on] U.S. Hwy 84	United States	Texas	Lubbock	33.688	-102.00551	TNHC	Spea bombifrons	1958					2	2				vertnet		4/15/2015		http://portal.vertnet.org/o/tnhc/herpetology?id=80295	Herpetology	PreservedSpecimen		80295		Tinkle and Milstead		native	alcoholic	TTU 485				5/9/1958	5	9	05/09/58-05/09/58	| USA | Texas | Lubbock | | | |	USA | Texas | Lubbock | Lubbock, 6 mi W [on] U.S. Hwy 84
952	Lubbock, 6 mi W [on] U.S. Hwy 84	United States	Texas	Lubbock	33.688	-102.00551	TNHC	Spea bombifrons	1958					2	2				vertnet		4/15/2015		http://portal.vertnet.org/o/tnhc/herpetology?id=80296	Herpetology	PreservedSpecimen		80296		Tinkle and Milstead		native	alcoholic	TTU 485				5/9/1958	5	9	05/09/58-05/09/58	| USA | Texas | Lubbock | | | |	USA | Texas | Lubbock | Lubbock, 6 mi W [on] U.S. Hwy 84
953	Lubbock, 6 mi W [on] U.S. Hwy 84	United States	Texas	Lubbock	33.688	-102.00551	TNHC	Spea bombifrons	1958					2	2				vertnet		4/15/2015		http://portal.vertnet.org/o/tnhc/herpetology?id=80298	Herpetology	PreservedSpecimen		80298		Tinkle and Milstead		native	alcoholic	TTU 485				5/9/1958	5	9	05/09/58-05/09/58	| USA | Texas | Lubbock | | | |	USA | Texas | Lubbock | Lubbock, 6 mi W [on] U.S. Hwy 84
954	Lubbock, 6 mi W [on] U.S. Hwy 84	United States	Texas	Lubbock	33.688	-102.00551	TNHC	Spea bombifrons	1958					2	2				vertnet		4/15/2015		http://portal.vertnet.org/o/tnhc/herpetology?id=80335	Herpetology	PreservedSpecimen		80335		Tinkle and Milstead		native	alcoholic	TTU 485				5/9/1958	5	9	05/09/58-05/09/58	| USA | Texas | Lubbock | | | |	USA | Texas | Lubbock | Lubbock, 6 mi W [on] U.S. Hwy 84
955	Lubbock, 6 mi W [on] U.S. Hwy 84	United States	Texas	Lubbock	33.688	-102.00551	TNHC	Spea bombifrons	1958					2	2				vertnet		4/15/2015		http://portal.vertnet.org/o/tnhc/herpetology?id=80336	Herpetology	PreservedSpecimen		80336		Tinkle and Milstead		native	alcoholic	TTU 485				5/9/1958	5	9	05/09/58-05/09/58	| USA | Texas | Lubbock | | | |	USA | Texas | Lubbock | Lubbock, 6 mi W [on] U.S. Hwy 84
956	Lubbock, 6 mi W [on] U.S. Hwy 84	United States	Texas	Lubbock	33.688	-102.00551	TNHC	Spea bombifrons	1958					2	2				vertnet		4/15/2015		http://portal.vertnet.org/o/tnhc/herpetology?id=80337	Herpetology	PreservedSpecimen		80337		Tinkle and Milstead		native	alcoholic	TTU 485				5/9/1958	5	9	05/09/58-05/09/58	| USA | Texas | Lubbock | | | |	USA | Texas | Lubbock | Lubbock, 6 mi W [on] U.S. Hwy 84
957	Lubbock, 6 mi W [on] U.S. Hwy 84	United States	Texas	Lubbock	33.688	-102.00551	TNHC	Spea bombifrons	1958					2	2				vertnet		4/15/2015		http://portal.vertnet.org/o/tnhc/herpetology?id=80339	Herpetology	PreservedSpecimen		80339		Tinkle and Milstead		native	alcoholic	TTU 485				5/9/1958	5	9	05/09/58-05/09/58	| USA | Texas | Lubbock | | | |	USA | Texas | Lubbock | Lubbock, 6 mi W [on] U.S. Hwy 84
958	Lubbock, 6 mi W [on] U.S. Hwy 84	United States	Texas	Lubbock	33.688	-102.00551	TNHC	Spea bombifrons	1958					2	2				vertnet		4/15/2015		http://portal.vertnet.org/o/tnhc/herpetology?id=80346	Herpetology	PreservedSpecimen		80346		Tinkle and Milstead		native	alcoholic	TTU 485				5/9/1958	5	9	05/09/58-05/09/58	| USA | Texas | Lubbock | | | |	USA | Texas | Lubbock | Lubbock, 6 mi W [on] U.S. Hwy 84
959	Lubbock, 6 mi W [on] U.S. Hwy 84	United States	Texas	Lubbock	33.688	-102.00551	TNHC	Spea bombifrons	1958					2	2				vertnet		4/15/2015		http://portal.vertnet.org/o/tnhc/herpetology?id=80347	Herpetology	PreservedSpecimen		80347		Tinkle and Milstead		native	alcoholic	TTU 485				5/9/1958	5	9	05/09/58-05/09/58	| USA | Texas | Lubbock | | | |	USA | Texas | Lubbock | Lubbock, 6 mi W [on] U.S. Hwy 84
960	Lubbock, 6 mi W [on] U.S. Hwy 84	United States	Texas	Lubbock	33.688	-102.00551	TNHC	Spea bombifrons	1958					2	2				vertnet		4/15/2015		http://portal.vertnet.org/o/tnhc/herpetology?id=80355	Herpetology	PreservedSpecimen		80355		Tinkle and Milstead		native	alcoholic	TTU 485				5/9/1958	5	9	05/09/58-05/09/58	| USA | Texas | Lubbock | | | |	USA | Texas | Lubbock | Lubbock, 6 mi W [on] U.S. Hwy 84
961	Lubbock, 6 mi W [on] U.S. Hwy 84	United States	Texas	Lubbock	33.688	-102.00551	TNHC	Spea bombifrons	1958					2	2				vertnet		4/15/2015		http://portal.vertnet.org/o/tnhc/herpetology?id=80357	Herpetology	PreservedSpecimen		80357		Tinkle and Milstead		native	alcoholic	TTU 485				5/9/1958	5	9	05/09/58-05/09/58	| USA | Texas | Lubbock | | | |	USA | Texas | Lubbock | Lubbock, 6 mi W [on] U.S. Hwy 84
962	Lubbock, 6 mi W [on] U.S. Hwy 84	United States	Texas	Lubbock	33.688	-102.00551	TNHC	Spea bombifrons	1958					2	2				vertnet		4/15/2015		http://portal.vertnet.org/o/tnhc/herpetology?id=80359	Herpetology	PreservedSpecimen		80359		Tinkle and Milstead		native	alcoholic	TTU 485				5/9/1958	5	9	05/09/58-05/09/58	| USA | Texas | Lubbock | | | |	USA | Texas | Lubbock | Lubbock, 6 mi W [on] U.S. Hwy 84
963	Lubbock, 6 mi W [on] U.S. Hwy 84	United States	Texas	Lubbock	33.688	-102.00551	TNHC	Spea bombifrons	1958					2	2				vertnet		4/15/2015		http://portal.vertnet.org/o/tnhc/herpetology?id=80360	Herpetology	PreservedSpecimen		80360		Tinkle and Milstead		native	alcoholic	TTU 485				5/9/1958	5	9	05/09/58-05/09/58	| USA | Texas | Lubbock | | | |	USA | Texas | Lubbock | Lubbock, 6 mi W [on] U.S. Hwy 84
964	Lubbock, 6 mi W [on] U.S. Hwy 84	United States	Texas	Lubbock	33.688	-102.00551	TNHC	Spea bombifrons	1958					2	2				vertnet		4/15/2015		http://portal.vertnet.org/o/tnhc/herpetology?id=80361	Herpetology	PreservedSpecimen		80361		Tinkle and Milstead		native	alcoholic	TTU 485				5/9/1958	5	9	05/09/58-05/09/58	| USA | Texas | Lubbock | | | |	USA | Texas | Lubbock | Lubbock, 6 mi W [on] U.S. Hwy 84
965	Lubbock, 6 mi W [on] U.S. Hwy 84	United States	Texas	Lubbock	33.688	-102.00551	TNHC	Spea bombifrons	1958					2	2				vertnet		4/15/2015		http://portal.vertnet.org/o/tnhc/herpetology?id=80364	Herpetology	PreservedSpecimen		80364		Tinkle and Milstead		native	alcoholic	TTU 485				5/9/1958	5	9	05/09/58-05/09/58	| USA | Texas | Lubbock | | | |	USA | Texas | Lubbock | Lubbock, 6 mi W [on] U.S. Hwy 84
966	Lubbock, 6 mi W [on] U.S. Hwy 84	United States	Texas	Lubbock	33.688	-102.00551	TNHC	Spea bombifrons	1958					2	2				vertnet		4/15/2015		http://portal.vertnet.org/o/tnhc/herpetology?id=80366	Herpetology	PreservedSpecimen		80366		Tinkle and Milstead		native	alcoholic	TTU 485				5/9/1958	5	9	05/09/58-05/09/58	| USA | Texas | Lubbock | | | |	USA | Texas | Lubbock | Lubbock, 6 mi W [on] U.S. Hwy 84
967	Lubbock, 6 mi W [on] U.S. Hwy 84	United States	Texas	Lubbock	33.688	-102.00551	TNHC	Spea bombifrons	1958					2	2				vertnet		4/15/2015		http://portal.vertnet.org/o/tnhc/herpetology?id=80367	Herpetology	PreservedSpecimen		80367		Tinkle and Milstead		native	alcoholic	TTU 485				5/9/1958	5	9	05/09/58-05/09/58	| USA | Texas | Lubbock | | | |	USA | Texas | Lubbock | Lubbock, 6 mi W [on] U.S. Hwy 84
968	Lubbock, 6 mi W [on] U.S. Hwy 84	United States	Texas	Lubbock	33.688	-102.00551	TNHC	Spea bombifrons	1958					2	2				vertnet		4/15/2015		http://portal.vertnet.org/o/tnhc/herpetology?id=80272	Herpetology	PreservedSpecimen		80272		Tinkle and Milstead		native	alcoholic	TTU 485				5/9/1958	5	9	05/09/58-05/09/58	| USA | Texas | Lubbock | | | |	USA | Texas | Lubbock | Lubbock, 6 mi W [on] U.S. Hwy 84
969	Lubbock, 6 mi W [on] U.S. Hwy 84	United States	Texas	Lubbock	33.688	-102.00551	TNHC	Spea bombifrons	1958					2	2				vertnet		4/15/2015		http://portal.vertnet.org/o/tnhc/herpetology?id=80273	Herpetology	PreservedSpecimen		80273		Tinkle and Milstead		native	alcoholic	TTU 485				5/9/1958	5	9	05/09/58-05/09/58	| USA | Texas | Lubbock | | | |	USA | Texas | Lubbock | Lubbock, 6 mi W [on] U.S. Hwy 84
970	Lubbock, 6 mi W [on] U.S. Hwy 84	United States	Texas	Lubbock	33.688	-102.00551	TNHC	Spea bombifrons	1958					2	2				vertnet		4/15/2015		http://portal.vertnet.org/o/tnhc/herpetology?id=80274	Herpetology	PreservedSpecimen		80274		Tinkle and Milstead		native	alcoholic	TTU 485				5/9/1958	5	9	05/09/58-05/09/58	| USA | Texas | Lubbock | | | |	USA | Texas | Lubbock | Lubbock, 6 mi W [on] U.S. Hwy 84
971	Lubbock, 6 mi W [on] U.S. Hwy 84	United States	Texas	Lubbock	33.688	-102.00551	TNHC	Spea bombifrons	1958					2	2				vertnet		4/15/2015		http://portal.vertnet.org/o/tnhc/herpetology?id=80275	Herpetology	PreservedSpecimen		80275		Tinkle and Milstead		native	alcoholic	TTU 485				5/9/1958	5	9	05/09/58-05/09/58	| USA | Texas | Lubbock | | | |	USA | Texas | Lubbock | Lubbock, 6 mi W [on] U.S. Hwy 84
972	Lubbock, 6 mi W [on] U.S. Hwy 84	United States	Texas	Lubbock	33.688	-102.00551	TNHC	Spea bombifrons	1958					2	2				vertnet		4/15/2015		http://portal.vertnet.org/o/tnhc/herpetology?id=80276	Herpetology	PreservedSpecimen		80276		Tinkle and Milstead		native	alcoholic	TTU 485				5/9/1958	5	9	05/09/58-05/09/58	| USA | Texas | Lubbock | | | |	USA | Texas | Lubbock | Lubbock, 6 mi W [on] U.S. Hwy 84
973	Lubbock, 6 mi W [on] U.S. Hwy 84	United States	Texas	Lubbock	33.688	-102.00551	TNHC	Spea bombifrons	1958					2	2				vertnet		4/15/2015		http://portal.vertnet.org/o/tnhc/herpetology?id=80280	Herpetology	PreservedSpecimen		80280		Tinkle and Milstead		native	alcoholic	TTU 485				5/9/1958	5	9	05/09/58-05/09/58	| USA | Texas | Lubbock | | | |	USA | Texas | Lubbock | Lubbock, 6 mi W [on] U.S. Hwy 84
974	Lubbock, 6 mi W [on] U.S. Hwy 84	United States	Texas	Lubbock	33.688	-102.00551	TNHC	Spea bombifrons	1958					2	2				vertnet		4/15/2015		http://portal.vertnet.org/o/tnhc/herpetology?id=80285	Herpetology	PreservedSpecimen		80285		Tinkle and Milstead		native	alcoholic	TTU 485				5/9/1958	5	9	05/09/58-05/09/58	| USA | Texas | Lubbock | | | |	USA | Texas | Lubbock | Lubbock, 6 mi W [on] U.S. Hwy 84
975	Lubbock, 6 mi W [on] U.S. Hwy 84	United States	Texas	Lubbock	33.688	-102.00551	TNHC	Spea bombifrons	1958					2	2				vertnet		4/15/2015		http://portal.vertnet.org/o/tnhc/herpetology?id=80287	Herpetology	PreservedSpecimen		80287		Tinkle and Milstead		native	alcoholic	TTU 485				5/9/1958	5	9	05/09/58-05/09/58	| USA | Texas | Lubbock | | | |	USA | Texas | Lubbock | Lubbock, 6 mi W [on] U.S. Hwy 84
976	Lubbock, 6 mi W [on] U.S. Hwy 84	United States	Texas	Lubbock	33.688	-102.00551	TNHC	Spea bombifrons	1958					2	2				vertnet		4/15/2015		http://portal.vertnet.org/o/tnhc/herpetology?id=80290	Herpetology	PreservedSpecimen		80290		Tinkle and Milstead		native	alcoholic	TTU 485				5/9/1958	5	9	05/09/58-05/09/58	| USA | Texas | Lubbock | | | |	USA | Texas | Lubbock | Lubbock, 6 mi W [on] U.S. Hwy 84
977	Lubbock, 6 mi W [on] U.S. Hwy 84	United States	Texas	Lubbock	33.688	-102.00551	TNHC	Spea bombifrons	1958					2	2				vertnet		4/15/2015		http://portal.vertnet.org/o/tnhc/herpetology?id=80293	Herpetology	PreservedSpecimen		80293		Tinkle and Milstead		native	alcoholic	TTU 485				5/9/1958	5	9	05/09/58-05/09/58	| USA | Texas | Lubbock | | | |	USA | Texas | Lubbock | Lubbock, 6 mi W [on] U.S. Hwy 84
978	Lubbock, 6 mi W [on] U.S. Hwy 84	United States	Texas	Lubbock	33.688	-102.00551	TNHC	Spea bombifrons	1958					2	2				vertnet		4/15/2015		http://portal.vertnet.org/o/tnhc/herpetology?id=80297	Herpetology	PreservedSpecimen		80297		Tinkle and Milstead		native	alcoholic	TTU 485				5/9/1958	5	9	05/09/58-05/09/58	| USA | Texas | Lubbock | | | |	USA | Texas | Lubbock | Lubbock, 6 mi W [on] U.S. Hwy 84
979	Lubbock, 6 mi W [on] U.S. Hwy 84	United States	Texas	Lubbock	33.688	-102.00551	TNHC	Spea bombifrons	1958					2	2				vertnet		4/15/2015		http://portal.vertnet.org/o/tnhc/herpetology?id=80299	Herpetology	PreservedSpecimen		80299		Tinkle and Milstead		native	alcoholic	TTU 485				5/9/1958	5	9	05/09/58-05/09/58	| USA | Texas | Lubbock | | | |	USA | Texas | Lubbock | Lubbock, 6 mi W [on] U.S. Hwy 84
980	Lubbock, 6 mi W [on] U.S. Hwy 84	United States	Texas	Lubbock	33.688	-102.00551	TNHC	Spea bombifrons	1958					2	2				vertnet		4/15/2015		http://portal.vertnet.org/o/tnhc/herpetology?id=80333	Herpetology	PreservedSpecimen		80333		Tinkle and Milstead		native	alcoholic	TTU 485				5/9/1958	5	9	05/09/58-05/09/58	| USA | Texas | Lubbock | | | |	USA | Texas | Lubbock | Lubbock, 6 mi W [on] U.S. Hwy 84
981	Lubbock, 6 mi W [on] U.S. Hwy 84	United States	Texas	Lubbock	33.688	-102.00551	TNHC	Spea bombifrons	1958					2	2				vertnet		4/15/2015		http://portal.vertnet.org/o/tnhc/herpetology?id=80334	Herpetology	PreservedSpecimen		80334		Tinkle and Milstead		native	alcoholic	TTU 485				5/9/1958	5	9	05/09/58-05/09/58	| USA | Texas | Lubbock | | | |	USA | Texas | Lubbock | Lubbock, 6 mi W [on] U.S. Hwy 84
982	Lubbock, 6 mi W [on] U.S. Hwy 84	United States	Texas	Lubbock	33.688	-102.00551	TNHC	Spea bombifrons	1958					2	2				vertnet		4/15/2015		http://portal.vertnet.org/o/tnhc/herpetology?id=80338	Herpetology	PreservedSpecimen		80338		Tinkle and Milstead		native	alcoholic	TTU 485				5/9/1958	5	9	05/09/58-05/09/58	| USA | Texas | Lubbock | | | |	USA | Texas | Lubbock | Lubbock, 6 mi W [on] U.S. Hwy 84
983	Lubbock, 6 mi W [on] U.S. Hwy 84	United States	Texas	Lubbock	33.688	-102.00551	TNHC	Spea bombifrons	1958					2	2				vertnet		4/15/2015		http://portal.vertnet.org/o/tnhc/herpetology?id=80340	Herpetology	PreservedSpecimen		80340		Tinkle and Milstead		native	alcoholic	TTU 485				5/9/1958	5	9	05/09/58-05/09/58	| USA | Texas | Lubbock | | | |	USA | Texas | Lubbock | Lubbock, 6 mi W [on] U.S. Hwy 84
984	Lubbock, 6 mi W [on] U.S. Hwy 84	United States	Texas	Lubbock	33.688	-102.00551	TNHC	Spea bombifrons	1958					2	2				vertnet		4/15/2015		http://portal.vertnet.org/o/tnhc/herpetology?id=80341	Herpetology	PreservedSpecimen		80341		Tinkle and Milstead		native	alcoholic	TTU 485				5/9/1958	5	9	05/09/58-05/09/58	| USA | Texas | Lubbock | | | |	USA | Texas | Lubbock | Lubbock, 6 mi W [on] U.S. Hwy 84
985	Lubbock, 6 mi W [on] U.S. Hwy 84	United States	Texas	Lubbock	33.688	-102.00551	TNHC	Spea bombifrons	1958					2	2				vertnet		4/15/2015		http://portal.vertnet.org/o/tnhc/herpetology?id=80342	Herpetology	PreservedSpecimen		80342		Tinkle and Milstead		native	alcoholic	TTU 485				5/9/1958	5	9	05/09/58-05/09/58	| USA | Texas | Lubbock | | | |	USA | Texas | Lubbock | Lubbock, 6 mi W [on] U.S. Hwy 84
986	Lubbock, 6 mi W [on] U.S. Hwy 84	United States	Texas	Lubbock	33.688	-102.00551	TNHC	Spea bombifrons	1958					2	2				vertnet		4/15/2015		http://portal.vertnet.org/o/tnhc/herpetology?id=80343	Herpetology	PreservedSpecimen		80343		Tinkle and Milstead		native	alcoholic	TTU 485				5/9/1958	5	9	05/09/58-05/09/58	| USA | Texas | Lubbock | | | |	USA | Texas | Lubbock | Lubbock, 6 mi W [on] U.S. Hwy 84
987	Lubbock, 6 mi W [on] U.S. Hwy 84	United States	Texas	Lubbock	33.688	-102.00551	TNHC	Spea bombifrons	1958					2	2				vertnet		4/15/2015		http://portal.vertnet.org/o/tnhc/herpetology?id=80344	Herpetology	PreservedSpecimen		80344		Tinkle and Milstead		native	alcoholic	TTU 485				5/9/1958	5	9	05/09/58-05/09/58	| USA | Texas | Lubbock | | | |	USA | Texas | Lubbock | Lubbock, 6 mi W [on] U.S. Hwy 84
988	Lubbock, 6 mi W [on] U.S. Hwy 84	United States	Texas	Lubbock	33.688	-102.00551	TNHC	Spea bombifrons	1958					2	2				vertnet		4/15/2015		http://portal.vertnet.org/o/tnhc/herpetology?id=80345	Herpetology	PreservedSpecimen		80345		Tinkle and Milstead		native	alcoholic	TTU 485				5/9/1958	5	9	05/09/58-05/09/58	| USA | Texas | Lubbock | | | |	USA | Texas | Lubbock | Lubbock, 6 mi W [on] U.S. Hwy 84
989	Lubbock, 6 mi W [on] U.S. Hwy 84	United States	Texas	Lubbock	33.688	-102.00551	TNHC	Spea bombifrons	1958					2	2				vertnet		4/15/2015		http://portal.vertnet.org/o/tnhc/herpetology?id=80348	Herpetology	PreservedSpecimen		80348		Tinkle and Milstead		native	alcoholic	TTU 485				5/9/1958	5	9	05/09/58-05/09/58	| USA | Texas | Lubbock | | | |	USA | Texas | Lubbock | Lubbock, 6 mi W [on] U.S. Hwy 84
990	Lubbock, 6 mi W [on] U.S. Hwy 84	United States	Texas	Lubbock	33.688	-102.00551	TNHC	Spea bombifrons	1958					2	2				vertnet		4/15/2015		http://portal.vertnet.org/o/tnhc/herpetology?id=80349	Herpetology	PreservedSpecimen		80349		Tinkle and Milstead		native	alcoholic	TTU 485				5/9/1958	5	9	05/09/58-05/09/58	| USA | Texas | Lubbock | | | |	USA | Texas | Lubbock | Lubbock, 6 mi W [on] U.S. Hwy 84
991	Lubbock, 6 mi W [on] U.S. Hwy 84	United States	Texas	Lubbock	33.688	-102.00551	TNHC	Spea bombifrons	1958					2	2				vertnet		4/15/2015		http://portal.vertnet.org/o/tnhc/herpetology?id=80350	Herpetology	PreservedSpecimen		80350		Tinkle and Milstead		native	alcoholic	TTU 485				5/9/1958	5	9	05/09/58-05/09/58	| USA | Texas | Lubbock | | | |	USA | Texas | Lubbock | Lubbock, 6 mi W [on] U.S. Hwy 84
992	Lubbock, 6 mi W [on] U.S. Hwy 84	United States	Texas	Lubbock	33.688	-102.00551	TNHC	Spea bombifrons	1958					2	2				vertnet		4/15/2015		http://portal.vertnet.org/o/tnhc/herpetology?id=80351	Herpetology	PreservedSpecimen		80351		Tinkle and Milstead		native	alcoholic	TTU 485				5/9/1958	5	9	05/09/58-05/09/58	| USA | Texas | Lubbock | | | |	USA | Texas | Lubbock | Lubbock, 6 mi W [on] U.S. Hwy 84
993	Lubbock, 6 mi W [on] U.S. Hwy 84	United States	Texas	Lubbock	33.688	-102.00551	TNHC	Spea bombifrons	1958					2	2				vertnet		4/15/2015		http://portal.vertnet.org/o/tnhc/herpetology?id=80352	Herpetology	PreservedSpecimen		80352		Tinkle and Milstead		native	alcoholic	TTU 485				5/9/1958	5	9	05/09/58-05/09/58	| USA | Texas | Lubbock | | | |	USA | Texas | Lubbock | Lubbock, 6 mi W [on] U.S. Hwy 84
994	Lubbock, 6 mi W [on] U.S. Hwy 84	United States	Texas	Lubbock	33.688	-102.00551	TNHC	Spea bombifrons	1958					2	2				vertnet		4/15/2015		http://portal.vertnet.org/o/tnhc/herpetology?id=80353	Herpetology	PreservedSpecimen		80353		Tinkle and Milstead		native	alcoholic	TTU 485				5/9/1958	5	9	05/09/58-05/09/58	| USA | Texas | Lubbock | | | |	USA | Texas | Lubbock | Lubbock, 6 mi W [on] U.S. Hwy 84
995	Lubbock, 6 mi W [on] U.S. Hwy 84	United States	Texas	Lubbock	33.688	-102.00551	TNHC	Spea bombifrons	1958					2	2				vertnet		4/15/2015		http://portal.vertnet.org/o/tnhc/herpetology?id=80354	Herpetology	PreservedSpecimen		80354		Tinkle and Milstead		native	alcoholic	TTU 485				5/9/1958	5	9	05/09/58-05/09/58	| USA | Texas | Lubbock | | | |	USA | Texas | Lubbock | Lubbock, 6 mi W [on] U.S. Hwy 84
996	Lubbock, 6 mi W [on] U.S. Hwy 84	United States	Texas	Lubbock	33.688	-102.00551	TNHC	Spea bombifrons	1958					2	2				vertnet		4/15/2015		http://portal.vertnet.org/o/tnhc/herpetology?id=80356	Herpetology	PreservedSpecimen		80356		Tinkle and Milstead		native	alcoholic	TTU 485				5/9/1958	5	9	05/09/58-05/09/58	| USA | Texas | Lubbock | | | |	USA | Texas | Lubbock | Lubbock, 6 mi W [on] U.S. Hwy 84
997	Lubbock, 6 mi W [on] U.S. Hwy 84	United States	Texas	Lubbock	33.688	-102.00551	TNHC	Spea bombifrons	1958					2	2				vertnet		4/15/2015		http://portal.vertnet.org/o/tnhc/herpetology?id=80358	Herpetology	PreservedSpecimen		80358		Tinkle and Milstead		native	alcoholic	TTU 485				5/9/1958	5	9	05/09/58-05/09/58	| USA | Texas | Lubbock | | | |	USA | Texas | Lubbock | Lubbock, 6 mi W [on] U.S. Hwy 84
998	Lubbock, 6 mi W [on] U.S. Hwy 84	United States	Texas	Lubbock	33.688	-102.00551	TNHC	Spea bombifrons	1958					2	2				vertnet		4/15/2015		http://portal.vertnet.org/o/tnhc/herpetology?id=80362	Herpetology	PreservedSpecimen		80362		Tinkle and Milstead		native	alcoholic	TTU 485				5/9/1958	5	9	05/09/58-05/09/58	| USA | Texas | Lubbock | | | |	USA | Texas | Lubbock | Lubbock, 6 mi W [on] U.S. Hwy 84
999	Lubbock, 6 mi W [on] U.S. Hwy 84	United States	Texas	Lubbock	33.688	-102.00551	TNHC	Spea bombifrons	1958					2	2				vertnet		4/15/2015		http://portal.vertnet.org/o/tnhc/herpetology?id=80363	Herpetology	PreservedSpecimen		80363		Tinkle and Milstead		native	alcoholic	TTU 485				5/9/1958	5	9	05/09/58-05/09/58	| USA | Texas | Lubbock | | | |	USA | Texas | Lubbock | Lubbock, 6 mi W [on] U.S. Hwy 84
1000	Lubbock, 6 mi W [on] U.S. Hwy 84	United States	Texas	Lubbock	33.688	-102.00551	TNHC	Spea bombifrons	1958					2	2				vertnet		4/15/2015		http://portal.vertnet.org/o/tnhc/herpetology?id=80365	Herpetology	PreservedSpecimen		80365		Tinkle and Milstead		native	alcoholic	TTU 485				5/9/1958	5	9	05/09/58-05/09/58	| USA | Texas | Lubbock | | | |	USA | Texas | Lubbock | Lubbock, 6 mi W [on] U.S. Hwy 84
1001	Lubbock, 6 mi W [on] U.S. Hwy 84	United States	Texas	Lubbock	33.688	-102.00551	TNHC	Spea bombifrons	1958					2	2				vertnet		4/15/2015		http://portal.vertnet.org/o/tnhc/herpetology?id=80368	Herpetology	PreservedSpecimen		80368		Tinkle and Milstead		native	alcoholic	TTU 485				5/9/1958	5	9	05/09/58-05/09/58	| USA | Texas | Lubbock | | | |	USA | Texas | Lubbock | Lubbock, 6 mi W [on] U.S. Hwy 84
1002	Lubbock, 6 mi W [on] U.S. Hwy 84	United States	Texas	Lubbock	33.688	-102.00551	TNHC	Spea bombifrons	1958					2	2				vertnet		4/15/2015		http://portal.vertnet.org/o/tnhc/herpetology?id=80369	Herpetology	PreservedSpecimen		80369		Tinkle and Milstead		native	alcoholic	TTU 485				5/9/1958	5	9	05/09/58-05/09/58	| USA | Texas | Lubbock | | | |	USA | Texas | Lubbock | Lubbock, 6 mi W [on] U.S. Hwy 84
1003	Lubbock, 6 mi W [on] U.S. Hwy 84	United States	Texas	Lubbock	33.688	-102.00551	TNHC	Spea bombifrons	1958					2	2				vertnet		4/15/2015		http://portal.vertnet.org/o/tnhc/herpetology?id=80370	Herpetology	PreservedSpecimen		80370		Tinkle and Milstead		native	alcoholic	TTU 485				5/9/1958	5	9	05/09/58-05/09/58	| USA | Texas | Lubbock | | | |	USA | Texas | Lubbock | Lubbock, 6 mi W [on] U.S. Hwy 84
1004	Morton, 10.7 mi S [on] TX Hwy 214	United States	Texas	Cochran	33.58	-102.82167	TNHC	Spea bombifrons	1958					2	2				vertnet	copied from thesis	4/15/2015		http://portal.vertnet.org/o/tnhc/herpetology?id=82894	Herpetology	PreservedSpecimen		82894		Tinkle and Milstead		native	alcoholic	TTU 483				5/9/1958	5	9	05/09/58-05/09/58	| USA | Texas | Cochran | | | |	USA | Texas | Cochran | Morton, 10.7 mi S [on] TX Hwy 214
1005	Morton, 10.7 mi S [on] TX Hwy 214	United States	Texas	Cochran	33.58	-102.82167	TNHC	Spea bombifrons	1958					2	2				vertnet	copied from thesis	4/15/2015		http://portal.vertnet.org/o/tnhc/herpetology?id=82896	Herpetology	PreservedSpecimen		82896		Tinkle and Milstead		native	alcoholic	TTU 483				5/9/1958	5	9	05/09/58-05/09/58	| USA | Texas | Cochran | | | |	USA | Texas | Cochran | Morton, 10.7 mi S [on] TX Hwy 214
1006	Morton, 10.7 mi S [on] TX Hwy 214	United States	Texas	Cochran	33.58	-102.82167	TNHC	Spea bombifrons	1958					2	2				vertnet	copied from thesis	4/15/2015		http://portal.vertnet.org/o/tnhc/herpetology?id=82898	Herpetology	PreservedSpecimen		82898		Tinkle and Milstead		native	alcoholic	TTU 483				5/9/1958	5	9	05/09/58-05/09/58	| USA | Texas | Cochran | | | |	USA | Texas | Cochran | Morton, 10.7 mi S [on] TX Hwy 214
1007	Morton, 10.7 mi S [on] TX Hwy 214	United States	Texas	Cochran	33.58	-102.82167	TNHC	Spea bombifrons	1958					2	2				vertnet	copied from thesis	4/15/2015		http://portal.vertnet.org/o/tnhc/herpetology?id=82899	Herpetology	PreservedSpecimen		82899		Tinkle and Milstead		native	alcoholic	TTU 483				5/9/1958	5	9	05/09/58-05/09/58	| USA | Texas | Cochran | | | |	USA | Texas | Cochran | Morton, 10.7 mi S [on] TX Hwy 214
1008	Morton, 10.7 mi S [on] TX Hwy 214	United States	Texas	Cochran	33.58	-102.82167	TNHC	Spea bombifrons	1958					2	2				vertnet	copied from thesis	4/15/2015		http://portal.vertnet.org/o/tnhc/herpetology?id=82901	Herpetology	PreservedSpecimen		82901		Tinkle and Milstead		native	alcoholic	TTU 483				5/9/1958	5	9	05/09/58-05/09/58	| USA | Texas | Cochran | | | |	USA | Texas | Cochran | Morton, 10.7 mi S [on] TX Hwy 214
1009	Morton, 10.7 mi S [on] TX Hwy 214	United States	Texas	Cochran	33.58	-102.82167	TNHC	Spea bombifrons	1958					2	2				vertnet	copied from thesis	4/15/2015		http://portal.vertnet.org/o/tnhc/herpetology?id=82902	Herpetology	PreservedSpecimen		82902		Tinkle and Milstead		native	alcoholic	TTU 483				5/9/1958	5	9	05/09/58-05/09/58	| USA | Texas | Cochran | | | |	USA | Texas | Cochran | Morton, 10.7 mi S [on] TX Hwy 214
1010	Morton, 10.7 mi S [on] TX Hwy 214	United States	Texas	Cochran	33.58	-102.82167	TNHC	Spea bombifrons	1958					2	2				vertnet	copied from thesis	4/15/2015		http://portal.vertnet.org/o/tnhc/herpetology?id=82907	Herpetology	PreservedSpecimen		82907		Tinkle and Milstead		native	alcoholic	TTU 483				5/9/1958	5	9	05/09/58-05/09/58	| USA | Texas | Cochran | | | |	USA | Texas | Cochran | Morton, 10.7 mi S [on] TX Hwy 214
1011	Morton, 10.7 mi S [on] TX Hwy 214	United States	Texas	Cochran	33.58	-102.82167	TNHC	Spea bombifrons	1958					2	2				vertnet	copied from thesis	4/15/2015		http://portal.vertnet.org/o/tnhc/herpetology?id=82908	Herpetology	PreservedSpecimen		82908		Tinkle and Milstead		native	alcoholic	TTU 483				5/9/1958	5	9	05/09/58-05/09/58	| USA | Texas | Cochran | | | |	USA | Texas | Cochran | Morton, 10.7 mi S [on] TX Hwy 214
1012	Morton, 10.7 mi S [on] TX Hwy 214	United States	Texas	Cochran	33.58	-102.82167	TNHC	Spea bombifrons	1958					2	2				vertnet	copied from thesis	4/15/2015		http://portal.vertnet.org/o/tnhc/herpetology?id=82909	Herpetology	PreservedSpecimen		82909		Tinkle and Milstead		native	alcoholic	TTU 483				5/9/1958	5	9	05/09/58-05/09/58	| USA | Texas | Cochran | | | |	USA | Texas | Cochran | Morton, 10.7 mi S [on] TX Hwy 214
1013	Morton, 10.7 mi S [on] TX Hwy 214	United States	Texas	Cochran	33.58	-102.82167	TNHC	Spea bombifrons	1958					2	2				vertnet	copied from thesis	4/15/2015		http://portal.vertnet.org/o/tnhc/herpetology?id=82891	Herpetology	PreservedSpecimen		82891		Tinkle and Milstead		native	alcoholic	TTU 483	19 SPECIMENS IN SERIES ACCORDING TO TTU CATALOGUE; ALL PRESENT AND ACCOUNTED FOR.			5/9/1958	5	9	05/09/58-05/09/58	| USA | Texas | Cochran | | | |	USA | Texas | Cochran | Morton, 10.7 mi S [on] TX Hwy 214
1014	Morton, 10.7 mi S [on] TX Hwy 214	United States	Texas	Cochran	33.58	-102.82167	TNHC	Spea bombifrons	1958					2	2				vertnet	copied from thesis	4/15/2015		http://portal.vertnet.org/o/tnhc/herpetology?id=82892	Herpetology	PreservedSpecimen		82892		Tinkle and Milstead		native	alcoholic	TTU 483				5/9/1958	5	9	05/09/58-05/09/58	| USA | Texas | Cochran | | | |	USA | Texas | Cochran | Morton, 10.7 mi S [on] TX Hwy 214
1015	Morton, 10.7 mi S [on] TX Hwy 214	United States	Texas	Cochran	33.58	-102.82167	TNHC	Spea bombifrons	1958					2	2				vertnet	copied from thesis	4/15/2015		http://portal.vertnet.org/o/tnhc/herpetology?id=82893	Herpetology	PreservedSpecimen		82893		Tinkle and Milstead		native	alcoholic	TTU 483				5/9/1958	5	9	05/09/58-05/09/58	| USA | Texas | Cochran | | | |	USA | Texas | Cochran | Morton, 10.7 mi S [on] TX Hwy 214
1016	Morton, 10.7 mi S [on] TX Hwy 214	United States	Texas	Cochran	33.58	-102.82167	TNHC	Spea bombifrons	1958					2	2				vertnet	copied from thesis	4/15/2015		http://portal.vertnet.org/o/tnhc/herpetology?id=82895	Herpetology	PreservedSpecimen		82895		Tinkle and Milstead		native	alcoholic	TTU 483				5/9/1958	5	9	05/09/58-05/09/58	| USA | Texas | Cochran | | | |	USA | Texas | Cochran | Morton, 10.7 mi S [on] TX Hwy 214
1017	Morton, 10.7 mi S [on] TX Hwy 214	United States	Texas	Cochran	33.58	-102.82167	TNHC	Spea bombifrons	1958					2	2				vertnet	copied from thesis	4/15/2015		http://portal.vertnet.org/o/tnhc/herpetology?id=82897	Herpetology	PreservedSpecimen		82897		Tinkle and Milstead		native	alcoholic	TTU 483				5/9/1958	5	9	05/09/58-05/09/58	| USA | Texas | Cochran | | | |	USA | Texas | Cochran | Morton, 10.7 mi S [on] TX Hwy 214
1018	Morton, 10.7 mi S [on] TX Hwy 214	United States	Texas	Cochran	33.58	-102.82167	TNHC	Spea bombifrons	1958					2	2				vertnet	copied from thesis	4/15/2015		http://portal.vertnet.org/o/tnhc/herpetology?id=82900	Herpetology	PreservedSpecimen		82900		Tinkle and Milstead		native	alcoholic	TTU 483				5/9/1958	5	9	05/09/58-05/09/58	| USA | Texas | Cochran | | | |	USA | Texas | Cochran | Morton, 10.7 mi S [on] TX Hwy 214
1019	Morton, 10.7 mi S [on] TX Hwy 214	United States	Texas	Cochran	33.58	-102.82167	TNHC	Spea bombifrons	1958					2	2				vertnet	copied from thesis	4/15/2015		http://portal.vertnet.org/o/tnhc/herpetology?id=82903	Herpetology	PreservedSpecimen		82903		Tinkle and Milstead		native	alcoholic	TTU 483				5/9/1958	5	9	05/09/58-05/09/58	| USA | Texas | Cochran | | | |	USA | Texas | Cochran | Morton, 10.7 mi S [on] TX Hwy 214
1020	Morton, 10.7 mi S [on] TX Hwy 214	United States	Texas	Cochran	33.58	-102.82167	TNHC	Spea bombifrons	1958					2	2				vertnet	copied from thesis	4/15/2015		http://portal.vertnet.org/o/tnhc/herpetology?id=82904	Herpetology	PreservedSpecimen		82904		Tinkle and Milstead		native	alcoholic	TTU 483				5/9/1958	5	9	05/09/58-05/09/58	| USA | Texas | Cochran | | | |	USA | Texas | Cochran | Morton, 10.7 mi S [on] TX Hwy 214
1021	Morton, 10.7 mi S [on] TX Hwy 214	United States	Texas	Cochran	33.58	-102.82167	TNHC	Spea bombifrons	1958					2	2				vertnet	copied from thesis	4/15/2015		http://portal.vertnet.org/o/tnhc/herpetology?id=82905	Herpetology	PreservedSpecimen		82905		Tinkle and Milstead		native	alcoholic	TTU 483				5/9/1958	5	9	05/09/58-05/09/58	| USA | Texas | Cochran | | | |	USA | Texas | Cochran | Morton, 10.7 mi S [on] TX Hwy 214
1022	Morton, 10.7 mi S [on] TX Hwy 214	United States	Texas	Cochran	33.58	-102.82167	TNHC	Spea bombifrons	1958					2	2				vertnet	copied from thesis	4/15/2015		http://portal.vertnet.org/o/tnhc/herpetology?id=82906	Herpetology	PreservedSpecimen		82906		Tinkle and Milstead		native	alcoholic	TTU 483				5/9/1958	5	9	05/09/58-05/09/58	| USA | Texas | Cochran | | | |	USA | Texas | Cochran | Morton, 10.7 mi S [on] TX Hwy 214
1023	Ralls, 28.4 mi S	United States	Texas	Garza	33.27778	-101.39139	TNHC	Spea bombifrons	1958					2	2				vertnet	copied from thesis	4/15/2015		http://portal.vertnet.org/o/tnhc/herpetology?id=82772	Herpetology	PreservedSpecimen		82772		Tinkle and Proctor		native	alcoholic	TTU 457	10 SPECIMENS IN SERIES ACCORING TO TTU CATALOGUE; 9 PRESENT. 10TH SPECIMEN ALREADY CATALOGUED AS 80403. JAR LABEL GIVES COUNTY OF OCCURRENCE AS CROSBY.			4/18/1958	4	18	04/18/58-04/18/58	| USA | TEXAS | GARZA | | | |	USA | Texas | Garza | Ralls, 28.4 mi S
1024	Ralls, 28.4 mi S	United States	Texas	Garza	33.27778	-101.39139	TNHC	Spea bombifrons	1958					2	2				vertnet	copied from thesis	4/15/2015		http://portal.vertnet.org/o/tnhc/herpetology?id=82773	Herpetology	PreservedSpecimen		82773		Tinkle and Proctor		native	alcoholic	TTU 457				4/18/1958	4	18	04/18/58-04/18/58	| USA | TEXAS | GARZA | | | |	USA | Texas | Garza | Ralls, 28.4 mi S
1025	Ralls, 28.4 mi S	United States	Texas	Garza	33.27778	-101.39139	TNHC	Spea bombifrons	1958					2	2				vertnet	copied from thesis	4/15/2015		http://portal.vertnet.org/o/tnhc/herpetology?id=82774	Herpetology	PreservedSpecimen		82774		Tinkle and Proctor		native	alcoholic	TTU 457				4/18/1958	4	18	04/18/58-04/18/58	| USA | TEXAS | GARZA | | | |	USA | Texas | Garza | Ralls, 28.4 mi S
1026	Ralls, 28.4 mi S	United States	Texas	Garza	33.27778	-101.39139	TNHC	Spea bombifrons	1958					2	2				vertnet	copied from thesis	4/15/2015		http://portal.vertnet.org/o/tnhc/herpetology?id=82777	Herpetology	PreservedSpecimen		82777		Tinkle and Proctor		native	alcoholic	TTU 457				4/18/1958	4	18	04/18/58-04/18/58	| USA | TEXAS | GARZA | | | |	USA | Texas | Garza | Ralls, 28.4 mi S
1027	Ralls, 28.4 mi S	United States	Texas	Garza	33.27778	-101.39139	TNHC	Spea bombifrons	1958					2	2				vertnet	copied from thesis	4/15/2015		http://portal.vertnet.org/o/tnhc/herpetology?id=82778	Herpetology	PreservedSpecimen		82778		Tinkle and Proctor		native	alcoholic	TTU 457				4/18/1958	4	18	04/18/58-04/18/58	| USA | TEXAS | GARZA | | | |	USA | Texas | Garza | Ralls, 28.4 mi S
1028	Ralls, 28.4 mi S	United States	Texas	Garza	33.27778	-101.39139	TNHC	Spea bombifrons	1958					2	2				vertnet	copied from thesis	4/15/2015		http://portal.vertnet.org/o/tnhc/herpetology?id=82779	Herpetology	PreservedSpecimen		82779		Tinkle and Proctor		native	alcoholic	TTU 457				4/18/1958	4	18	04/18/58-04/18/58	| USA | TEXAS | GARZA | | | |	USA | Texas | Garza | Ralls, 28.4 mi S
1029	Ralls, 28.4 mi S	United States	Texas	Garza	33.27778	-101.39139	TNHC	Spea bombifrons	1958					2	2				vertnet	copied from thesis	4/15/2015		http://portal.vertnet.org/o/tnhc/herpetology?id=80403	Herpetology	PreservedSpecimen		80403		Tinkle and Proctor		native	alcoholic	TTU 457	SUPPOSED TO BE 10 SPECIMENS IN SERIES.			4/18/1958	4	18	04/18/58-04/18/58	| USA | TEXAS | GARZA | | | |	USA | Texas | Garza | Ralls, 28.4 mi S
1030	Ralls, 28.4 mi S	United States	Texas	Garza	33.27778	-101.39139	TNHC	Spea bombifrons	1958					2	2				vertnet	copied from thesis	4/15/2015		http://portal.vertnet.org/o/tnhc/herpetology?id=82775	Herpetology	PreservedSpecimen		82775		Tinkle and Proctor		native	alcoholic	TTU 457				4/18/1958	4	18	04/18/58-04/18/58	| USA | TEXAS | GARZA | | | |	USA | Texas | Garza | Ralls, 28.4 mi S
1031	Ralls, 28.4 mi S	United States	Texas	Garza	33.27778	-101.39139	TNHC	Spea bombifrons	1958					2	2				vertnet	copied from thesis	4/15/2015		http://portal.vertnet.org/o/tnhc/herpetology?id=82776	Herpetology	PreservedSpecimen		82776		Tinkle and Proctor		native	alcoholic	TTU 457				4/18/1958	4	18	04/18/58-04/18/58	| USA | TEXAS | GARZA | | | |	USA | Texas | Garza | Ralls, 28.4 mi S
1032	Ralls, 28.4 mi S	United States	Texas	Garza	33.27778	-101.39139	TNHC	Spea bombifrons	1958					2	2				vertnet	copied from thesis	4/15/2015		http://portal.vertnet.org/o/tnhc/herpetology?id=82780	Herpetology	PreservedSpecimen		82780		Tinkle and Proctor		native	alcoholic	TTU 457				4/18/1958	4	18	04/18/58-04/18/58	| USA | TEXAS | GARZA | | | |	USA | Texas | Garza | Ralls, 28.4 mi S
1033	San Antonio, 1 mi E	United States	New Mexico	Socorro	33.91889	-106.85194	TNHC	Spea bombifrons	1958					2	2				vertnet	copied from thesis	4/15/2015		http://portal.vertnet.org/o/tnhc/herpetology?id=24855	Herpetology	PreservedSpecimen		24855		Blair		native	alcoholic		rec. sta 166, #4			6/11/1958	6	11	06/11/58-06/11/58	| USA | NEW MEXICO | Socorro | | | |	USA | New Mexico | Socorro | San Antonio, 1 mi E
1034	San Antonio, 1 mi E	United States	New Mexico	Socorro	33.91889	-106.85194	TNHC	Spea bombifrons	1958					2	2				vertnet	copied from thesis	4/15/2015		http://portal.vertnet.org/o/tnhc/herpetology?id=24856	Herpetology	PreservedSpecimen		24856		Blair		native	alcoholic		rec. sta 166, #2			6/11/1958	6	11	06/11/58-06/11/58	| USA | NEW MEXICO | Socorro | | | |	USA | New Mexico | Socorro | San Antonio, 1 mi E
1035	K. N. Clapp Pk, Lubbock	United States	Texas	Lubbock	33.55541	-101.86551	TNHC	Spea bombifrons	1959					2	2				vertnet	copied from thesis	4/15/2015		http://portal.vertnet.org/o/tnhc/herpetology?id=82983	Herpetology	PreservedSpecimen		82983		Institute class		native	alcoholic	TTU 1057	36 SPECIMENS IN SERIES ACCORDING TO TTU CATALOGUE; ONLY 1 PRESENT			6/4/1959	6	4	06/04/59-06/04/59	| USA | Texas | Lubbock | | | |	USA | Texas | Lubbock | K. N. Clapp Pk, Lubbock
1036	Lubbock, 4th and Quaker	United States	Texas	Lubbock	33.59221	-101.90511	TNHC	Spea bombifrons	1959					2	2				vertnet	copied from thesis	4/15/2015		http://portal.vertnet.org/o/tnhc/herpetology?id=82990	Herpetology	PreservedSpecimen		82990		Institute class		native	alcoholic	TTU 1093	18 SPECIMENS IN SERIES. NEW METAMORPHS, ALL WITH TAIL VESTIGES.			6/29/1959	6	29	06/29/59-06/29/59	| USA | Texas | Lubbock | | | |	USA | Texas | Lubbock | Lubbock, 4th and Quaker
1037	Lubbock, 4th and Quaker	United States	Texas	Lubbock	33.59221	-101.90511	TNHC	Spea bombifrons	1959					2	2				vertnet	copied from thesis	4/15/2015		http://portal.vertnet.org/o/tnhc/herpetology?id=82993	Herpetology	PreservedSpecimen		82993		Institute class		native	alcoholic	TTU 1093				6/29/1959	6	29	06/29/59-06/29/59	| USA | Texas | Lubbock | | | |	USA | Texas | Lubbock | Lubbock, 4th and Quaker
1038	Lubbock, 4th and Quaker	United States	Texas	Lubbock	33.59221	-101.90511	TNHC	Spea bombifrons	1959					2	2				vertnet	copied from thesis	4/15/2015		http://portal.vertnet.org/o/tnhc/herpetology?id=82994	Herpetology	PreservedSpecimen		82994		Institute class		native	alcoholic	TTU 1093				6/29/1959	6	29	06/29/59-06/29/59	| USA | Texas | Lubbock | | | |	USA | Texas | Lubbock | Lubbock, 4th and Quaker
1039	Lubbock, 4th and Quaker	United States	Texas	Lubbock	33.59221	-101.90511	TNHC	Spea bombifrons	1959					2	2				vertnet	copied from thesis	4/15/2015		http://portal.vertnet.org/o/tnhc/herpetology?id=82995	Herpetology	PreservedSpecimen		82995		Institute class		native	alcoholic	TTU 1093				6/29/1959	6	29	06/29/59-06/29/59	| USA | Texas | Lubbock | | | |	USA | Texas | Lubbock | Lubbock, 4th and Quaker
1040	Lubbock, 4th and Quaker	United States	Texas	Lubbock	33.59221	-101.90511	TNHC	Spea bombifrons	1959					2	2				vertnet	copied from thesis	4/15/2015		http://portal.vertnet.org/o/tnhc/herpetology?id=82996	Herpetology	PreservedSpecimen		82996		Institute class		native	alcoholic	TTU 1093				6/29/1959	6	29	06/29/59-06/29/59	| USA | Texas | Lubbock | | | |	USA | Texas | Lubbock | Lubbock, 4th and Quaker
1041	Lubbock, 4th and Quaker	United States	Texas	Lubbock	33.59221	-101.90511	TNHC	Spea bombifrons	1959					2	2				vertnet	copied from thesis	4/15/2015		http://portal.vertnet.org/o/tnhc/herpetology?id=83104	Herpetology	PreservedSpecimen		83104		Institute class		native	alcoholic	TTU 1093				6/29/1959	6	29	06/29/59-06/29/59	| USA | Texas | Lubbock | | | |	USA | Texas | Lubbock | Lubbock, 4th and Quaker
1042	Lubbock, 4th and Quaker	United States	Texas	Lubbock	33.59221	-101.90511	TNHC	Spea bombifrons	1959					2	2				vertnet	copied from thesis	4/15/2015		http://portal.vertnet.org/o/tnhc/herpetology?id=83106	Herpetology	PreservedSpecimen		83106		Institute class		native	alcoholic	TTU 1093				6/29/1959	6	29	06/29/59-06/29/59	| USA | Texas | Lubbock | | | |	USA | Texas | Lubbock | Lubbock, 4th and Quaker
1043	Lubbock, 4th and Quaker	United States	Texas	Lubbock	33.59221	-101.90511	TNHC	Spea bombifrons	1959					2	2				vertnet	copied from thesis	4/15/2015		http://portal.vertnet.org/o/tnhc/herpetology?id=82991	Herpetology	PreservedSpecimen		82991		Institute class		native	alcoholic	TTU 1093				6/29/1959	6	29	06/29/59-06/29/59	| USA | Texas | Lubbock | | | |	USA | Texas | Lubbock | Lubbock, 4th and Quaker
1044	Lubbock, 4th and Quaker	United States	Texas	Lubbock	33.59221	-101.90511	TNHC	Spea bombifrons	1959					2	2				vertnet	copied from thesis	4/15/2015		http://portal.vertnet.org/o/tnhc/herpetology?id=82992	Herpetology	PreservedSpecimen		82992		Institute class		native	alcoholic	TTU 1093				6/29/1959	6	29	06/29/59-06/29/59	| USA | Texas | Lubbock | | | |	USA | Texas | Lubbock | Lubbock, 4th and Quaker
1045	Lubbock, 4th and Quaker	United States	Texas	Lubbock	33.59221	-101.90511	TNHC	Spea bombifrons	1959					2	2				vertnet	copied from thesis	4/15/2015		http://portal.vertnet.org/o/tnhc/herpetology?id=82997	Herpetology	PreservedSpecimen		82997		Institute class		native	alcoholic	TTU 1093				6/29/1959	6	29	06/29/59-06/29/59	| USA | Texas | Lubbock | | | |	USA | Texas | Lubbock | Lubbock, 4th and Quaker
1046	Lubbock, 4th and Quaker	United States	Texas	Lubbock	33.59221	-101.90511	TNHC	Spea bombifrons	1959					2	2				vertnet	copied from thesis	4/15/2015		http://portal.vertnet.org/o/tnhc/herpetology?id=82998	Herpetology	PreservedSpecimen		82998		Institute class		native	alcoholic	TTU 1093				6/29/1959	6	29	06/29/59-06/29/59	| USA | Texas | Lubbock | | | |	USA | Texas | Lubbock | Lubbock, 4th and Quaker
1047	Lubbock, 4th and Quaker	United States	Texas	Lubbock	33.59221	-101.90511	TNHC	Spea bombifrons	1959					2	2				vertnet	copied from thesis	4/15/2015		http://portal.vertnet.org/o/tnhc/herpetology?id=82999	Herpetology	PreservedSpecimen		82999		Institute class		native	alcoholic	TTU 1093				6/29/1959	6	29	06/29/59-06/29/59	| USA | Texas | Lubbock | | | |	USA | Texas | Lubbock | Lubbock, 4th and Quaker
1048	Lubbock, 4th and Quaker	United States	Texas	Lubbock	33.59221	-101.90511	TNHC	Spea bombifrons	1959					2	2				vertnet	copied from thesis	4/15/2015		http://portal.vertnet.org/o/tnhc/herpetology?id=83102	Herpetology	PreservedSpecimen		83102		Institute class		native	alcoholic	TTU 1093				6/29/1959	6	29	06/29/59-06/29/59	| USA | Texas | Lubbock | | | |	USA | Texas | Lubbock | Lubbock, 4th and Quaker
1049	Lubbock, 4th and Quaker	United States	Texas	Lubbock	33.59221	-101.90511	TNHC	Spea bombifrons	1959					2	2				vertnet	copied from thesis	4/15/2015		http://portal.vertnet.org/o/tnhc/herpetology?id=83103	Herpetology	PreservedSpecimen		83103		Institute class		native	alcoholic	TTU 1093				6/29/1959	6	29	06/29/59-06/29/59	| USA | Texas | Lubbock | | | |	USA | Texas | Lubbock | Lubbock, 4th and Quaker
1050	Lubbock, 4th and Quaker	United States	Texas	Lubbock	33.59221	-101.90511	TNHC	Spea bombifrons	1959					2	2				vertnet	copied from thesis	4/15/2015		http://portal.vertnet.org/o/tnhc/herpetology?id=83105	Herpetology	PreservedSpecimen		83105		Institute class		native	alcoholic	TTU 1093				6/29/1959	6	29	06/29/59-06/29/59	| USA | Texas | Lubbock | | | |	USA | Texas | Lubbock | Lubbock, 4th and Quaker
1051	Lubbock, 4th and Quaker	United States	Texas	Lubbock	33.59221	-101.90511	TNHC	Spea bombifrons	1959					2	2				vertnet	copied from thesis	4/15/2015		http://portal.vertnet.org/o/tnhc/herpetology?id=83107	Herpetology	PreservedSpecimen		83107		Institute class		native	alcoholic	TTU 1093				6/29/1959	6	29	06/29/59-06/29/59	| USA | Texas | Lubbock | | | |	USA | Texas | Lubbock | Lubbock, 4th and Quaker
1052	Lubbock, 4th and Quaker	United States	Texas	Lubbock	33.59221	-101.90511	TNHC	Spea bombifrons	1959					2	2				vertnet	copied from thesis	4/15/2015		http://portal.vertnet.org/o/tnhc/herpetology?id=83108	Herpetology	PreservedSpecimen		83108		Institute class		native	alcoholic	TTU 1093				6/29/1959	6	29	06/29/59-06/29/59	| USA | Texas | Lubbock | | | |	USA | Texas | Lubbock | Lubbock, 4th and Quaker
1053	Shallowater Hwy, 4th and Indiana in Lubbock	United States	Texas	Lubbock	33.59254	-101.8881	TNHC	Spea bombifrons	1959					2	2				vertnet	copied from thesis	4/15/2015		http://portal.vertnet.org/o/tnhc/herpetology?id=80065	Herpetology	PreservedSpecimen		80065		Institute class		native	alcoholic	TTU 1061				1959-06-04/1959-06-05	6	0	06/04/59-06/05/59	| USA | Texas | Lubbock | | | |	USA | Texas | Lubbock | Shallowater Hwy, 4th and Indiana in Lubbock
1054	Shallowater Hwy, 4th and Indiana in Lubbock	United States	Texas	Lubbock	33.59254	-101.8881	TNHC	Spea bombifrons	1959					2	2				vertnet	copied from thesis	4/15/2015		http://portal.vertnet.org/o/tnhc/herpetology?id=80067	Herpetology	PreservedSpecimen		80067		Institute class		native	alcoholic	TTU 1061				1959-06-04/1959-06-05	6	0	06/04/59-06/05/59	| USA | Texas | Lubbock | | | |	USA | Texas | Lubbock | Shallowater Hwy, 4th and Indiana in Lubbock
1055	Shallowater Hwy, 4th and Indiana in Lubbock	United States	Texas	Lubbock	33.59254	-101.8881	TNHC	Spea bombifrons	1959					2	2				vertnet	copied from thesis	4/15/2015		http://portal.vertnet.org/o/tnhc/herpetology?id=80069	Herpetology	PreservedSpecimen		80069		Institute class		native	alcoholic	TTU 1061				1959-06-04/1959-06-05	6	0	06/04/59-06/05/59	| USA | Texas | Lubbock | | | |	USA | Texas | Lubbock | Shallowater Hwy, 4th and Indiana in Lubbock
1056	Shallowater Hwy, 4th and Indiana in Lubbock	United States	Texas	Lubbock	33.59254	-101.8881	TNHC	Spea bombifrons	1959					2	2				vertnet	copied from thesis	4/15/2015		http://portal.vertnet.org/o/tnhc/herpetology?id=80070	Herpetology	PreservedSpecimen		80070		Institute class		native	alcoholic	TTU 1061				1959-06-04/1959-06-05	6	0	06/04/59-06/05/59	| USA | Texas | Lubbock | | | |	USA | Texas | Lubbock | Shallowater Hwy, 4th and Indiana in Lubbock
1057	Shallowater Hwy, 4th and Indiana in Lubbock	United States	Texas	Lubbock	33.59254	-101.8881	TNHC	Spea bombifrons	1959					2	2				vertnet	copied from thesis	4/15/2015		http://portal.vertnet.org/o/tnhc/herpetology?id=80071	Herpetology	PreservedSpecimen		80071		Institute class		native	alcoholic	TTU 1061				1959-06-04/1959-06-05	6	0	06/04/59-06/05/59	| USA | Texas | Lubbock | | | |	USA | Texas | Lubbock | Shallowater Hwy, 4th and Indiana in Lubbock
1058	Shallowater Hwy, 4th and Indiana in Lubbock	United States	Texas	Lubbock	33.59254	-101.8881	TNHC	Spea bombifrons	1959					2	2				vertnet	copied from thesis	4/15/2015		http://portal.vertnet.org/o/tnhc/herpetology?id=80072	Herpetology	PreservedSpecimen		80072		Institute class		native	alcoholic	TTU 1061				1959-06-04/1959-06-05	6	0	06/04/59-06/05/59	| USA | Texas | Lubbock | | | |	USA | Texas | Lubbock | Shallowater Hwy, 4th and Indiana in Lubbock
1059	Shallowater Hwy, 4th and Indiana in Lubbock	United States	Texas	Lubbock	33.59254	-101.8881	TNHC	Spea bombifrons	1959					2	2				vertnet	copied from thesis	4/15/2015		http://portal.vertnet.org/o/tnhc/herpetology?id=80073	Herpetology	PreservedSpecimen		80073		Institute class		native	alcoholic	TTU 1061				1959-06-04/1959-06-05	6	0	06/04/59-06/05/59	| USA | Texas | Lubbock | | | |	USA | Texas | Lubbock | Shallowater Hwy, 4th and Indiana in Lubbock
1060	Shallowater Hwy, 4th and Indiana in Lubbock	United States	Texas	Lubbock	33.59254	-101.8881	TNHC	Spea bombifrons	1959					2	2				vertnet	copied from thesis	4/15/2015		http://portal.vertnet.org/o/tnhc/herpetology?id=80074	Herpetology	PreservedSpecimen		80074		Institute class		native	alcoholic	TTU 1061				1959-06-04/1959-06-05	6	0	06/04/59-06/05/59	| USA | Texas | Lubbock | | | |	USA | Texas | Lubbock | Shallowater Hwy, 4th and Indiana in Lubbock
1061	Shallowater Hwy, 4th and Indiana in Lubbock	United States	Texas	Lubbock	33.59254	-101.8881	TNHC	Spea bombifrons	1959					2	2				vertnet	copied from thesis	4/15/2015		http://portal.vertnet.org/o/tnhc/herpetology?id=80076	Herpetology	PreservedSpecimen		80076		Institute class		native	alcoholic	TTU 1061				1959-06-04/1959-06-05	6	0	06/04/59-06/05/59	| USA | Texas | Lubbock | | | |	USA | Texas | Lubbock | Shallowater Hwy, 4th and Indiana in Lubbock
1062	Shallowater Hwy, 4th and Indiana in Lubbock	United States	Texas	Lubbock	33.59254	-101.8881	TNHC	Spea bombifrons	1959					2	2				vertnet	copied from thesis	4/15/2015		http://portal.vertnet.org/o/tnhc/herpetology?id=80077	Herpetology	PreservedSpecimen		80077		Institute class		native	alcoholic	TTU 1061				1959-06-04/1959-06-05	6	0	06/04/59-06/05/59	| USA | Texas | Lubbock | | | |	USA | Texas | Lubbock | Shallowater Hwy, 4th and Indiana in Lubbock
1063	Shallowater Hwy, 4th and Indiana in Lubbock	United States	Texas	Lubbock	33.59254	-101.8881	TNHC	Spea bombifrons	1959					2	2				vertnet	copied from thesis	4/15/2015		http://portal.vertnet.org/o/tnhc/herpetology?id=80079	Herpetology	PreservedSpecimen		80079		Institute class		native	alcoholic	TTU 1061				1959-06-04/1959-06-05	6	0	06/04/59-06/05/59	| USA | Texas | Lubbock | | | |	USA | Texas | Lubbock | Shallowater Hwy, 4th and Indiana in Lubbock
1064	Shallowater Hwy, 4th and Indiana in Lubbock	United States	Texas	Lubbock	33.59254	-101.8881	TNHC	Spea bombifrons	1959					2	2				vertnet	copied from thesis	4/15/2015		http://portal.vertnet.org/o/tnhc/herpetology?id=80082	Herpetology	PreservedSpecimen		80082		Institute class		native	alcoholic	TTU 1061				1959-06-04/1959-06-05	6	0	06/04/59-06/05/59	| USA | Texas | Lubbock | | | |	USA | Texas | Lubbock | Shallowater Hwy, 4th and Indiana in Lubbock
1065	Shallowater Hwy, 4th and Indiana in Lubbock	United States	Texas	Lubbock	33.59254	-101.8881	TNHC	Spea bombifrons	1959					2	2				vertnet	copied from thesis	4/15/2015		http://portal.vertnet.org/o/tnhc/herpetology?id=80084	Herpetology	PreservedSpecimen		80084		Institute class		native	alcoholic	TTU 1061				1959-06-04/1959-06-05	6	0	06/04/59-06/05/59	| USA | Texas | Lubbock | | | |	USA | Texas | Lubbock | Shallowater Hwy, 4th and Indiana in Lubbock
1066	Shallowater Hwy, 4th and Indiana in Lubbock	United States	Texas	Lubbock	33.59254	-101.8881	TNHC	Spea bombifrons	1959					2	2				vertnet	copied from thesis	4/15/2015		http://portal.vertnet.org/o/tnhc/herpetology?id=80086	Herpetology	PreservedSpecimen		80086		Institute class		native	alcoholic	TTU 1061				1959-06-04/1959-06-05	6	0	06/04/59-06/05/59	| USA | Texas | Lubbock | | | |	USA | Texas | Lubbock | Shallowater Hwy, 4th and Indiana in Lubbock
1067	Shallowater Hwy, 4th and Indiana in Lubbock	United States	Texas	Lubbock	33.59254	-101.8881	TNHC	Spea bombifrons	1959					2	2				vertnet	copied from thesis	4/15/2015		http://portal.vertnet.org/o/tnhc/herpetology?id=80087	Herpetology	PreservedSpecimen		80087		Institute class		native	alcoholic	TTU 1061				1959-06-04/1959-06-05	6	0	06/04/59-06/05/59	| USA | Texas | Lubbock | | | |	USA | Texas | Lubbock | Shallowater Hwy, 4th and Indiana in Lubbock
1068	Shallowater Hwy, 4th and Indiana in Lubbock	United States	Texas	Lubbock	33.59254	-101.8881	TNHC	Spea bombifrons	1959					2	2				vertnet	copied from thesis	4/15/2015		http://portal.vertnet.org/o/tnhc/herpetology?id=80089	Herpetology	PreservedSpecimen		80089		Institute class		native	alcoholic	TTU 1061				1959-06-04/1959-06-05	6	0	06/04/59-06/05/59	| USA | Texas | Lubbock | | | |	USA | Texas | Lubbock | Shallowater Hwy, 4th and Indiana in Lubbock
1069	Shallowater Hwy, 4th and Indiana in Lubbock	United States	Texas	Lubbock	33.59254	-101.8881	TNHC	Spea bombifrons	1959					2	2				vertnet	copied from thesis	4/15/2015		http://portal.vertnet.org/o/tnhc/herpetology?id=80090	Herpetology	PreservedSpecimen		80090		Institute class		native	alcoholic	TTU 1061				1959-06-04/1959-06-05	6	0	06/04/59-06/05/59	| USA | Texas | Lubbock | | | |	USA | Texas | Lubbock | Shallowater Hwy, 4th and Indiana in Lubbock
1070	Shallowater Hwy, 4th and Indiana in Lubbock	United States	Texas	Lubbock	33.59254	-101.8881	TNHC	Spea bombifrons	1959					2	2				vertnet	copied from thesis	4/15/2015		http://portal.vertnet.org/o/tnhc/herpetology?id=80091	Herpetology	PreservedSpecimen		80091		Institute class		native	alcoholic	TTU 1061				1959-06-04/1959-06-05	6	0	06/04/59-06/05/59	| USA | Texas | Lubbock | | | |	USA | Texas | Lubbock | Shallowater Hwy, 4th and Indiana in Lubbock
1071	Shallowater Hwy, 4th and Indiana in Lubbock	United States	Texas	Lubbock	33.59254	-101.8881	TNHC	Spea bombifrons	1959					2	2				vertnet	copied from thesis	4/15/2015		http://portal.vertnet.org/o/tnhc/herpetology?id=80092	Herpetology	PreservedSpecimen		80092		Institute class		native	alcoholic	TTU 1061				1959-06-04/1959-06-05	6	0	06/04/59-06/05/59	| USA | Texas | Lubbock | | | |	USA | Texas | Lubbock | Shallowater Hwy, 4th and Indiana in Lubbock
1072	Shallowater Hwy, 4th and Indiana in Lubbock	United States	Texas	Lubbock	33.59254	-101.8881	TNHC	Spea bombifrons	1959					2	2				vertnet	copied from thesis	4/15/2015		http://portal.vertnet.org/o/tnhc/herpetology?id=80093	Herpetology	PreservedSpecimen		80093		Institute class		native	alcoholic	TTU 1061				1959-06-04/1959-06-05	6	0	06/04/59-06/05/59	| USA | Texas | Lubbock | | | |	USA | Texas | Lubbock | Shallowater Hwy, 4th and Indiana in Lubbock
1073	Shallowater Hwy, 4th and Indiana in Lubbock	United States	Texas	Lubbock	33.59254	-101.8881	TNHC	Spea bombifrons	1959					2	2				vertnet	copied from thesis	4/15/2015		http://portal.vertnet.org/o/tnhc/herpetology?id=80094	Herpetology	PreservedSpecimen		80094		Institute class		native	alcoholic	TTU 1061				1959-06-04/1959-06-05	6	0	06/04/59-06/05/59	| USA | Texas | Lubbock | | | |	USA | Texas | Lubbock | Shallowater Hwy, 4th and Indiana in Lubbock
1074	Shallowater Hwy, 4th and Indiana in Lubbock	United States	Texas	Lubbock	33.59254	-101.8881	TNHC	Spea bombifrons	1959					2	2				vertnet	copied from thesis	4/15/2015		http://portal.vertnet.org/o/tnhc/herpetology?id=80095	Herpetology	PreservedSpecimen		80095		Institute class		native	alcoholic	TTU 1061				1959-06-04/1959-06-05	6	0	06/04/59-06/05/59	| USA | Texas | Lubbock | | | |	USA | Texas | Lubbock | Shallowater Hwy, 4th and Indiana in Lubbock
1075	Shallowater Hwy, 4th and Indiana in Lubbock	United States	Texas	Lubbock	33.59254	-101.8881	TNHC	Spea bombifrons	1959					2	2				vertnet	copied from thesis	4/15/2015		http://portal.vertnet.org/o/tnhc/herpetology?id=80098	Herpetology	PreservedSpecimen		80098		Institute class		native	alcoholic	TTU 1061				1959-06-04/1959-06-05	6	0	06/04/59-06/05/59	| USA | Texas | Lubbock | | | |	USA | Texas | Lubbock | Shallowater Hwy, 4th and Indiana in Lubbock
1076	Shallowater Hwy, 4th and Indiana in Lubbock	United States	Texas	Lubbock	33.59254	-101.8881	TNHC	Spea bombifrons	1959					2	2				vertnet	copied from thesis	4/15/2015		http://portal.vertnet.org/o/tnhc/herpetology?id=80099	Herpetology	PreservedSpecimen		80099		Institute class		native	alcoholic	TTU 1061				1959-06-04/1959-06-05	6	0	06/04/59-06/05/59	| USA | Texas | Lubbock | | | |	USA | Texas | Lubbock | Shallowater Hwy, 4th and Indiana in Lubbock
1077	Shallowater Hwy, 4th and Indiana in Lubbock	United States	Texas	Lubbock	33.59254	-101.8881	TNHC	Spea bombifrons	1959					2	2				vertnet	copied from thesis	4/15/2015		http://portal.vertnet.org/o/tnhc/herpetology?id=80102	Herpetology	PreservedSpecimen		80102		Institute class		native	alcoholic	TTU 1061				1959-06-04/1959-06-05	6	0	06/04/59-06/05/59	| USA | Texas | Lubbock | | | |	USA | Texas | Lubbock | Shallowater Hwy, 4th and Indiana in Lubbock
1078	Shallowater Hwy, 4th and Indiana in Lubbock	United States	Texas	Lubbock	33.59254	-101.8881	TNHC	Spea bombifrons	1959					2	2				vertnet	copied from thesis	4/15/2015		http://portal.vertnet.org/o/tnhc/herpetology?id=80103	Herpetology	PreservedSpecimen		80103		Institute class		native	alcoholic	TTU 1061				1959-06-04/1959-06-05	6	0	06/04/59-06/05/59	| USA | Texas | Lubbock | | | |	USA | Texas | Lubbock | Shallowater Hwy, 4th and Indiana in Lubbock
1079	Shallowater Hwy, 4th and Indiana in Lubbock	United States	Texas	Lubbock	33.59254	-101.8881	TNHC	Spea bombifrons	1959					2	2				vertnet	copied from thesis	4/15/2015		http://portal.vertnet.org/o/tnhc/herpetology?id=80104	Herpetology	PreservedSpecimen		80104		Institute class		native	alcoholic	TTU 1061				1959-06-04/1959-06-05	6	0	06/04/59-06/05/59	| USA | Texas | Lubbock | | | |	USA | Texas | Lubbock | Shallowater Hwy, 4th and Indiana in Lubbock
1080	Shallowater Hwy, 4th and Indiana in Lubbock	United States	Texas	Lubbock	33.59254	-101.8881	TNHC	Spea bombifrons	1959					2	2				vertnet	copied from thesis	4/15/2015		http://portal.vertnet.org/o/tnhc/herpetology?id=80107	Herpetology	PreservedSpecimen		80107		Institute class		native	alcoholic	TTU 1061				1959-06-04/1959-06-05	6	0	06/04/59-06/05/59	| USA | Texas | Lubbock | | | |	USA | Texas | Lubbock | Shallowater Hwy, 4th and Indiana in Lubbock
1081	Shallowater Hwy, 4th and Indiana in Lubbock	United States	Texas	Lubbock	33.59254	-101.8881	TNHC	Spea bombifrons	1959					2	2				vertnet	copied from thesis	4/15/2015		http://portal.vertnet.org/o/tnhc/herpetology?id=80108	Herpetology	PreservedSpecimen		80108		Institute class		native	alcoholic	TTU 1061				1959-06-04/1959-06-05	6	0	06/04/59-06/05/59	| USA | Texas | Lubbock | | | |	USA | Texas | Lubbock | Shallowater Hwy, 4th and Indiana in Lubbock
1082	Shallowater Hwy, 4th and Indiana in Lubbock	United States	Texas	Lubbock	33.59254	-101.8881	TNHC	Spea bombifrons	1959					2	2				vertnet	copied from thesis	4/15/2015		http://portal.vertnet.org/o/tnhc/herpetology?id=80109	Herpetology	PreservedSpecimen		80109		Institute class		native	alcoholic	TTU 1061				1959-06-04/1959-06-05	6	0	06/04/59-06/05/59	| USA | Texas | Lubbock | | | |	USA | Texas | Lubbock | Shallowater Hwy, 4th and Indiana in Lubbock
1083	Shallowater Hwy, 4th and Indiana in Lubbock	United States	Texas	Lubbock	33.59254	-101.8881	TNHC	Spea bombifrons	1959					2	2				vertnet	copied from thesis	4/15/2015		http://portal.vertnet.org/o/tnhc/herpetology?id=80110	Herpetology	PreservedSpecimen		80110		Institute class		native	alcoholic	TTU 1061				1959-06-04/1959-06-05	6	0	06/04/59-06/05/59	| USA | Texas | Lubbock | | | |	USA | Texas | Lubbock | Shallowater Hwy, 4th and Indiana in Lubbock
1084	Shallowater Hwy, 4th and Indiana in Lubbock	United States	Texas	Lubbock	33.59254	-101.8881	TNHC	Spea bombifrons	1959					2	2				vertnet	copied from thesis	4/15/2015		http://portal.vertnet.org/o/tnhc/herpetology?id=80113	Herpetology	PreservedSpecimen		80113		Institute class		native	alcoholic	TTU 1061				1959-06-04/1959-06-05	6	0	06/04/59-06/05/59	| USA | Texas | Lubbock | | | |	USA | Texas | Lubbock | Shallowater Hwy, 4th and Indiana in Lubbock
1085	Shallowater Hwy, 4th and Indiana in Lubbock	United States	Texas	Lubbock	33.59254	-101.8881	TNHC	Spea bombifrons	1959					2	2				vertnet	copied from thesis	4/15/2015		http://portal.vertnet.org/o/tnhc/herpetology?id=80114	Herpetology	PreservedSpecimen		80114		Institute class		native	alcoholic	TTU 1061				1959-06-04/1959-06-05	6	0	06/04/59-06/05/59	| USA | Texas | Lubbock | | | |	USA | Texas | Lubbock | Shallowater Hwy, 4th and Indiana in Lubbock
1086	Shallowater Hwy, 4th and Indiana in Lubbock	United States	Texas	Lubbock	33.59254	-101.8881	TNHC	Spea bombifrons	1959					2	2				vertnet	copied from thesis	4/15/2015		http://portal.vertnet.org/o/tnhc/herpetology?id=80117	Herpetology	PreservedSpecimen		80117		Institute class		native	alcoholic	TTU 1061				1959-06-04/1959-06-05	6	0	06/04/59-06/05/59	| USA | Texas | Lubbock | | | |	USA | Texas | Lubbock | Shallowater Hwy, 4th and Indiana in Lubbock
1087	Shallowater Hwy, 4th and Indiana in Lubbock	United States	Texas	Lubbock	33.59254	-101.8881	TNHC	Spea bombifrons	1959					2	2				vertnet	copied from thesis	4/15/2015		http://portal.vertnet.org/o/tnhc/herpetology?id=80118	Herpetology	PreservedSpecimen		80118		Institute class		native	alcoholic	TTU 1061				1959-06-04/1959-06-05	6	0	06/04/59-06/05/59	| USA | Texas | Lubbock | | | |	USA | Texas | Lubbock | Shallowater Hwy, 4th and Indiana in Lubbock
1088	Shallowater Hwy, 4th and Indiana in Lubbock	United States	Texas	Lubbock	33.59254	-101.8881	TNHC	Spea bombifrons	1959					2	2				vertnet	copied from thesis	4/15/2015		http://portal.vertnet.org/o/tnhc/herpetology?id=80119	Herpetology	PreservedSpecimen		80119		Institute class		native	alcoholic	TTU 1061				1959-06-04/1959-06-05	6	0	06/04/59-06/05/59	| USA | Texas | Lubbock | | | |	USA | Texas | Lubbock | Shallowater Hwy, 4th and Indiana in Lubbock
1089	Shallowater Hwy, 4th and Indiana in Lubbock	United States	Texas	Lubbock	33.59254	-101.8881	TNHC	Spea bombifrons	1959					2	2				vertnet	copied from thesis	4/15/2015		http://portal.vertnet.org/o/tnhc/herpetology?id=80120	Herpetology	PreservedSpecimen		80120		Institute class		native	alcoholic	TTU 1061				1959-06-04/1959-06-05	6	0	06/04/59-06/05/59	| USA | Texas | Lubbock | | | |	USA | Texas | Lubbock | Shallowater Hwy, 4th and Indiana in Lubbock
1090	Shallowater Hwy, 4th and Indiana in Lubbock	United States	Texas	Lubbock	33.59254	-101.8881	TNHC	Spea bombifrons	1959					2	2				vertnet	copied from thesis	4/15/2015		http://portal.vertnet.org/o/tnhc/herpetology?id=80122	Herpetology	PreservedSpecimen		80122		Institute class		native	alcoholic	TTU 1061				1959-06-04/1959-06-05	6	0	06/04/59-06/05/59	| USA | Texas | Lubbock | | | |	USA | Texas | Lubbock | Shallowater Hwy, 4th and Indiana in Lubbock
1091	Shallowater Hwy, 4th and Indiana in Lubbock	United States	Texas	Lubbock	33.59254	-101.8881	TNHC	Spea bombifrons	1959					2	2				vertnet	copied from thesis	4/15/2015		http://portal.vertnet.org/o/tnhc/herpetology?id=80123	Herpetology	PreservedSpecimen		80123		Institute class		native	alcoholic	TTU 1061				1959-06-04/1959-06-05	6	0	06/04/59-06/05/59	| USA | Texas | Lubbock | | | |	USA | Texas | Lubbock | Shallowater Hwy, 4th and Indiana in Lubbock
1092	Shallowater Hwy, 4th and Indiana in Lubbock	United States	Texas	Lubbock	33.59254	-101.8881	TNHC	Spea bombifrons	1959					2	2				vertnet	copied from thesis	4/15/2015		http://portal.vertnet.org/o/tnhc/herpetology?id=80127	Herpetology	PreservedSpecimen		80127		Institute class		native	alcoholic	TTU 1061				1959-06-04/1959-06-05	6	0	06/04/59-06/05/59	| USA | Texas | Lubbock | | | |	USA | Texas | Lubbock | Shallowater Hwy, 4th and Indiana in Lubbock
1093	Shallowater Hwy, 4th and Indiana in Lubbock	United States	Texas	Lubbock	33.59254	-101.8881	TNHC	Spea bombifrons	1959					2	2				vertnet	copied from thesis	4/15/2015		http://portal.vertnet.org/o/tnhc/herpetology?id=80128	Herpetology	PreservedSpecimen		80128		Institute class		native	alcoholic	TTU 1061				1959-06-04/1959-06-05	6	0	06/04/59-06/05/59	| USA | Texas | Lubbock | | | |	USA | Texas | Lubbock | Shallowater Hwy, 4th and Indiana in Lubbock
1094	Shallowater Hwy, 4th and Indiana in Lubbock	United States	Texas	Lubbock	33.59254	-101.8881	TNHC	Spea bombifrons	1959					2	2				vertnet	copied from thesis	4/15/2015		http://portal.vertnet.org/o/tnhc/herpetology?id=80130	Herpetology	PreservedSpecimen		80130		Institute class		native	alcoholic	TTU 1061				1959-06-04/1959-06-05	6	0	06/04/59-06/05/59	| USA | Texas | Lubbock | | | |	USA | Texas | Lubbock | Shallowater Hwy, 4th and Indiana in Lubbock
1095	Shallowater Hwy, 4th and Indiana in Lubbock	United States	Texas	Lubbock	33.59254	-101.8881	TNHC	Spea bombifrons	1959					2	2				vertnet	copied from thesis	4/15/2015		http://portal.vertnet.org/o/tnhc/herpetology?id=80131	Herpetology	PreservedSpecimen		80131		Institute class		native	alcoholic	TTU 1061				1959-06-04/1959-06-05	6	0	06/04/59-06/05/59	| USA | Texas | Lubbock | | | |	USA | Texas | Lubbock | Shallowater Hwy, 4th and Indiana in Lubbock
1096	Shallowater Hwy, 4th and Indiana in Lubbock	United States	Texas	Lubbock	33.59254	-101.8881	TNHC	Spea bombifrons	1959					2	2				vertnet	copied from thesis	4/15/2015		http://portal.vertnet.org/o/tnhc/herpetology?id=80134	Herpetology	PreservedSpecimen		80134		Institute class		native	alcoholic	TTU 1061				1959-06-04/1959-06-05	6	0	06/04/59-06/05/59	| USA | Texas | Lubbock | | | |	USA | Texas | Lubbock | Shallowater Hwy, 4th and Indiana in Lubbock
1097	Shallowater Hwy, 4th and Indiana in Lubbock	United States	Texas	Lubbock	33.59254	-101.8881	TNHC	Spea bombifrons	1959					2	2				vertnet	copied from thesis	4/15/2015		http://portal.vertnet.org/o/tnhc/herpetology?id=80135	Herpetology	PreservedSpecimen		80135		Institute class		native	alcoholic	TTU 1061				1959-06-04/1959-06-05	6	0	06/04/59-06/05/59	| USA | Texas | Lubbock | | | |	USA | Texas | Lubbock | Shallowater Hwy, 4th and Indiana in Lubbock
1098	Shallowater Hwy, 4th and Indiana in Lubbock	United States	Texas	Lubbock	33.59254	-101.8881	TNHC	Spea bombifrons	1959					2	2				vertnet	copied from thesis	4/15/2015		http://portal.vertnet.org/o/tnhc/herpetology?id=80136	Herpetology	PreservedSpecimen		80136		Institute class		native	alcoholic	TTU 1061				1959-06-04/1959-06-05	6	0	06/04/59-06/05/59	| USA | Texas | Lubbock | | | |	USA | Texas | Lubbock | Shallowater Hwy, 4th and Indiana in Lubbock
1099	Shallowater Hwy, 4th and Indiana in Lubbock	United States	Texas	Lubbock	33.59254	-101.8881	TNHC	Spea bombifrons	1959					2	2				vertnet	copied from thesis	4/15/2015		http://portal.vertnet.org/o/tnhc/herpetology?id=80138	Herpetology	PreservedSpecimen		80138		Institute class		native	alcoholic	TTU 1061				1959-06-04/1959-06-05	6	0	06/04/59-06/05/59	| USA | Texas | Lubbock | | | |	USA | Texas | Lubbock | Shallowater Hwy, 4th and Indiana in Lubbock
1100	Shallowater Hwy, 4th and Indiana in Lubbock	United States	Texas	Lubbock	33.59254	-101.8881	TNHC	Spea bombifrons	1959					2	2				vertnet	copied from thesis	4/15/2015		http://portal.vertnet.org/o/tnhc/herpetology?id=80141	Herpetology	PreservedSpecimen		80141		Institute class		native	alcoholic	TTU 1061				1959-06-04/1959-06-05	6	0	06/04/59-06/05/59	| USA | Texas | Lubbock | | | |	USA | Texas | Lubbock | Shallowater Hwy, 4th and Indiana in Lubbock
[truncated: 4,482 more rows]
[truncated: 12 more columns]
